# Supplementary material for: Autoimmunity and autoinflammation: A systems view on signaling pathway dysregulation profiles
Source: PLoS One. 2017 Nov 3;12(11):e0187572. doi: 10.1371/journal.pone.0187572 (PMC5669448; doi:10.1371/journal.pone.0187572)
Supplement: S3 File — (XLSX) [file pone.0187572.s003.xlsx]

## Sheet: Table S1 - Spot A
Data Sheet S3: GO term enrichment
Autoimmunity, autoinflammation and inflammation: a systems view on signaling pathway deregulation profiles
Arsen Arakelyan*, Lilit Nersisyan, David Poghosyan, Lusine Khondkaryan, Anna Hakobyan, Henry Löffler-Wirth, Evie Melanitou and Hans Binder
* Correspondence: Arsen Arakelyan: aarakaleyan@sci.am
This dataset contains results of GO term enrichment analysis performed on the genes of the sink nodes in each spot of the SOM portrait
geneset	description	link	the number of reference genes in the category	the number of genes in the user gene list and also in the category	the expected number in the category	ratio of enrichment	p value from hyergeometric test	FDR from BH	Genes in set (Entrez Gene ID)
GO:0001775	cell activation	http://amigo.geneontology.org/amigo/term/GO:0001775	871	19	2.08937	9.09364	1.45439e-14	1.24336e-10	596;643;673;973;974;1235;1268;1493;2934;3635;3676;3708;5336;5578;5879;6194;10451;10803;11035
GO:0045321	leukocyte activation	http://amigo.geneontology.org/amigo/term/GO:0045321	711	17	1.70556	9.9674	1.34337e-13	5.25818e-10	596;643;673;973;974;1235;1268;1493;2934;3635;3676;5336;5879;6194;10451;10803;11035
GO:0046649	lymphocyte activation	http://amigo.geneontology.org/amigo/term/GO:0046649	604	16	1.44889	11.043	1.84519e-13	5.25818e-10	596;643;673;973;974;1235;1493;2934;3635;3676;5336;5879;6194;10451;10803;11035
GO:0002682	regulation of immune system process	http://amigo.geneontology.org/amigo/term/GO:0002682	1265	20	3.03451	6.59086	9.40581e-13	2.01026e-09	596;673;973;974;1235;1268;1493;2213;2934;3635;3661;3676;3783;4609;5244;5336;5578;5879;10451;11035
GO:0002521	leukocyte differentiation	http://amigo.geneontology.org/amigo/term/GO:0002521	455	14	1.09146	12.8268	1.18039e-12	2.01823e-09	596;673;973;974;1235;1493;3635;3676;4609;5336;5578;6194;10803;11035
GO:0030098	lymphocyte differentiation	http://amigo.geneontology.org/amigo/term/GO:0030098	305	12	0.73164	16.4015	3.80984e-12	5.42839e-09	596;673;973;974;1235;1493;3635;3676;5336;6194;10803;11035
GO:0006955	immune response	http://amigo.geneontology.org/amigo/term/GO:0006955	1450	20	3.47829	5.74996	1.17639e-11	1.43671e-08	596;643;673;973;974;1235;1268;1493;2213;3480;3635;3661;3676;3783;5336;5879;6194;10451;10803;11035
GO:0002684	positive regulation of immune system process	http://amigo.geneontology.org/amigo/term/GO:0002684	879	16	2.10856	7.58811	5.43381e-11	5.68381e-08	596;673;973;974;1235;1268;1493;3635;3661;3676;3783;5244;5336;5578;5879;10451
GO:0048534	hematopoietic or lymphoid organ development	http://amigo.geneontology.org/amigo/term/GO:0048534	741	15	1.77752	8.4387	5.98366e-11	5.68381e-08	596;643;673;973;974;1235;1493;3635;3676;4609;5336;5578;6194;10803;11035
GO:0042113	B cell activation	http://amigo.geneontology.org/amigo/term/GO:0042113	219	10	0.525341	19.0352	7.23843e-11	6.18814e-08	596;643;973;974;1235;1493;3635;3676;5336;10451
GO:0002520	immune system development	http://amigo.geneontology.org/amigo/term/GO:0002520	781	15	1.87348	8.0065	1.25199e-10	9.73024e-08	596;643;673;973;974;1235;1493;3635;3676;4609;5336;5578;6194;10803;11035
GO:0008219	cell death	http://amigo.geneontology.org/amigo/term/GO:0008219	1916	21	4.59614	4.56905	2.13361e-10	1.52002e-07	596;673;1268;1493;2934;3480;3635;3661;3708;4609;5244;5336;5578;5584;5879;6194;7852;10298;10451;11035;60485
GO:0050776	regulation of immune response	http://amigo.geneontology.org/amigo/term/GO:0050776	825	15	1.97903	7.57949	2.69264e-10	1.77072e-07	596;673;973;974;1268;1493;2213;3635;3661;3676;3783;5336;5879;10451;11035
GO:0030097	hemopoiesis	http://amigo.geneontology.org/amigo/term/GO:0030097	701	14	1.68157	8.32554	3.73923e-10	2.28333e-07	596;673;973;974;1235;1493;3635;3676;4609;5336;5578;6194;10803;11035
GO:0012501	programmed cell death	http://amigo.geneontology.org/amigo/term/GO:0012501	1802	20	4.32267	4.62677	6.05703e-10	3.4521e-07	596;673;1268;1493;2934;3480;3635;3661;3708;4609;5336;5578;5584;5879;6194;7852;10298;10451;11035;60485
GO:0050851	antigen receptor-mediated signaling pathway	http://amigo.geneontology.org/amigo/term/GO:0050851	203	9	0.48696	18.482	9.46731e-10	4.87241e-07	596;673;973;974;1493;3635;3783;5336;10451
GO:0050853	B cell receptor signaling pathway	http://amigo.geneontology.org/amigo/term/GO:0050853	45	6	0.107947	55.5829	9.68897e-10	4.87241e-07	596;973;974;1493;5336;10451
GO:0002429	immune response-activating cell surface receptor signaling pathway	http://amigo.geneontology.org/amigo/term/GO:0002429	299	10	0.717247	13.9422	1.51143e-09	7.17845e-07	596;673;973;974;1493;3635;3783;5336;5879;10451
GO:0002757	immune response-activating signal transduction	http://amigo.geneontology.org/amigo/term/GO:0002757	428	11	1.02669	10.714	3.19576e-09	1.37835e-06	596;673;973;974;1493;3635;3661;3783;5336;5879;10451
GO:0040011	locomotion	http://amigo.geneontology.org/amigo/term/GO:0040011	1545	18	3.70618	4.85676	3.22459e-09	1.37835e-06	596;643;673;1235;2934;3480;3633;3635;3676;5578;5584;5879;7852;10298;10451;10803;11035;23396
GO:0002768	immune response-regulating cell surface receptor signaling pathway	http://amigo.geneontology.org/amigo/term/GO:0002768	328	10	0.786813	12.7095	3.68635e-09	1.50069e-06	596;673;973;974;1493;3635;3783;5336;5879;10451
GO:0043065	positive regulation of apoptotic process	http://amigo.geneontology.org/amigo/term/GO:0043065	559	12	1.34094	8.94895	4.06441e-09	1.53162e-06	596;1268;1493;2934;3635;4609;5584;5879;6194;10451;11035;60485
GO:0006915	apoptotic process	http://amigo.geneontology.org/amigo/term/GO:0006915	1782	19	4.2747	4.44476	4.12062e-09	1.53162e-06	596;673;1268;1493;2934;3480;3635;3661;3708;4609;5578;5584;5879;6194;7852;10298;10451;11035;60485
GO:0043068	positive regulation of programmed cell death	http://amigo.geneontology.org/amigo/term/GO:0043068	564	12	1.35293	8.86961	4.49204e-09	1.6001e-06	596;1268;1493;2934;3635;4609;5584;5879;6194;10451;11035;60485
GO:0002764	immune response-regulating signaling pathway	http://amigo.geneontology.org/amigo/term/GO:0002764	458	11	1.09866	10.0122	6.47024e-09	2.21256e-06	596;673;973;974;1493;3635;3661;3783;5336;5879;10451
GO:0010942	positive regulation of cell death	http://amigo.geneontology.org/amigo/term/GO:0010942	594	12	1.4249	8.42165	8.0275e-09	2.6395e-06	596;1268;1493;2934;3635;4609;5584;5879;6194;10451;11035;60485
GO:0002253	activation of immune response	http://amigo.geneontology.org/amigo/term/GO:0002253	482	11	1.15623	9.51367	1.09832e-08	3.41987e-06	596;673;973;974;1493;3635;3661;3783;5336;5879;10451
GO:0050778	positive regulation of immune response	http://amigo.geneontology.org/amigo/term/GO:0050778	612	12	1.46808	8.17396	1.12009e-08	3.41987e-06	596;673;973;974;1268;1493;3635;3661;3783;5336;5879;10451
GO:0010941	regulation of cell death	http://amigo.geneontology.org/amigo/term/GO:0010941	1482	17	3.55505	4.78193	1.37796e-08	4.06213e-06	596;673;1268;1493;2934;3480;3635;4609;5244;5336;5578;5584;5879;6194;10451;11035;60485
GO:0048584	positive regulation of response to stimulus	http://amigo.geneontology.org/amigo/term/GO:0048584	1932	19	4.63452	4.09967	1.58583e-08	4.5191e-06	596;673;973;974;1235;1268;1493;2934;3635;3661;3783;4609;5244;5336;5578;5879;7852;10451;11035
GO:0048870	cell motility	http://amigo.geneontology.org/amigo/term/GO:0048870	1331	16	3.19283	5.01123	2.29438e-08	6.12959e-06	596;673;1235;2934;3480;3633;3635;3676;5578;5584;5879;7852;10298;10451;11035;23396
GO:0051674	localization of cell	http://amigo.geneontology.org/amigo/term/GO:0051674	1331	16	3.19283	5.01123	2.29438e-08	6.12959e-06	596;673;1235;2934;3480;3633;3635;3676;5578;5584;5879;7852;10298;10451;11035;23396
GO:0043067	regulation of programmed cell death	http://amigo.geneontology.org/amigo/term/GO:0043067	1384	16	3.31997	4.81933	3.98542e-08	1.03246e-05	596;673;1268;1493;2934;3480;3635;4609;5336;5578;5584;5879;6194;10451;11035;60485
GO:0016477	cell migration	http://amigo.geneontology.org/amigo/term/GO:0016477	1207	15	2.89537	5.18068	4.83183e-08	1.21492e-05	596;673;1235;2934;3480;3635;3676;5578;5584;5879;7852;10298;10451;11035;23396
GO:0016337	single organismal cell-cell adhesion	http://amigo.geneontology.org/amigo/term/GO:0016337	711	12	1.70556	7.03581	5.8773e-08	1.43557e-05	596;673;1235;1493;2934;3676;5578;5879;6194;10803;11035;23396
GO:0050865	regulation of cell activation	http://amigo.geneontology.org/amigo/term/GO:0050865	473	10	1.13464	8.81336	1.17781e-07	2.79698e-05	596;673;1268;1493;2934;3635;5578;5879;10451;11035
GO:0007159	leukocyte cell-cell adhesion	http://amigo.geneontology.org/amigo/term/GO:0007159	475	10	1.13944	8.77625	1.22501e-07	2.83043e-05	596;673;1235;1493;2934;3676;5879;6194;10803;11035
GO:0098602	single organism cell adhesion	http://amigo.geneontology.org/amigo/term/GO:0098602	764	12	1.8327	6.54772	1.28856e-07	2.89892e-05	596;673;1235;1493;2934;3676;5578;5879;6194;10803;11035;23396
GO:0006928	movement of cell or subcellular component	http://amigo.geneontology.org/amigo/term/GO:0006928	1770	17	4.24591	4.00385	1.91286e-07	4.1931e-05	596;643;673;1235;2934;3480;3633;3635;3676;5578;5584;5879;7852;10298;10451;11035;23396
GO:0042981	regulation of apoptotic process	http://amigo.geneontology.org/amigo/term/GO:0042981	1373	15	3.29358	4.55432	2.63758e-07	5.56593e-05	596;673;1268;1493;2934;3480;3635;4609;5578;5584;5879;6194;10451;11035;60485
GO:0030183	B cell differentiation	http://amigo.geneontology.org/amigo/term/GO:0030183	113	6	0.271067	22.1348	2.66936e-07	5.56593e-05	596;973;974;3635;3676;5336
GO:0042592	homeostatic process	http://amigo.geneontology.org/amigo/term/GO:0042592	1604	16	3.84771	4.15832	3.10891e-07	6.32811e-05	31;596;1235;1268;3635;3708;3783;4609;5105;5244;5336;5879;6194;7852;10803;11035
GO:0007155	cell adhesion	http://amigo.geneontology.org/amigo/term/GO:0007155	1667	16	3.99883	4.00117	5.26824e-07	0.00010474	596;673;933;971;1235;1493;2934;3676;5578;5879;6194;10298;10451;10803;11035;23396
GO:0030217	T cell differentiation	http://amigo.geneontology.org/amigo/term/GO:0030217	208	7	0.498954	14.0293	5.51153e-07	0.000105109	596;673;1235;1493;6194;10803;11035
GO:0022610	biological adhesion	http://amigo.geneontology.org/amigo/term/GO:0022610	1673	16	4.01322	3.98682	5.53272e-07	0.000105109	596;673;933;971;1235;1493;2934;3676;5578;5879;6194;10298;10451;10803;11035;23396
GO:0044802	single-organism membrane organization	http://amigo.geneontology.org/amigo/term/GO:0044802	891	12	2.13735	5.61443	6.74338e-07	0.000121868	596;673;2934;3676;3783;5244;5578;5584;5879;6194;7852;10451
GO:0042110	T cell activation	http://amigo.geneontology.org/amigo/term/GO:0042110	436	9	1.04589	8.60515	6.85277e-07	0.000121868	596;673;1235;1493;2934;5879;6194;10803;11035
GO:0070489	T cell aggregation	http://amigo.geneontology.org/amigo/term/GO:0070489	436	9	1.04589	8.60515	6.85277e-07	0.000121868	596;673;1235;1493;2934;5879;6194;10803;11035
GO:0071593	lymphocyte aggregation	http://amigo.geneontology.org/amigo/term/GO:0071593	437	9	1.04828	8.58546	6.98506e-07	0.000121868	596;673;1235;1493;2934;5879;6194;10803;11035
GO:0002694	regulation of leukocyte activation	http://amigo.geneontology.org/amigo/term/GO:0002694	439	9	1.05308	8.54635	7.25629e-07	0.000124068	596;673;1268;1493;2934;3635;5879;10451;11035
GO:0070486	leukocyte aggregation	http://amigo.geneontology.org/amigo/term/GO:0070486	444	9	1.06508	8.4501	7.97473e-07	0.000133678	596;673;1235;1493;2934;5879;6194;10803;11035
GO:0098609	cell-cell adhesion	http://amigo.geneontology.org/amigo/term/GO:0098609	1138	13	2.72986	4.76216	1.31965e-06	0.000216955	596;673;1235;1493;2934;3676;5578;5879;6194;10298;10803;11035;23396
GO:0034097	response to cytokine	http://amigo.geneontology.org/amigo/term/GO:0034097	785	11	1.88307	5.84152	1.5002e-06	0.000241985	596;643;1235;3661;3676;4882;5105;5578;5584;7852;10803
GO:0046651	lymphocyte proliferation	http://amigo.geneontology.org/amigo/term/GO:0046651	252	7	0.604502	11.5798	1.99202e-06	0.000315366	596;973;1493;3635;6194;10451;11035
GO:0042100	B cell proliferation	http://amigo.geneontology.org/amigo/term/GO:0042100	88	5	0.211096	23.6859	2.06286e-06	0.000320505	596;973;1493;3635;10451
GO:0032943	mononuclear cell proliferation	http://amigo.geneontology.org/amigo/term/GO:0032943	254	7	0.6093	11.4886	2.09946e-06	0.000320505	596;973;1493;3635;6194;10451;11035
GO:0050900	leukocyte migration	http://amigo.geneontology.org/amigo/term/GO:0050900	369	8	0.885164	9.03787	2.17072e-06	0.000325569	1235;3635;3676;5879;7852;10451;11035;23396
GO:0051249	regulation of lymphocyte activation	http://amigo.geneontology.org/amigo/term/GO:0051249	380	8	0.911551	8.77625	2.70036e-06	0.000398024	596;673;1493;2934;3635;5879;10451;11035
GO:0070661	leukocyte proliferation	http://amigo.geneontology.org/amigo/term/GO:0070661	267	7	0.640485	10.9292	2.923e-06	0.000423538	596;973;1493;3635;6194;10451;11035
GO:0030334	regulation of cell migration	http://amigo.geneontology.org/amigo/term/GO:0030334	677	10	1.624	6.15763	3.11619e-06	0.000444006	596;673;1235;2934;3480;3676;5578;5879;7852;11035
GO:0061024	membrane organization	http://amigo.geneontology.org/amigo/term/GO:0061024	1038	12	2.48997	4.81933	3.36314e-06	0.000471336	596;673;2934;3676;3783;5244;5578;5584;5879;6194;7852;10451
GO:0048878	chemical homeostasis	http://amigo.geneontology.org/amigo/term/GO:0048878	1048	12	2.51396	4.77334	3.71514e-06	0.000512269	31;596;1235;1268;3708;4609;5105;5244;5336;6194;7852;10803
GO:2000145	regulation of cell motility	http://amigo.geneontology.org/amigo/term/GO:2000145	727	10	1.74394	5.73414	5.87206e-06	0.000796829	596;673;1235;2934;3480;3676;5578;5879;7852;11035
GO:0030888	regulation of B cell proliferation	http://amigo.geneontology.org/amigo/term/GO:0030888	56	4	0.134334	29.7766	9.49156e-06	0.00126787	596;1493;3635;10451
GO:0040012	regulation of locomotion	http://amigo.geneontology.org/amigo/term/GO:0040012	786	10	1.88547	5.30371	1.16623e-05	0.00153386	596;673;1235;2934;3480;3676;5578;5879;7852;11035
GO:0051270	regulation of cellular component movement	http://amigo.geneontology.org/amigo/term/GO:0051270	790	10	1.89507	5.27686	1.21911e-05	0.00157912	596;673;1235;2934;3480;3676;5578;5879;7852;11035
GO:0030155	regulation of cell adhesion	http://amigo.geneontology.org/amigo/term/GO:0030155	627	9	1.50406	5.98381	1.33735e-05	0.00170642	596;673;1493;2934;3676;5578;5879;10451;11035
GO:1903429	regulation of cell maturation	http://amigo.geneontology.org/amigo/term/GO:1903429	21	3	0.0503752	59.5531	1.64737e-05	0.00207109	596;4882;5879
GO:0008283	cell proliferation	http://amigo.geneontology.org/amigo/term/GO:0008283	1918	15	4.60093	3.26021	1.77994e-05	0.00220532	596;673;973;1493;3480;3635;4609;5578;5584;5879;6194;10298;10451;11035;60485
GO:0002252	immune effector process	http://amigo.geneontology.org/amigo/term/GO:0002252	659	9	1.58082	5.69324	1.98775e-05	0.00242761	596;1235;3635;3661;5336;5879;6194;10451;11035
GO:0033077	T cell differentiation in thymus	http://amigo.geneontology.org/amigo/term/GO:0033077	68	4	0.16312	24.5219	2.0615e-05	0.00244775	596;1235;6194;11035
GO:0071594	thymocyte aggregation	http://amigo.geneontology.org/amigo/term/GO:0071594	68	4	0.16312	24.5219	2.0615e-05	0.00244775	596;1235;6194;11035
GO:0009605	response to external stimulus	http://amigo.geneontology.org/amigo/term/GO:0009605	1982	15	4.75446	3.15493	2.64406e-05	0.00309645	596;643;673;1235;1268;3661;5105;5244;5336;5578;5879;7852;10451;10803;23396
GO:2000404	regulation of T cell migration	http://amigo.geneontology.org/amigo/term/GO:2000404	25	3	0.0599705	50.0246	2.82998e-05	0.00321741	1235;3676;11035
GO:0022407	regulation of cell-cell adhesion	http://amigo.geneontology.org/amigo/term/GO:0022407	379	7	0.909152	7.69948	2.86026e-05	0.00321741	673;1493;2934;3676;5578;5879;11035
GO:0050708	regulation of protein secretion	http://amigo.geneontology.org/amigo/term/GO:0050708	379	7	0.909152	7.69948	2.86026e-05	0.00321741	1268;3661;3708;3783;3993;5578;6514
GO:0046903	secretion	http://amigo.geneontology.org/amigo/term/GO:0046903	1072	11	2.57153	4.2776	2.93493e-05	0.00325854	673;1268;3661;3708;3783;3993;5244;5578;5584;6514;23396
GO:0007204	positive regulation of cytosolic calcium ion concentration	http://amigo.geneontology.org/amigo/term/GO:0007204	264	6	0.633288	9.47436	3.60374e-05	0.00394979	596;1235;3708;5336;7852;10803
GO:0070098	chemokine-mediated signaling pathway	http://amigo.geneontology.org/amigo/term/GO:0070098	79	4	0.189507	21.1074	3.73203e-05	0.00403862	643;1235;7852;10803
GO:0030168	platelet activation	http://amigo.geneontology.org/amigo/term/GO:0030168	162	5	0.388609	12.8664	4.04301e-05	0.00432046	3708;5336;5578;5879;10451
GO:0044093	positive regulation of molecular function	http://amigo.geneontology.org/amigo/term/GO:0044093	1817	14	4.35865	3.212	4.5241e-05	0.00477488	596;673;2934;3633;3993;4609;5336;5578;5584;5879;7852;10451;11035;60485
GO:0032880	regulation of protein localization	http://amigo.geneontology.org/amigo/term/GO:0032880	941	10	2.25729	4.43009	5.48706e-05	0.0057206	596;1268;2934;3661;3708;3783;3993;5578;5584;6514
GO:0051480	regulation of cytosolic calcium ion concentration	http://amigo.geneontology.org/amigo/term/GO:0051480	288	6	0.69086	8.68483	5.85245e-05	0.00602803	596;1235;3708;5336;7852;10803
GO:0043207	response to external biotic stimulus	http://amigo.geneontology.org/amigo/term/GO:0043207	771	9	1.84949	4.86621	6.79693e-05	0.00691749	596;1268;3661;5105;5244;5336;5578;5879;7852
GO:0051240	positive regulation of multicellular organismal process	http://amigo.geneontology.org/amigo/term/GO:0051240	1402	12	3.36314	3.56809	6.97528e-05	0.00701549	596;673;1235;1268;3635;3661;4609;5336;5578;5584;5879;7852
GO:0030595	leukocyte chemotaxis	http://amigo.geneontology.org/amigo/term/GO:0030595	184	5	0.441383	11.328	7.40984e-05	0.0073659	1235;5879;7852;10451;23396
GO:0032844	regulation of homeostatic process	http://amigo.geneontology.org/amigo/term/GO:0032844	443	7	1.06268	6.58714	7.68874e-05	0.0075553	596;1268;3635;3708;4609;5336;11035
GO:1903037	regulation of leukocyte cell-cell adhesion	http://amigo.geneontology.org/amigo/term/GO:1903037	306	6	0.734039	8.17396	8.18431e-05	0.00795087	673;1493;2934;3676;5879;11035
GO:1990000	amyloid fibril formation	http://amigo.geneontology.org/amigo/term/GO:1990000	6	2	0.0143929	138.957	8.35977e-05	0.00803008	2934;11035
GO:0070201	regulation of establishment of protein localization	http://amigo.geneontology.org/amigo/term/GO:0070201	795	9	1.90706	4.7193	8.60809e-05	0.00812631	596;1268;3661;3708;3783;3993;5578;5584;6514
GO:1903530	regulation of secretion by cell	http://amigo.geneontology.org/amigo/term/GO:1903530	615	8	1.47527	5.42272	8.7208e-05	0.00812631	673;1268;3661;3708;3783;3993;5578;6514
GO:0034329	cell junction assembly	http://amigo.geneontology.org/amigo/term/GO:0034329	191	5	0.458174	10.9129	8.84018e-05	0.00812631	596;5578;5584;5879;23396
GO:0050670	regulation of lymphocyte proliferation	http://amigo.geneontology.org/amigo/term/GO:0050670	191	5	0.458174	10.9129	8.84018e-05	0.00812631	596;1493;3635;10451;11035
GO:0032944	regulation of mononuclear cell proliferation	http://amigo.geneontology.org/amigo/term/GO:0032944	192	5	0.460573	10.856	9.06073e-05	0.00824044	596;1493;3635;10451;11035
GO:1902531	regulation of intracellular signal transduction	http://amigo.geneontology.org/amigo/term/GO:1902531	1684	13	4.03961	3.21813	9.21952e-05	0.0082966	596;673;3480;3633;3661;3708;4609;5578;5879;7852;10451;11035;23396
GO:0009611	response to wounding	http://amigo.geneontology.org/amigo/term/GO:0009611	624	8	1.49686	5.34451	9.65065e-05	0.0085941	596;673;2934;3708;5336;5578;5879;10451
GO:0009607	response to biotic stimulus	http://amigo.geneontology.org/amigo/term/GO:0009607	809	9	1.94064	4.63763	9.84171e-05	0.00867389	596;1268;3661;5105;5244;5336;5578;5879;7852
GO:0019751	polyol metabolic process	http://amigo.geneontology.org/amigo/term/GO:0019751	102	4	0.24468	16.3479	0.000101458	0.00868437	3633;3635;5105;5336
GO:0072678	T cell migration	http://amigo.geneontology.org/amigo/term/GO:0072678	38	3	0.0911551	32.9109	0.000101583	0.00868437	1235;3676;11035
GO:2000401	regulation of lymphocyte migration	http://amigo.geneontology.org/amigo/term/GO:2000401	38	3	0.0911551	32.9109	0.000101583	0.00868437	1235;3676;11035
GO:0009306	protein secretion	http://amigo.geneontology.org/amigo/term/GO:0009306	465	7	1.11545	6.27549	0.000104118	0.0088129	1268;3661;3708;3783;3993;5578;6514
GO:0070663	regulation of leukocyte proliferation	http://amigo.geneontology.org/amigo/term/GO:0070663	199	5	0.477365	10.4742	0.000107257	0.00898961	596;1493;3635;10451;11035
GO:0045597	positive regulation of cell differentiation	http://amigo.geneontology.org/amigo/term/GO:0045597	826	9	1.98142	4.54219	0.000115373	0.0095634	596;673;1268;3635;5578;5584;5879;7852;60485
GO:0045656	negative regulation of monocyte differentiation	http://amigo.geneontology.org/amigo/term/GO:0045656	7	2	0.0167917	119.106	0.000116859	0.0095634	3635;4609
GO:0050864	regulation of B cell activation	http://amigo.geneontology.org/amigo/term/GO:0050864	106	4	0.254275	15.731	0.00011779	0.0095634	596;1493;3635;10451
GO:0043029	T cell homeostasis	http://amigo.geneontology.org/amigo/term/GO:0043029	40	3	0.0959528	31.2654	0.000118578	0.0095634	596;6194;11035
GO:0051049	regulation of transport	http://amigo.geneontology.org/amigo/term/GO:0051049	1746	13	4.18834	3.10386	0.000133654	0.0106067	596;673;1268;3661;3708;3783;3993;5244;5336;5578;5584;5879;6514
GO:0045595	regulation of cell differentiation	http://amigo.geneontology.org/amigo/term/GO:0045595	1500	12	3.59823	3.33497	0.000133995	0.0106067	596;673;1268;1493;3635;4609;4882;5578;5584;5879;7852;60485
GO:0002250	adaptive immune response	http://amigo.geneontology.org/amigo/term/GO:0002250	336	6	0.806003	7.44414	0.000136713	0.0107226	973;974;1235;1493;3635;11035
GO:0006875	cellular metal ion homeostasis	http://amigo.geneontology.org/amigo/term/GO:0006875	489	7	1.17302	5.96749	0.000142333	0.0110619	596;1235;3708;4609;5336;7852;10803
GO:0050878	regulation of body fluid levels	http://amigo.geneontology.org/amigo/term/GO:0050878	490	7	1.17542	5.95531	0.000144144	0.0111017	3708;3783;5244;5336;5578;5879;10451
GO:0006909	phagocytosis	http://amigo.geneontology.org/amigo/term/GO:0006909	213	5	0.510948	9.78572	0.000147538	0.0112617	2934;5336;5879;10451;23396
GO:0072657	protein localization to membrane	http://amigo.geneontology.org/amigo/term/GO:0072657	494	7	1.18502	5.90709	0.000151577	0.0114657	596;673;2934;3676;5584;5879;6194
GO:0051046	regulation of secretion	http://amigo.geneontology.org/amigo/term/GO:0051046	667	8	1.60001	4.99996	0.000153114	0.0114657	673;1268;3661;3708;3783;3993;5578;6514
GO:0034350	regulation of glial cell apoptotic process	http://amigo.geneontology.org/amigo/term/GO:0034350	8	2	0.0191906	104.218	0.000155576	0.0114657	5578;5584
GO:0034351	negative regulation of glial cell apoptotic process	http://amigo.geneontology.org/amigo/term/GO:0034351	8	2	0.0191906	104.218	0.000155576	0.0114657	5578;5584
GO:0045216	cell-cell junction organization	http://amigo.geneontology.org/amigo/term/GO:0045216	219	5	0.525341	9.51762	0.000167976	0.0122366	596;5578;5584;5879;23396
GO:0048538	thymus development	http://amigo.geneontology.org/amigo/term/GO:0048538	45	3	0.107947	27.7915	0.000168899	0.0122366	596;673;11035
GO:0060548	negative regulation of cell death	http://amigo.geneontology.org/amigo/term/GO:0060548	880	9	2.11096	4.26346	0.000186453	0.0133948	596;673;3480;4609;5244;5336;5578;5584;6194
GO:0048872	homeostasis of number of cells	http://amigo.geneontology.org/amigo/term/GO:0048872	226	5	0.542133	9.22283	0.000194486	0.0137891	596;3635;5879;6194;11035
GO:0071345	cellular response to cytokine stimulus	http://amigo.geneontology.org/amigo/term/GO:0071345	691	8	1.65758	4.8263	0.000195167	0.0137891	643;1235;3661;3676;4882;5105;7852;10803
GO:1902580	single-organism cellular localization	http://amigo.geneontology.org/amigo/term/GO:1902580	1112	10	2.66749	3.74885	0.000219775	0.0154004	31;596;673;2934;3676;3993;5584;5879;6194;23396
GO:1902105	regulation of leukocyte differentiation	http://amigo.geneontology.org/amigo/term/GO:1902105	234	5	0.561324	8.90752	0.000228575	0.0158869	673;1493;3635;4609;5578
GO:0045785	positive regulation of cell adhesion	http://amigo.geneontology.org/amigo/term/GO:0045785	371	6	0.889962	6.74186	0.000234022	0.0161343	673;1493;3676;5578;5879;10451
GO:0006924	activation-induced cell death of T cells	http://amigo.geneontology.org/amigo/term/GO:0006924	10	2	0.0239882	83.3744	0.000249276	0.0170485	6194;11035
GO:0006935	chemotaxis	http://amigo.geneontology.org/amigo/term/GO:0006935	540	7	1.29536	5.40389	0.000261824	0.0176355	643;1235;5879;7852;10451;10803;23396
GO:0060326	cell chemotaxis	http://amigo.geneontology.org/amigo/term/GO:0060326	241	5	0.578115	8.64879	0.000261985	0.0176355	1235;5879;7852;10451;23396
GO:0042330	taxis	http://amigo.geneontology.org/amigo/term/GO:0042330	541	7	1.29776	5.3939	0.000264794	0.0176853	643;1235;5879;7852;10451;10803;23396
GO:0050769	positive regulation of neurogenesis	http://amigo.geneontology.org/amigo/term/GO:0050769	381	6	0.91395	6.56491	0.000270037	0.0178957	596;673;1268;5584;5879;7852
GO:0051094	positive regulation of developmental process	http://amigo.geneontology.org/amigo/term/GO:0051094	1152	10	2.76344	3.61868	0.000292778	0.0190188	596;673;1268;3635;4609;5578;5584;5879;7852;60485
GO:0034330	cell junction organization	http://amigo.geneontology.org/amigo/term/GO:0034330	247	5	0.592508	8.4387	0.000293477	0.0190188	596;5578;5584;5879;23396
GO:0006874	cellular calcium ion homeostasis	http://amigo.geneontology.org/amigo/term/GO:0006874	387	6	0.928343	6.46313	0.000293659	0.0190188	596;1235;3708;5336;7852;10803
GO:0014041	regulation of neuron maturation	http://amigo.geneontology.org/amigo/term/GO:0014041	11	2	0.026387	75.7949	0.000304209	0.019554	596;5879
GO:0032940	secretion by cell	http://amigo.geneontology.org/amigo/term/GO:0032940	942	9	2.25969	3.98285	0.000310156	0.0197875	673;1268;3661;3708;3783;3993;5578;6514;23396
GO:0055065	metal ion homeostasis	http://amigo.geneontology.org/amigo/term/GO:0055065	556	7	1.33374	5.24839	0.0003127	0.019802	596;1235;3708;4609;5336;7852;10803
GO:0030335	positive regulation of cell migration	http://amigo.geneontology.org/amigo/term/GO:0030335	394	6	0.945135	6.3483	0.000323245	0.0203193	596;1235;3480;3676;5578;5879
GO:0030036	actin cytoskeleton organization	http://amigo.geneontology.org/amigo/term/GO:0030036	560	7	1.34334	5.2109	0.00032659	0.0203797	596;673;2934;3993;5584;5879;23396
GO:0051251	positive regulation of lymphocyte activation	http://amigo.geneontology.org/amigo/term/GO:0051251	255	5	0.611699	8.17396	0.000339849	0.0210534	596;1493;3635;5879;10451
GO:0055074	calcium ion homeostasis	http://amigo.geneontology.org/amigo/term/GO:0055074	400	6	0.959528	6.25308	0.00035043	0.0215527	596;1235;3708;5336;7852;10803
GO:0030003	cellular cation homeostasis	http://amigo.geneontology.org/amigo/term/GO:0030003	570	7	1.36733	5.11948	0.000363504	0.0221971	596;1235;3708;4609;5336;7852;10803
GO:0032103	positive regulation of response to external stimulus	http://amigo.geneontology.org/amigo/term/GO:0032103	260	5	0.623693	8.01677	0.000371531	0.0225264	673;1235;1268;5578;5879
GO:2000147	positive regulation of cell motility	http://amigo.geneontology.org/amigo/term/GO:2000147	408	6	0.978718	6.13047	0.000389438	0.0234458	596;1235;3480;3676;5578;5879
GO:0051707	response to other organism	http://amigo.geneontology.org/amigo/term/GO:0051707	770	8	1.84709	4.33114	0.000406232	0.0241836	596;1268;3661;5105;5336;5578;5879;7852
GO:0006644	phospholipid metabolic process	http://amigo.geneontology.org/amigo/term/GO:0006644	412	6	0.988313	6.07095	0.000410179	0.0241836	3633;3635;5336;5879;10451;23396
GO:0072503	cellular divalent inorganic cation homeostasis	http://amigo.geneontology.org/amigo/term/GO:0072503	412	6	0.988313	6.07095	0.000410179	0.0241836	596;1235;3708;5336;7852;10803
GO:0002260	lymphocyte homeostasis	http://amigo.geneontology.org/amigo/term/GO:0002260	61	3	0.146328	20.5019	0.000417168	0.0244256	596;6194;11035
GO:0006873	cellular ion homeostasis	http://amigo.geneontology.org/amigo/term/GO:0006873	584	7	1.40091	4.99675	0.00042076	0.0244256	596;1235;3708;4609;5336;7852;10803
GO:0019722	calcium-mediated signaling	http://amigo.geneontology.org/amigo/term/GO:0019722	148	4	0.355025	11.2668	0.000423333	0.0244256	1235;3708;5336;7852
GO:1901700	response to oxygen-containing compound	http://amigo.geneontology.org/amigo/term/GO:1901700	1445	11	3.46629	3.17342	0.000425712	0.0244256	31;596;673;1268;3480;3661;5105;5244;5336;5578;5584
GO:0051272	positive regulation of cellular component movement	http://amigo.geneontology.org/amigo/term/GO:0051272	418	6	1.00271	5.98381	0.000442907	0.0252427	596;1235;3480;3676;5578;5879
GO:0023061	signal release	http://amigo.geneontology.org/amigo/term/GO:0023061	421	6	1.0099	5.94117	0.00046002	0.0260445	673;1268;3708;5578;6514;23396
GO:0002685	regulation of leukocyte migration	http://amigo.geneontology.org/amigo/term/GO:0002685	152	4	0.36462	10.9703	0.000468269	0.0263371	1235;3676;5879;11035
GO:0043647	inositol phosphate metabolic process	http://amigo.geneontology.org/amigo/term/GO:0043647	64	3	0.153524	19.5409	0.000480543	0.0268507	3633;3635;5336
GO:0002696	positive regulation of leukocyte activation	http://amigo.geneontology.org/amigo/term/GO:0002696	279	5	0.669271	7.47082	0.00051275	0.0284643	596;1493;3635;5879;10451
GO:1904035	regulation of epithelial cell apoptotic process	http://amigo.geneontology.org/amigo/term/GO:1904035	66	3	0.158322	18.9487	0.000526041	0.0288938	673;2934;5584
GO:0072507	divalent inorganic cation homeostasis	http://amigo.geneontology.org/amigo/term/GO:0072507	432	6	1.03629	5.78989	0.000527247	0.0288938	596;1235;3708;5336;7852;10803
GO:0040017	positive regulation of locomotion	http://amigo.geneontology.org/amigo/term/GO:0040017	434	6	1.04109	5.7632	0.000540255	0.0293219	596;1235;3480;3676;5578;5879
GO:0048469	cell maturation	http://amigo.geneontology.org/amigo/term/GO:0048469	158	4	0.379013	10.5537	0.000541919	0.0293219	596;1235;4882;5879
GO:0001666	response to hypoxia	http://amigo.geneontology.org/amigo/term/GO:0001666	283	5	0.678866	7.36523	0.000547027	0.0294122	596;3708;5105;5244;7852
GO:0043069	negative regulation of programmed cell death	http://amigo.geneontology.org/amigo/term/GO:0043069	810	8	1.94304	4.11725	0.000569262	0.0304164	596;673;3480;4609;5336;5578;5584;6194
GO:0030889	negative regulation of B cell proliferation	http://amigo.geneontology.org/amigo/term/GO:0030889	15	2	0.0359823	55.5829	0.00057725	0.0304624	1493;3635
GO:0034349	glial cell apoptotic process	http://amigo.geneontology.org/amigo/term/GO:0034349	15	2	0.0359823	55.5829	0.00057725	0.0304624	5578;5584
GO:0042886	amide transport	http://amigo.geneontology.org/amigo/term/GO:0042886	287	5	0.688461	7.26257	0.000583005	0.030502	1268;3708;5244;5578;6514
GO:0010720	positive regulation of cell development	http://amigo.geneontology.org/amigo/term/GO:0010720	441	6	1.05788	5.67173	0.000587767	0.030502	596;673;1268;5584;5879;7852
GO:0042127	regulation of cell proliferation	http://amigo.geneontology.org/amigo/term/GO:0042127	1501	11	3.60063	3.05502	0.000589351	0.030502	596;673;1493;3480;3635;4609;5578;5584;10451;11035;60485
GO:0050867	positive regulation of cell activation	http://amigo.geneontology.org/amigo/term/GO:0050867	288	5	0.69086	7.23736	0.000592271	0.030502	596;1493;3635;5879;10451
GO:0050871	positive regulation of B cell activation	http://amigo.geneontology.org/amigo/term/GO:0050871	69	3	0.165519	18.1249	0.000599319	0.03063	596;3635;10451
GO:0051962	positive regulation of nervous system development	http://amigo.geneontology.org/amigo/term/GO:0051962	443	6	1.06268	5.64612	0.000601923	0.03063	596;673;1268;5584;5879;7852
GO:0044255	cellular lipid metabolic process	http://amigo.geneontology.org/amigo/term/GO:0044255	1035	9	2.48278	3.62497	0.000618713	0.0310332	31;1268;3633;3635;5105;5336;5879;10451;23396
GO:0036293	response to decreased oxygen levels	http://amigo.geneontology.org/amigo/term/GO:0036293	291	5	0.698056	7.16275	0.000620737	0.0310332	596;3708;5105;5244;7852
GO:0050863	regulation of T cell activation	http://amigo.geneontology.org/amigo/term/GO:0050863	291	5	0.698056	7.16275	0.000620737	0.0310332	673;1493;2934;5879;11035
GO:0050852	T cell receptor signaling pathway	http://amigo.geneontology.org/amigo/term/GO:0050852	166	4	0.398204	10.0451	0.000652494	0.0323641	673;3635;3783;5336
GO:0045655	regulation of monocyte differentiation	http://amigo.geneontology.org/amigo/term/GO:0045655	16	2	0.0383811	52.109	0.000658715	0.0323641	3635;4609
GO:0048535	lymph node development	http://amigo.geneontology.org/amigo/term/GO:0048535	16	2	0.0383811	52.109	0.000658715	0.0323641	643;11035
GO:0002433	immune response-regulating cell surface receptor signaling pathway involved in phagocytosis	http://amigo.geneontology.org/amigo/term/GO:0002433	72	3	0.172715	17.3697	0.000678824	0.0329731	5336;5879;10451
GO:0038096	Fc-gamma receptor signaling pathway involved in phagocytosis	http://amigo.geneontology.org/amigo/term/GO:0038096	72	3	0.172715	17.3697	0.000678824	0.0329731	5336;5879;10451
GO:0019725	cellular homeostasis	http://amigo.geneontology.org/amigo/term/GO:0019725	833	8	1.99822	4.00357	0.000684903	0.0330804	596;1235;3708;3783;4609;5336;7852;10803
GO:0050796	regulation of insulin secretion	http://amigo.geneontology.org/amigo/term/GO:0050796	169	4	0.4054	9.86679	0.000697808	0.0335144	1268;3708;5578;6514
GO:0032496	response to lipopolysaccharide	http://amigo.geneontology.org/amigo/term/GO:0032496	300	5	0.719646	6.94786	0.000712334	0.0340209	1268;3661;5105;5336;5578
GO:0043085	positive regulation of catalytic activity	http://amigo.geneontology.org/amigo/term/GO:0043085	1537	11	3.68698	2.98347	0.000720386	0.0342143	596;673;2934;3633;3993;4609;5578;5879;7852;10451;11035
GO:0055080	cation homeostasis	http://amigo.geneontology.org/amigo/term/GO:0055080	640	7	1.53524	4.55954	0.000726507	0.0343144	596;1235;3708;4609;5336;7852;10803
GO:0045666	positive regulation of neuron differentiation	http://amigo.geneontology.org/amigo/term/GO:0045666	304	5	0.729241	6.85644	0.00075615	0.0355183	596;673;1268;5584;5879
GO:0009914	hormone transport	http://amigo.geneontology.org/amigo/term/GO:0009914	305	5	0.73164	6.83396	0.000767413	0.0358503	1268;3708;5244;5578;6514
GO:0032845	negative regulation of homeostatic process	http://amigo.geneontology.org/amigo/term/GO:0032845	174	4	0.417395	9.58326	0.000778228	0.036158	596;3635;3708;5336
GO:0038094	Fc-gamma receptor signaling pathway	http://amigo.geneontology.org/amigo/term/GO:0038094	76	3	0.18231	16.4555	0.000794877	0.036533	5336;5879;10451
GO:0070482	response to oxygen levels	http://amigo.geneontology.org/amigo/term/GO:0070482	308	5	0.738836	6.7674	0.000801957	0.036533	596;3708;5105;5244;7852
GO:1903706	regulation of hemopoiesis	http://amigo.geneontology.org/amigo/term/GO:1903706	308	5	0.738836	6.7674	0.000801957	0.036533	673;1493;3635;4609;5578
GO:0030029	actin filament-based process	http://amigo.geneontology.org/amigo/term/GO:0030029	651	7	1.56163	4.48249	0.000803392	0.036533	596;673;2934;3993;5584;5879;23396
GO:0098771	inorganic ion homeostasis	http://amigo.geneontology.org/amigo/term/GO:0098771	654	7	1.56883	4.46193	0.000825447	0.0371537	596;1235;3708;4609;5336;7852;10803
GO:0048477	oogenesis	http://amigo.geneontology.org/amigo/term/GO:0048477	77	3	0.184709	16.2418	0.000825734	0.0371537	596;4882;6194
GO:0006629	lipid metabolic process	http://amigo.geneontology.org/amigo/term/GO:0006629	1314	10	3.15205	3.17254	0.000831813	0.0372313	31;1268;3633;3635;5105;5244;5336;5879;10451;23396
GO:0043369	CD4-positive or CD8-positive, alpha-beta T cell lineage commitment	http://amigo.geneontology.org/amigo/term/GO:0043369	18	2	0.0431787	46.3191	0.00083732	0.0372826	596;673
GO:0033993	response to lipid	http://amigo.geneontology.org/amigo/term/GO:0033993	860	8	2.06298	3.87788	0.00084431	0.037399	31;596;1268;3661;5105;5244;5336;5578
GO:0002431	Fc receptor mediated stimulatory signaling pathway	http://amigo.geneontology.org/amigo/term/GO:0002431	78	3	0.187108	16.0335	0.000857344	0.0375868	5336;5879;10451
GO:0051668	localization within membrane	http://amigo.geneontology.org/amigo/term/GO:0051668	78	3	0.187108	16.0335	0.000857344	0.0375868	2934;3676;5879
GO:0002237	response to molecule of bacterial origin	http://amigo.geneontology.org/amigo/term/GO:0002237	313	5	0.75083	6.65929	0.000862104	0.0376027	1268;3661;5105;5336;5578
GO:0034333	adherens junction assembly	http://amigo.geneontology.org/amigo/term/GO:0034333	79	3	0.189507	15.8306	0.000889713	0.038415	596;5879;23396
GO:0072676	lymphocyte migration	http://amigo.geneontology.org/amigo/term/GO:0072676	79	3	0.189507	15.8306	0.000889713	0.038415	1235;3676;11035
GO:0001776	leukocyte homeostasis	http://amigo.geneontology.org/amigo/term/GO:0001776	80	3	0.191906	15.6327	0.00092285	0.0394472	596;6194;11035
GO:1902106	negative regulation of leukocyte differentiation	http://amigo.geneontology.org/amigo/term/GO:1902106	80	3	0.191906	15.6327	0.00092285	0.0394472	1493;3635;4609
GO:0048468	cell development	http://amigo.geneontology.org/amigo/term/GO:0048468	1857	12	4.45461	2.69384	0.000968364	0.0411868	596;673;1235;1268;3676;4882;5244;5584;5879;6194;7852;10298
GO:0030593	neutrophil chemotaxis	http://amigo.geneontology.org/amigo/term/GO:0030593	82	3	0.196703	15.2514	0.000991451	0.04196	5879;10451;23396
GO:1901698	response to nitrogen compound	http://amigo.geneontology.org/amigo/term/GO:1901698	883	8	2.11816	3.77687	0.00100269	0.0422266	596;673;1268;3480;3661;5105;5244;5584
GO:0034446	substrate adhesion-dependent cell spreading	http://amigo.geneontology.org/amigo/term/GO:0034446	83	3	0.199102	15.0677	0.00102693	0.0426079	673;3676;5879
GO:0001667	ameboidal-type cell migration	http://amigo.geneontology.org/amigo/term/GO:0001667	326	5	0.782015	6.39374	0.00103428	0.0426079	673;1235;3676;5578;5879
GO:0048871	multicellular organismal homeostasis	http://amigo.geneontology.org/amigo/term/GO:0048871	326	5	0.782015	6.39374	0.00103428	0.0426079	31;596;1268;3635;5879
GO:0043496	regulation of protein homodimerization activity	http://amigo.geneontology.org/amigo/term/GO:0043496	20	2	0.0479764	41.6872	0.00103666	0.0426079	596;3676
GO:0097435	fibril organization	http://amigo.geneontology.org/amigo/term/GO:0097435	20	2	0.0479764	41.6872	0.00103666	0.0426079	2934;11035
GO:0007015	actin filament organization	http://amigo.geneontology.org/amigo/term/GO:0007015	327	5	0.784414	6.37419	0.00104851	0.0428886	596;673;2934;5584;5879
GO:0008643	carbohydrate transport	http://amigo.geneontology.org/amigo/term/GO:0008643	189	4	0.453377	8.82268	0.00105871	0.0430996	673;5244;5584;6514
GO:0032469	endoplasmic reticulum calcium ion homeostasis	http://amigo.geneontology.org/amigo/term/GO:0032469	21	2	0.0503752	39.7021	0.00114405	0.0463531	596;3708
GO:0046488	phosphatidylinositol metabolic process	http://amigo.geneontology.org/amigo/term/GO:0046488	196	4	0.470169	8.50759	0.00121126	0.0485315	3633;3635;5336;23396
GO:0090276	regulation of peptide hormone secretion	http://amigo.geneontology.org/amigo/term/GO:0090276	196	4	0.470169	8.50759	0.00121126	0.0485315	1268;3708;5578;6514
GO:0007596	blood coagulation	http://amigo.geneontology.org/amigo/term/GO:0007596	338	5	0.810801	6.16674	0.00121485	0.0485315	3708;5336;5578;5879;10451
GO:0001894	tissue homeostasis	http://amigo.geneontology.org/amigo/term/GO:0001894	197	4	0.472567	8.4644	0.00123424	0.0488285	31;596;3635;5879
GO:0030073	insulin secretion	http://amigo.geneontology.org/amigo/term/GO:0030073	197	4	0.472567	8.4644	0.00123424	0.0488285	1268;3708;5578;6514
GO:0002360	T cell lineage commitment	http://amigo.geneontology.org/amigo/term/GO:0002360	22	2	0.052774	37.8974	0.00125655	0.0488285	596;673
GO:0002691	regulation of cellular extravasation	http://amigo.geneontology.org/amigo/term/GO:0002691	22	2	0.052774	37.8974	0.00125655	0.0488285	3676;11035
GO:0032878	regulation of establishment or maintenance of cell polarity	http://amigo.geneontology.org/amigo/term/GO:0032878	22	2	0.052774	37.8974	0.00125655	0.0488285	2934;3993
GO:0045332	phospholipid translocation	http://amigo.geneontology.org/amigo/term/GO:0045332	22	2	0.052774	37.8974	0.00125655	0.0488285	3783;5244
GO:0060249	anatomical structure homeostasis	http://amigo.geneontology.org/amigo/term/GO:0060249	341	5	0.817997	6.11249	0.00126344	0.0488738	31;596;3635;4609;5879
GO:0050817	coagulation	http://amigo.geneontology.org/amigo/term/GO:0050817	342	5	0.820396	6.09462	0.00127995	0.0492895	3708;5336;5578;5879;10451
GO:0007599	hemostasis	http://amigo.geneontology.org/amigo/term/GO:0007599	343	5	0.822795	6.07685	0.00129662	0.0493157	3708;5336;5578;5879;10451
GO:1904019	epithelial cell apoptotic process	http://amigo.geneontology.org/amigo/term/GO:1904019	90	3	0.215894	13.8957	0.00129793	0.0493157	673;2934;5584
GO:1990266	neutrophil migration	http://amigo.geneontology.org/amigo/term/GO:1990266	90	3	0.215894	13.8957	0.00129793	0.0493157	5879;10451;23396

## Sheet: Table S2 - Spot B
Data Sheet 1: GO term enrichment
Autoimmunity, autoinflammation and inflammation: a systems view on signaling pathway deregulation profiles
Arsen Arakelyan*, Lilit Nersisyan, David Poghosyan, Lusine Khondkaryan, Anna Hakobyan, Henry Löffler-Wirth, Evie Melanitou and Hans Binder
* Correspondence: Arsen Arakelyan: aarakaleyan@sci.am
This dataset contains results of GO term enrichment analysis performed on the genes of the sink nodes in each spot of the SOM portrait
geneset	description	link	the number of reference genes in the category	the number of genes in the user gene list and also in the category	the expected number in the category	ratio of enrichment	p value from hyergeometric test	FDR from BH	Genes in set (Entrez Gene ID)
GO:0009719	response to endogenous stimulus	http://amigo.geneontology.org/amigo/term/GO:0009719	1536	42	10.6759	3.93411	1.33227e-15	8.54217e-12	107;181;329;387;595;650;652;815;898;983;1003;1236;1432;1605;1812;2246;2309;2492;2626;2645;2903;3784;3973;4851;5021;5105;5313;5350;5618;5737;6256;6262;6363;6366;6387;6531;6591;6770;7253;10891;54361;56288
GO:0007267	cell-cell signaling	http://amigo.geneontology.org/amigo/term/GO:0007267	1557	42	10.8218	3.88105	1.9984e-15	8.54217e-12	387;595;650;652;775;815;898;1000;1001;1432;1812;2149;2309;2626;2645;2736;2903;3706;3760;3784;4609;4684;4851;4852;5021;5792;6262;6357;6366;6531;6591;6657;6770;6865;6900;7253;8312;22999;51384;54361;85407;112401
GO:0009605	response to external stimulus	http://amigo.geneontology.org/amigo/term/GO:0009605	1982	46	13.7757	3.3392	1.53211e-14	4.366e-11	329;387;468;595;652;939;1002;1236;1237;1432;1543;1588;1605;1812;2149;2246;2309;2626;2736;2903;3897;4099;4684;4851;4852;4897;5105;5313;5737;5792;6262;6357;6363;6366;6387;6531;6591;6770;6900;8784;10018;10891;54361;55740;137970;219931
GO:0051094	positive regulation of developmental process	http://amigo.geneontology.org/amigo/term/GO:0051094	1152	35	8.00689	4.37124	3.06422e-14	5.42586e-11	387;595;650;652;939;983;1000;1002;1003;1013;1272;1432;1605;2246;2309;2626;2736;3706;3897;4099;4609;4851;4897;5021;6363;6387;6531;6591;6657;6770;9500;10891;22999;54361;56288
GO:0010647	positive regulation of cell communication	http://amigo.geneontology.org/amigo/term/GO:0010647	1525	40	10.5994	3.7738	3.19744e-14	5.42586e-11	329;387;650;652;939;983;1000;1001;1236;1432;1812;2149;2246;2492;2626;2645;2903;3973;4842;4851;5021;5618;6357;6363;6366;6657;6865;6900;8312;8784;9500;10018;22999;27113;51384;53832;54361;60401;85407;112401
GO:0023056	positive regulation of signaling	http://amigo.geneontology.org/amigo/term/GO:0023056	1533	40	10.655	3.75411	3.80806e-14	5.42586e-11	329;387;650;652;939;983;1000;1001;1236;1432;1812;2149;2246;2492;2626;2645;2903;3973;4842;4851;5021;5618;6357;6363;6366;6657;6865;6900;8312;8784;9500;10018;22999;27113;51384;53832;54361;60401;85407;112401
GO:0051240	positive regulation of multicellular organismal process	http://amigo.geneontology.org/amigo/term/GO:0051240	1402	38	9.7445	3.89964	6.40599e-14	7.82354e-11	329;387;468;595;650;652;939;983;1002;1236;1272;1432;1605;2149;2246;2309;2626;2736;3706;3784;3897;4099;4609;4842;4851;4897;5021;6262;6363;6387;6531;6770;6865;9500;10891;22999;54361;56288
GO:0022008	neurogenesis	http://amigo.geneontology.org/amigo/term/GO:0022008	1414	38	9.8279	3.86654	8.38218e-14	8.95741e-11	107;387;650;652;815;983;1000;1002;1272;1605;1812;2120;2309;2736;2903;3706;3897;4099;4684;4842;4851;4852;4897;5792;6387;6657;6770;6900;8312;22854;22999;51384;54361;55740;56288;57689;85407;137970
GO:2000026	regulation of multicellular organismal development	http://amigo.geneontology.org/amigo/term/GO:2000026	1675	41	11.642	3.52174	1.37779e-13	1.30874e-10	387;595;650;652;939;983;1000;1001;1002;1003;1272;1432;1605;2246;2309;2492;2626;2736;3706;3897;4099;4609;4842;4851;4897;5021;5792;6256;6363;6387;6591;6657;6770;6900;9500;22999;54361;56288;57689;85407;137970
GO:0048699	generation of neurons	http://amigo.geneontology.org/amigo/term/GO:0048699	1319	36	9.16761	3.92687	2.99982e-13	2.56455e-10	107;387;650;652;815;983;1000;1002;1272;1605;1812;2309;2736;3706;3897;4099;4684;4842;4851;4852;4897;5792;6387;6657;6770;6900;8312;22854;22999;51384;54361;55740;56288;57689;85407;137970
GO:1901700	response to oxygen-containing compound	http://amigo.geneontology.org/amigo/term/GO:1901700	1445	37	10.0434	3.68402	8.76632e-13	6.81303e-10	107;181;329;595;815;939;983;1017;1236;1432;1543;1605;1812;2149;2309;2626;2645;2903;3784;4851;5021;5105;5313;5350;5618;5737;6256;6262;6363;6366;6387;6531;6591;6770;8784;10891;219931
GO:1905114	cell surface receptor signaling pathway involved in cell-cell signaling	http://amigo.geneontology.org/amigo/term/GO:1905114	528	23	3.66982	6.26733	1.38944e-12	9.89863e-10	387;595;650;652;815;898;1000;1001;1432;2309;2736;2903;4609;4851;6262;6591;6657;8312;22999;51384;54361;85407;112401
GO:0045595	regulation of cell differentiation	http://amigo.geneontology.org/amigo/term/GO:0045595	1500	37	10.4256	3.54894	2.7025e-12	1.77721e-09	329;387;595;650;652;939;983;1000;1002;1003;1013;1272;1432;1605;2309;2492;2626;2736;3706;3897;4099;4609;4842;4851;4897;5792;6363;6387;6591;6657;6770;6900;8312;22999;54361;57689;137970
GO:0006928	movement of cell or subcellular component	http://amigo.geneontology.org/amigo/term/GO:0006928	1770	40	12.3023	3.25144	4.06875e-12	2.48455e-09	387;650;652;775;983;1000;1002;1236;1432;1588;1605;1812;2149;2246;2626;2736;3760;3784;3897;4099;4145;4684;4851;4852;4897;5350;5792;6262;6357;6363;6366;6387;6591;6900;8784;10891;54361;55740;85407;137970
GO:0032270	positive regulation of cellular protein metabolic process	http://amigo.geneontology.org/amigo/term/GO:0032270	1399	35	9.72364	3.59947	8.70148e-12	4.20911e-09	107;329;387;595;650;652;939;983;1000;1236;1272;1432;1605;2149;2246;2492;4609;4842;5618;6256;6357;6363;6366;6591;6657;6900;8312;8784;9500;10018;10393;10891;51384;60401;123264
GO:0009967	positive regulation of signal transduction	http://amigo.geneontology.org/amigo/term/GO:0009967	1401	35	9.73754	3.59434	9.06097e-12	4.20911e-09	329;387;650;652;939;983;1000;1001;1236;1432;2149;2246;2492;2626;3973;4842;4851;5618;6357;6363;6366;6657;6900;8312;8784;9500;10018;22999;27113;51384;53832;54361;60401;85407;112401
GO:0051960	regulation of nervous system development	http://amigo.geneontology.org/amigo/term/GO:0051960	760	26	5.28232	4.92208	9.37361e-12	4.20911e-09	387;650;652;983;1000;1002;1272;1605;2309;2736;3706;3897;4099;4842;4851;4897;5021;5792;6387;6657;6770;6900;22999;56288;57689;137970
GO:0051247	positive regulation of protein metabolic process	http://amigo.geneontology.org/amigo/term/GO:0051247	1485	36	10.3214	3.48791	9.8378e-12	4.20911e-09	107;329;387;595;650;652;939;983;1000;1236;1272;1432;1605;2149;2246;2492;4609;4842;5618;6256;6357;6363;6366;6591;6657;6900;8312;8784;9500;10018;10393;10891;51384;60401;85407;123264
GO:0010562	positive regulation of phosphorus metabolic process	http://amigo.geneontology.org/amigo/term/GO:0010562	1030	30	7.15894	4.19057	9.84701e-12	4.20911e-09	107;387;595;650;652;939;983;1000;1236;1272;1432;1605;1812;2149;2246;2492;3973;4842;5618;6357;6363;6366;6657;7253;8312;8784;9500;10891;51384;60401
GO:0045937	positive regulation of phosphate metabolic process	http://amigo.geneontology.org/amigo/term/GO:0045937	1030	30	7.15894	4.19057	9.84701e-12	4.20911e-09	107;387;595;650;652;939;983;1000;1236;1272;1432;1605;1812;2149;2246;2492;3973;4842;5618;6357;6363;6366;6657;7253;8312;8784;9500;10891;51384;60401
GO:0006468	protein phosphorylation	http://amigo.geneontology.org/amigo/term/GO:0006468	1824	40	12.6776	3.15518	1.05354e-11	4.28889e-09	107;332;387;595;650;652;815;898;939;983;1000;1017;1236;1272;1432;1605;2149;2246;2492;2903;3706;4145;4609;4684;5021;5618;6357;6363;6366;6657;8312;8784;9500;10891;51384;56288;57689;60401;85417;340156
GO:0031401	positive regulation of protein modification process	http://amigo.geneontology.org/amigo/term/GO:0031401	1120	31	7.78448	3.98229	1.50445e-11	5.84616e-09	107;329;387;595;650;652;939;983;1000;1236;1272;1432;1605;2149;2246;2492;4842;5618;6357;6363;6366;6591;6657;8312;8784;9500;10393;10891;51384;60401;123264
GO:0030182	neuron differentiation	http://amigo.geneontology.org/amigo/term/GO:0030182	1197	32	8.31966	3.84631	1.60331e-11	5.95942e-09	107;387;650;652;815;1002;1272;1605;1812;2309;2736;3706;3897;4099;4684;4851;4852;4897;5792;6387;6657;6900;8312;22854;22999;51384;54361;55740;56288;57689;85407;137970
GO:0050767	regulation of neurogenesis	http://amigo.geneontology.org/amigo/term/GO:0050767	673	24	4.67764	5.1308	2.88511e-11	1.0277e-08	387;650;652;983;1000;1002;1272;1605;2309;2736;3706;3897;4099;4842;4851;4897;5792;6387;6657;6770;6900;22999;57689;137970
GO:0031399	regulation of protein modification process	http://amigo.geneontology.org/amigo/term/GO:0031399	1629	37	11.3222	3.2679	3.11102e-11	1.06385e-08	107;329;387;595;650;652;898;939;983;1000;1017;1236;1272;1432;1605;2149;2246;2492;4609;4842;5618;6357;6363;6366;6591;6657;8312;8784;9500;10393;10891;51384;56288;57689;60401;85417;123264
GO:0009628	response to abiotic stimulus	http://amigo.geneontology.org/amigo/term/GO:0009628	1084	30	7.53426	3.98181	3.50976e-11	1.15404e-08	181;329;468;595;650;815;1179;1432;1543;1605;1812;2246;2309;2626;2736;2903;3760;4099;4609;4842;4851;5021;5105;5313;6262;6387;6591;6770;6865;10891
GO:1901698	response to nitrogen compound	http://amigo.geneontology.org/amigo/term/GO:1901698	883	27	6.13722	4.39938	4.53326e-11	1.43537e-08	107;181;329;595;815;983;1017;1236;1432;1605;1812;2309;2645;2903;3784;4851;5021;5105;5313;5350;5618;6262;6363;6387;6531;6770;10891
GO:0051049	regulation of transport	http://amigo.geneontology.org/amigo/term/GO:0051049	1746	38	12.1354	3.13132	5.40588e-11	1.65053e-08	387;468;652;775;815;939;983;1000;1001;1236;1272;1432;1812;2149;2645;3758;3760;3763;3784;4842;4851;5021;5350;6262;6363;6366;6387;6591;6865;8312;10018;10891;22885;22999;29850;50632;123264;219931
GO:0019220	regulation of phosphate metabolic process	http://amigo.geneontology.org/amigo/term/GO:0019220	1580	36	10.9817	3.27819	5.82572e-11	1.68986e-08	107;387;595;650;652;898;939;983;1000;1236;1272;1432;1605;1812;2149;2246;2492;2645;3973;4609;4842;5618;6357;6363;6366;6657;7253;8312;8784;9500;10891;51384;56288;57689;60401;85417
GO:0045597	positive regulation of cell differentiation	http://amigo.geneontology.org/amigo/term/GO:0045597	826	26	5.74105	4.52879	5.93003e-11	1.68986e-08	387;650;652;939;1000;1002;1003;1013;1272;1432;1605;2309;2626;2736;3706;3897;4099;4851;4897;6363;6387;6591;6657;6770;22999;54361
GO:0014070	response to organic cyclic compound	http://amigo.geneontology.org/amigo/term/GO:0014070	899	27	6.24843	4.32108	6.80564e-11	1.85673e-08	107;329;595;650;652;898;983;1543;1605;1812;2309;2736;3784;4851;5021;5105;5313;5350;5737;6256;6262;6531;6591;6770;8312;10891;219931
GO:0009725	response to hormone	http://amigo.geneontology.org/amigo/term/GO:0009725	832	26	5.78275	4.49613	6.94999e-11	1.85673e-08	107;181;595;652;815;898;1236;1605;2309;2492;2645;3973;4851;5021;5105;5313;5350;5618;5737;6256;6363;6366;6387;6770;7253;10891
GO:0051174	regulation of phosphorus metabolic process	http://amigo.geneontology.org/amigo/term/GO:0051174	1593	36	11.072	3.25144	7.35024e-11	1.90416e-08	107;387;595;650;652;898;939;983;1000;1236;1272;1432;1605;1812;2149;2246;2492;2645;3973;4609;4842;5618;6357;6363;6366;6657;7253;8312;8784;9500;10891;51384;56288;57689;60401;85417
GO:0048468	cell development	http://amigo.geneontology.org/amigo/term/GO:0048468	1857	39	12.9069	3.02163	7.9719e-11	2.00446e-08	107;387;650;652;815;983;1000;1002;1003;1272;1605;1812;2309;2626;2736;3706;3897;4099;4684;4842;4851;4852;4897;5792;6363;6366;6387;6591;6657;6770;6900;8312;22854;22999;54361;55740;56288;57689;137970
GO:0060284	regulation of cell development	http://amigo.geneontology.org/amigo/term/GO:0060284	781	25	5.42828	4.60551	1.04492e-10	2.55228e-08	387;650;652;983;1000;1002;1003;1272;1605;2309;2736;3706;3897;4099;4842;4851;4897;5792;6387;6657;6770;6900;22999;57689;137970
GO:0006935	chemotaxis	http://amigo.geneontology.org/amigo/term/GO:0006935	540	21	3.75323	5.59518	1.23159e-10	2.92467e-08	387;652;1002;1236;1237;1432;1588;1605;2246;2736;3897;4684;4851;4897;6357;6363;6366;6387;6900;55740;137970
GO:0042330	taxis	http://amigo.geneontology.org/amigo/term/GO:0042330	541	21	3.76018	5.58484	1.27422e-10	2.94414e-08	387;652;1002;1236;1237;1432;1588;1605;2246;2736;3897;4684;4851;4897;6357;6363;6366;6387;6900;55740;137970
GO:0040011	locomotion	http://amigo.geneontology.org/amigo/term/GO:0040011	1545	35	10.7384	3.25933	1.3916e-10	3.13074e-08	387;650;652;983;1000;1002;1236;1237;1432;1588;1605;1812;2149;2246;2736;2903;3897;4099;4145;4684;4851;4897;5792;6357;6363;6366;6387;6591;6900;8784;10891;54361;55740;85407;137970
GO:0048584	positive regulation of response to stimulus	http://amigo.geneontology.org/amigo/term/GO:0048584	1932	39	13.4282	2.90433	2.61122e-10	5.72393e-08	329;387;650;652;939;983;1000;1001;1236;1432;2149;2246;2309;2492;2626;3973;4609;4842;4851;4852;5618;6357;6363;6366;6387;6657;6900;8312;8784;9500;10018;22999;27113;51384;53832;54361;60401;85407;112401
GO:1902533	positive regulation of intracellular signal transduction	http://amigo.geneontology.org/amigo/term/GO:1902533	891	26	6.19283	4.1984	3.08038e-10	6.58354e-08	329;387;650;652;939;983;1000;1236;1432;2149;2246;2492;3973;4851;5618;6357;6363;6366;6657;8312;8784;9500;10018;51384;53832;60401
GO:0071495	cellular response to endogenous stimulus	http://amigo.geneontology.org/amigo/term/GO:0071495	1190	30	8.27101	3.62713	3.41911e-10	7.12927e-08	107;181;387;650;652;815;898;1003;1812;2246;2309;2492;2626;2645;3784;3973;4851;5021;5105;5313;5618;5737;6256;6262;6591;6770;7253;10891;54361;56288
GO:0001932	regulation of protein phosphorylation	http://amigo.geneontology.org/amigo/term/GO:0001932	1272	31	8.84094	3.50641	3.69068e-10	7.51229e-08	107;387;595;650;652;898;939;983;1000;1236;1272;1432;1605;2149;2246;2492;4609;5618;6357;6363;6366;6657;8312;8784;9500;10891;51384;56288;57689;60401;85417
GO:0031328	positive regulation of cellular biosynthetic process	http://amigo.geneontology.org/amigo/term/GO:0031328	1692	36	11.7601	3.06119	3.98712e-10	7.92695e-08	107;468;650;652;898;983;1001;1017;1236;1432;1812;2120;2149;2246;2309;2492;2626;2645;2736;3973;4609;4842;4851;5105;6256;6363;6366;6657;6770;7253;8312;9500;10891;22885;54361;123264
GO:0006915	apoptotic process	http://amigo.geneontology.org/amigo/term/GO:0006915	1782	37	12.3857	2.98733	4.12938e-10	8.02319e-08	329;332;468;650;652;815;939;983;1236;1432;2120;2149;2309;2736;2903;4609;4851;5618;5737;6262;6363;6366;6387;6591;6657;6770;8312;8784;9500;10018;10891;27113;53832;54361;60401;112401;137970
GO:0042325	regulation of phosphorylation	http://amigo.geneontology.org/amigo/term/GO:0042325	1363	32	9.47343	3.37787	4.5397e-10	8.62441e-08	107;387;595;650;652;898;939;983;1000;1236;1272;1432;1605;2149;2246;2492;2645;4609;5618;6357;6363;6366;6657;8312;8784;9500;10891;51384;56288;57689;60401;85417
GO:0016055	Wnt signaling pathway	http://amigo.geneontology.org/amigo/term/GO:0016055	467	19	3.24585	5.85363	4.94041e-10	9.18165e-08	387;595;650;815;898;1000;1001;1432;2309;4609;4851;6262;6591;6657;8312;51384;54361;85407;112401
GO:0198738	cell-cell signaling by wnt	http://amigo.geneontology.org/amigo/term/GO:0198738	468	19	3.2528	5.84112	5.1206e-10	9.31405e-08	387;595;650;815;898;1000;1001;1432;2309;4609;4851;6262;6591;6657;8312;51384;54361;85407;112401
GO:0010243	response to organonitrogen compound	http://amigo.geneontology.org/amigo/term/GO:0010243	777	24	5.40048	4.44405	5.43808e-10	9.61113e-08	107;181;329;595;815;983;1432;1605;1812;2309;2645;2903;3784;4851;5021;5105;5313;5350;5618;6262;6387;6531;6770;10891
GO:0006816	calcium ion transport	http://amigo.geneontology.org/amigo/term/GO:0006816	364	17	2.52995	6.71949	5.50878e-10	9.61113e-08	775;815;1179;1236;1812;2149;2645;2903;4842;4852;5350;6262;6363;6366;6387;29850;219931
GO:0012501	programmed cell death	http://amigo.geneontology.org/amigo/term/GO:0012501	1802	37	12.5247	2.95417	5.66288e-10	9.68239e-08	329;332;468;650;652;815;939;983;1236;1432;2120;2149;2309;2736;2903;4609;4851;5618;5737;6262;6363;6366;6387;6591;6657;6770;8312;8784;9500;10018;10891;27113;53832;54361;60401;112401;137970
GO:0009891	positive regulation of biosynthetic process	http://amigo.geneontology.org/amigo/term/GO:0009891	1720	36	11.9547	3.01136	6.27935e-10	1.05259e-07	107;468;650;652;898;983;1001;1017;1236;1432;1812;2120;2149;2246;2309;2492;2626;2645;2736;3973;4609;4842;4851;5105;6256;6363;6366;6657;6770;7253;8312;9500;10891;22885;54361;123264
GO:0051270	regulation of cellular component movement	http://amigo.geneontology.org/amigo/term/GO:0051270	790	24	5.49084	4.37092	7.58648e-10	1.24725e-07	387;650;652;775;1236;1432;1588;1605;1812;2149;2246;2626;4851;5350;6262;6363;6366;6387;6591;8784;10891;54361;85407;137970
GO:0033993	response to lipid	http://amigo.geneontology.org/amigo/term/GO:0033993	860	25	5.97736	4.18244	7.8378e-10	1.26425e-07	107;595;652;898;939;1236;1432;1543;1605;2149;2309;2626;4851;5021;5105;5350;5737;6256;6363;6366;6591;6770;8784;10891;219931
GO:0008219	cell death	http://amigo.geneontology.org/amigo/term/GO:0008219	1916	38	13.317	2.85349	8.15367e-10	1.29085e-07	329;332;468;650;652;815;939;983;1236;1432;2120;2149;2309;2736;2903;4609;4851;5618;5737;6262;6363;6366;6387;6591;6657;6770;8312;8784;9500;10018;10891;27113;51384;53832;54361;60401;112401;137970
GO:0030001	metal ion transport	http://amigo.geneontology.org/amigo/term/GO:0030001	794	24	5.51864	4.3489	8.39339e-10	1.30464e-07	468;775;815;1017;1179;1236;1272;1812;2149;2645;2903;3758;3760;3763;3784;4842;4852;5350;6262;6363;6366;6387;29850;219931
GO:0022603	regulation of anatomical structure morphogenesis	http://amigo.geneontology.org/amigo/term/GO:0022603	935	26	6.49865	4.00083	8.64885e-10	1.32034e-07	387;650;652;1002;1432;1605;2246;2626;3679;3706;3897;4099;4609;4851;4897;6256;6357;6387;6591;6900;9500;10891;22999;54361;57689;85407
GO:0070509	calcium ion import	http://amigo.geneontology.org/amigo/term/GO:0070509	158	12	1.09817	10.9273	9.89118e-10	1.4835e-07	775;1236;1812;2149;2645;4842;5350;6262;6363;6366;6387;219931
GO:0001934	positive regulation of protein phosphorylation	http://amigo.geneontology.org/amigo/term/GO:0001934	876	25	6.08857	4.10605	1.14618e-09	1.68943e-07	107;387;595;650;652;939;983;1000;1236;1272;1432;1605;2149;2246;2492;5618;6357;6363;6366;6657;8312;8784;9500;51384;60401
GO:0048812	neuron projection morphogenesis	http://amigo.geneontology.org/amigo/term/GO:0048812	552	20	3.83663	5.2129	1.23414e-09	1.78824e-07	107;387;815;1002;1605;2736;3706;3897;4099;4684;4851;4897;6387;6900;22854;22999;55740;56288;57689;137970
GO:0007417	central nervous system development	http://amigo.geneontology.org/amigo/term/GO:0007417	890	25	6.18588	4.04146	1.58706e-09	2.2613e-07	387;650;652;939;1000;1272;1605;1812;2309;2736;4099;4851;4852;4897;5021;6387;6531;6657;6770;6900;8312;10018;10891;54361;137970
GO:0060070	canonical Wnt signaling pathway	http://amigo.geneontology.org/amigo/term/GO:0060070	291	15	2.02257	7.41629	1.62317e-09	2.27483e-07	595;650;1000;1001;1432;2309;4609;4851;6262;6591;6657;8312;54361;85407;112401
GO:0060341	regulation of cellular localization	http://amigo.geneontology.org/amigo/term/GO:0060341	823	24	5.7202	4.19566	1.71459e-09	2.33157e-07	387;652;775;815;898;939;983;1000;1001;1432;1812;2149;4842;5350;6262;6363;6591;6865;8312;10018;22885;22999;56288;123264
GO:0006812	cation transport	http://amigo.geneontology.org/amigo/term/GO:0006812	1040	27	7.22844	3.73525	1.7182e-09	2.33157e-07	468;775;815;1017;1179;1236;1272;1812;2149;2645;2903;3758;3760;3763;3784;4842;4852;5350;6262;6363;6366;6387;6531;6865;10891;29850;219931
GO:0048667	cell morphogenesis involved in neuron differentiation	http://amigo.geneontology.org/amigo/term/GO:0048667	506	19	3.51691	5.40246	1.87449e-09	2.50391e-07	107;387;815;1002;1605;2736;3706;3897;4099;4684;4851;4897;6387;6900;22854;55740;56288;57689;137970
GO:0048858	cell projection morphogenesis	http://amigo.geneontology.org/amigo/term/GO:0048858	569	20	3.95479	5.05716	2.07985e-09	2.70335e-07	107;387;815;1002;1605;2736;3706;3897;4099;4684;4851;4897;6387;6900;22854;22999;55740;56288;57689;137970
GO:0061564	axon development	http://amigo.geneontology.org/amigo/term/GO:0061564	452	18	3.14159	5.72958	2.08704e-09	2.70335e-07	107;387;1002;1605;2736;3897;4099;4684;4851;4897;5792;6387;6900;22854;55740;56288;57689;137970
GO:0048589	developmental growth	http://amigo.geneontology.org/amigo/term/GO:0048589	571	20	3.96869	5.03944	2.20882e-09	2.81839e-07	652;983;1002;1432;1588;1605;2246;2309;2626;2736;3897;4851;4897;6256;6387;6531;6657;10018;22999;85407
GO:0042981	regulation of apoptotic process	http://amigo.geneontology.org/amigo/term/GO:0042981	1373	31	9.54293	3.24848	2.37929e-09	2.99126e-07	329;332;468;650;652;815;939;983;1236;2149;2309;2736;2903;4609;4851;5618;5737;6363;6366;6387;6591;6657;6770;8784;9500;10018;10891;27113;53832;54361;112401
GO:0051209	release of sequestered calcium ion into cytosol	http://amigo.geneontology.org/amigo/term/GO:0051209	104	10	0.722844	13.8342	2.65427e-09	3.24162e-07	775;1236;1812;2149;4842;5350;6262;6363;6366;219931
GO:0051283	negative regulation of sequestering of calcium ion	http://amigo.geneontology.org/amigo/term/GO:0051283	104	10	0.722844	13.8342	2.65427e-09	3.24162e-07	775;1236;1812;2149;4842;5350;6262;6363;6366;219931
GO:0042327	positive regulation of phosphorylation	http://amigo.geneontology.org/amigo/term/GO:0042327	914	25	6.35269	3.93534	2.73189e-09	3.28942e-07	107;387;595;650;652;939;983;1000;1236;1272;1432;1605;2149;2246;2492;5618;6357;6363;6366;6657;8312;8784;9500;51384;60401
GO:0043067	regulation of programmed cell death	http://amigo.geneontology.org/amigo/term/GO:0043067	1384	31	9.61939	3.22266	2.88275e-09	3.41579e-07	329;332;468;650;652;815;939;983;1236;2149;2309;2736;2903;4609;4851;5618;5737;6363;6366;6387;6591;6657;6770;8784;9500;10018;10891;27113;53832;54361;112401
GO:0051282	regulation of sequestering of calcium ion	http://amigo.geneontology.org/amigo/term/GO:0051282	105	10	0.729795	13.7025	2.91675e-09	3.41579e-07	775;1236;1812;2149;4842;5350;6262;6363;6366;219931
GO:0070838	divalent metal ion transport	http://amigo.geneontology.org/amigo/term/GO:0070838	410	17	2.84967	5.96559	3.34919e-09	3.86922e-07	775;815;1179;1236;1812;2149;2645;2903;4842;4852;5350;6262;6363;6366;6387;29850;219931
GO:0010941	regulation of cell death	http://amigo.geneontology.org/amigo/term/GO:0010941	1482	32	10.3005	3.10664	3.64849e-09	4.08889e-07	329;332;468;650;652;815;939;983;1236;2149;2309;2736;2903;4609;4851;5618;5737;6363;6366;6387;6591;6657;6770;8784;9500;10018;10891;27113;51384;53832;54361;112401
GO:0032990	cell part morphogenesis	http://amigo.geneontology.org/amigo/term/GO:0032990	589	20	4.0938	4.88544	3.7534e-09	4.08889e-07	107;387;815;1002;1605;2736;3706;3897;4099;4684;4851;4897;6387;6900;22854;22999;55740;56288;57689;137970
GO:0000165	MAPK cascade	http://amigo.geneontology.org/amigo/term/GO:0000165	857	24	5.95651	4.0292	3.80932e-09	4.08889e-07	650;652;815;939;983;1000;1236;1432;1605;2149;2246;2492;2903;4609;4684;5021;6357;6363;6366;6657;8312;9500;51384;60401
GO:0051208	sequestering of calcium ion	http://amigo.geneontology.org/amigo/term/GO:0051208	108	10	0.750646	13.3219	3.84777e-09	4.08889e-07	775;1236;1812;2149;4842;5350;6262;6363;6366;219931
GO:0097553	calcium ion transmembrane import into cytosol	http://amigo.geneontology.org/amigo/term/GO:0097553	108	10	0.750646	13.3219	3.84777e-09	4.08889e-07	775;1236;1812;2149;4842;5350;6262;6363;6366;219931
GO:1902656	calcium ion import into cytosol	http://amigo.geneontology.org/amigo/term/GO:1902656	108	10	0.750646	13.3219	3.84777e-09	4.08889e-07	775;1236;1812;2149;4842;5350;6262;6363;6366;219931
GO:0072511	divalent inorganic cation transport	http://amigo.geneontology.org/amigo/term/GO:0072511	414	17	2.87748	5.90796	3.87414e-09	4.08889e-07	775;815;1179;1236;1812;2149;2645;2903;4842;4852;5350;6262;6363;6366;6387;29850;219931
GO:0007409	axonogenesis	http://amigo.geneontology.org/amigo/term/GO:0007409	417	17	2.89833	5.86545	4.31648e-09	4.50019e-07	107;387;1002;1605;2736;3897;4099;4684;4851;4897;6387;6900;22854;55740;56288;57689;137970
GO:0007155	cell adhesion	http://amigo.geneontology.org/amigo/term/GO:0007155	1667	34	11.5864	2.93449	4.36916e-09	4.50024e-07	650;652;939;1000;1001;1002;1003;1013;1236;1237;1272;1605;2194;2736;3679;3897;4099;4684;4851;4897;5010;5618;5792;6363;6366;6387;6591;6657;6900;8784;10018;54361;57863;137970
GO:0022610	biological adhesion	http://amigo.geneontology.org/amigo/term/GO:0022610	1673	34	11.6281	2.92396	4.79089e-09	4.77771e-07	650;652;939;1000;1001;1002;1003;1013;1236;1237;1272;1605;2194;2736;3679;3897;4099;4684;4851;4897;5010;5618;5792;6363;6366;6387;6591;6657;6900;8784;10018;54361;57863;137970
GO:0048732	gland development	http://amigo.geneontology.org/amigo/term/GO:0048732	420	17	2.91918	5.82356	4.80492e-09	4.77771e-07	595;650;652;1543;1588;1605;2194;2736;4851;5021;5618;6256;6531;6591;6657;10018;54361
GO:0022414	reproductive process	http://amigo.geneontology.org/amigo/term/GO:0022414	1331	30	9.25101	3.24289	4.84097e-09	4.77771e-07	174;181;329;595;652;898;983;1017;1432;1543;1586;1588;1812;2120;2309;2492;2626;2736;3973;4851;5010;5021;5618;5737;6256;6770;10018;54361;85417;100137049
GO:0043410	positive regulation of MAPK cascade	http://amigo.geneontology.org/amigo/term/GO:0043410	477	18	3.31535	5.42929	4.8621e-09	4.77771e-07	650;652;939;983;1000;1236;1432;2149;2246;2492;6357;6363;6366;6657;8312;9500;51384;60401
GO:0000003	reproduction	http://amigo.geneontology.org/amigo/term/GO:0000003	1333	30	9.26492	3.23802	5.01283e-09	4.86985e-07	174;181;329;595;652;898;983;1017;1432;1543;1586;1588;1812;2120;2309;2492;2626;2736;3973;4851;5010;5021;5618;5737;6256;6770;10018;54361;85417;100137049
GO:1902531	regulation of intracellular signal transduction	http://amigo.geneontology.org/amigo/term/GO:1902531	1684	34	11.7045	2.90486	5.6659e-09	5.39008e-07	329;387;650;652;939;983;1000;1017;1236;1432;1605;2149;2246;2492;3973;4609;4842;4851;5350;5618;6357;6363;6366;6387;6591;6657;8312;8784;9500;10018;51384;53832;57689;60401
GO:0007420	brain development	http://amigo.geneontology.org/amigo/term/GO:0007420	668	21	4.64288	4.52305	5.67443e-09	5.39008e-07	387;650;652;939;1000;1272;1812;2309;2736;4851;4852;5021;6387;6531;6657;6770;6900;8312;10018;10891;54361
GO:0031175	neuron projection development	http://amigo.geneontology.org/amigo/term/GO:0031175	811	23	5.63679	4.08033	6.73624e-09	6.32837e-07	107;387;815;1002;1272;1605;2736;3706;3897;4099;4684;4851;4852;4897;5792;6387;6900;22854;22999;55740;56288;57689;137970
GO:0023014	signal transduction by protein phosphorylation	http://amigo.geneontology.org/amigo/term/GO:0023014	893	24	6.20673	3.86677	8.50005e-09	7.81365e-07	650;652;815;939;983;1000;1236;1432;1605;2149;2246;2492;2903;4609;4684;5021;6357;6363;6366;6657;8312;9500;51384;60401
GO:0051050	positive regulation of transport	http://amigo.geneontology.org/amigo/term/GO:0051050	893	24	6.20673	3.86677	8.50005e-09	7.81365e-07	387;652;815;939;983;1000;1001;1272;1432;1812;2149;2645;3784;4842;5021;6262;6363;6366;6387;6865;10018;22885;50632;123264
GO:0043085	positive regulation of catalytic activity	http://amigo.geneontology.org/amigo/term/GO:0043085	1537	32	10.6828	2.99547	8.86982e-09	8.06681e-07	107;387;595;650;652;815;983;1001;1236;1432;1605;1812;2149;2246;2492;2903;3973;4609;4684;4842;5618;6262;6357;6363;6366;7253;8312;9500;9771;10018;10393;54361
GO:0016477	cell migration	http://amigo.geneontology.org/amigo/term/GO:0016477	1207	28	8.38916	3.33764	9.69069e-09	8.7206e-07	387;650;652;983;1000;1236;1432;1588;1605;1812;2149;2246;3897;4099;4145;4851;4897;5792;6357;6363;6366;6387;6591;6900;8784;10891;54361;137970
GO:0051962	positive regulation of nervous system development	http://amigo.geneontology.org/amigo/term/GO:0051962	443	17	3.07904	5.5212	1.06166e-08	9.45426e-07	387;650;652;1002;1272;1605;2736;3706;3897;4099;4851;4897;5021;6387;6770;22999;56288
GO:0043269	regulation of ion transport	http://amigo.geneontology.org/amigo/term/GO:0043269	571	19	3.96869	4.78747	1.34292e-08	1.18357e-06	468;775;815;1272;1812;2149;2645;3758;3760;3763;3784;4842;5350;6262;6387;6865;10891;29850;219931
GO:0060322	head development	http://amigo.geneontology.org/amigo/term/GO:0060322	704	21	4.8931	4.29176	1.4202e-08	1.23891e-06	387;650;652;939;1000;1272;1812;2309;2736;4851;4852;5021;6387;6531;6657;6770;6900;8312;10018;10891;54361
GO:0051238	sequestering of metal ion	http://amigo.geneontology.org/amigo/term/GO:0051238	125	10	0.868803	11.5101	1.59742e-08	1.36564e-06	775;1236;1812;2149;4842;5350;6262;6363;6366;219931
GO:0060402	calcium ion transport into cytosol	http://amigo.geneontology.org/amigo/term/GO:0060402	125	10	0.868803	11.5101	1.59742e-08	1.36564e-06	775;1236;1812;2149;4842;5350;6262;6363;6366;219931
GO:0042493	response to drug	http://amigo.geneontology.org/amigo/term/GO:0042493	401	16	2.78712	5.74069	1.73927e-08	1.47218e-06	107;595;983;1001;1543;1812;2309;2626;2903;3784;4609;4842;5021;6531;6770;10891
GO:0071407	cellular response to organic cyclic compound	http://amigo.geneontology.org/amigo/term/GO:0071407	520	18	3.61422	4.98033	1.85147e-08	1.55179e-06	107;650;652;898;1543;1605;1812;2309;2736;3784;5105;5313;6256;6262;6591;6770;8312;10891
GO:0055082	cellular chemical homeostasis	http://amigo.geneontology.org/amigo/term/GO:0055082	717	21	4.98345	4.21394	1.94993e-08	1.61844e-06	775;1236;1237;1812;2149;2309;2626;2645;4609;4842;5021;5350;5737;6262;6357;6363;6366;6387;6770;10891;219931
GO:0048870	cell motility	http://amigo.geneontology.org/amigo/term/GO:0048870	1331	29	9.25101	3.13479	1.9986e-08	1.62725e-06	387;650;652;983;1000;1236;1432;1588;1605;1812;2149;2246;3897;4099;4145;4851;4897;5792;6357;6363;6366;6387;6591;6900;8784;10891;54361;85407;137970
GO:0051674	localization of cell	http://amigo.geneontology.org/amigo/term/GO:0051674	1331	29	9.25101	3.13479	1.9986e-08	1.62725e-06	387;650;652;983;1000;1236;1432;1588;1605;1812;2149;2246;3897;4099;4145;4851;4897;5792;6357;6363;6366;6387;6591;6900;8784;10891;54361;85407;137970
GO:0030879	mammary gland development	http://amigo.geneontology.org/amigo/term/GO:0030879	131	10	0.910506	10.9829	2.50899e-08	2.02353e-06	595;652;1588;2194;2736;5021;5618;6531;10018;54361
GO:0048608	reproductive structure development	http://amigo.geneontology.org/amigo/term/GO:0048608	412	16	2.86357	5.58742	2.53902e-08	2.0286e-06	174;329;595;652;1432;1588;2309;2492;2626;2736;3973;4851;6256;6770;10018;54361
GO:0030900	forebrain development	http://amigo.geneontology.org/amigo/term/GO:0030900	358	15	2.48825	6.02833	2.65282e-08	2.0999e-06	650;652;1000;1812;2736;4851;4852;5021;6387;6531;6657;6900;8312;10891;54361
GO:0048666	neuron development	http://amigo.geneontology.org/amigo/term/GO:0048666	951	24	6.60985	3.63094	2.84892e-08	2.23444e-06	107;387;815;1002;1272;1605;1812;2736;3706;3897;4099;4684;4851;4852;4897;5792;6387;6900;22854;22999;55740;56288;57689;137970
GO:0061458	reproductive system development	http://amigo.geneontology.org/amigo/term/GO:0061458	416	16	2.89138	5.5337	2.90482e-08	2.25757e-06	174;329;595;652;1432;1588;2309;2492;2626;2736;3973;4851;6256;6770;10018;54361
GO:0043408	regulation of MAPK cascade	http://amigo.geneontology.org/amigo/term/GO:0043408	667	20	4.63593	4.31413	3.02707e-08	2.33139e-06	650;652;939;983;1000;1236;1432;1605;2149;2246;2492;4609;6357;6363;6366;6657;8312;9500;51384;60401
GO:0060548	negative regulation of cell death	http://amigo.geneontology.org/amigo/term/GO:0060548	880	23	6.11637	3.7604	3.08139e-08	2.35203e-06	329;332;468;652;939;983;1236;2149;2736;4609;4851;5618;5737;6363;6366;6387;6591;6770;8784;10891;51384;54361;112401
GO:0060401	cytosolic calcium ion transport	http://amigo.geneontology.org/amigo/term/GO:0060401	136	10	0.945258	10.5791	3.59234e-08	2.71778e-06	775;1236;1812;2149;4842;5350;6262;6363;6366;219931
GO:0032870	cellular response to hormone stimulus	http://amigo.geneontology.org/amigo/term/GO:0032870	608	19	4.22586	4.49613	3.65959e-08	2.73673e-06	107;181;652;815;898;2309;2492;2645;3973;4851;5021;5105;5313;5618;5737;6256;6770;7253;10891
GO:0007204	positive regulation of cytosolic calcium ion concentration	http://amigo.geneontology.org/amigo/term/GO:0007204	264	13	1.83491	7.08481	3.68142e-08	2.73673e-06	775;1236;1237;1812;2149;4842;5021;5350;5737;6262;6363;6366;219931
GO:0044093	positive regulation of molecular function	http://amigo.geneontology.org/amigo/term/GO:0044093	1817	34	12.6289	2.69223	3.84022e-08	2.82878e-06	107;387;595;650;652;815;983;1001;1236;1432;1605;1812;2149;2246;2492;2903;3973;4609;4684;4842;5618;6262;6357;6363;6366;7253;8312;9500;9771;10018;10393;10891;54361;60401
GO:0000902	cell morphogenesis	http://amigo.geneontology.org/amigo/term/GO:0000902	891	23	6.19283	3.71397	3.87142e-08	2.82878e-06	107;387;815;1002;1432;1605;2736;3679;3706;3897;4099;4684;4851;4897;6357;6387;6900;22854;22999;55740;56288;57689;137970
GO:0008283	cell proliferation	http://amigo.geneontology.org/amigo/term/GO:0008283	1918	35	13.3309	2.62548	4.23375e-08	3.06732e-06	329;332;387;595;650;652;939;983;1000;1001;1003;1017;1432;1543;2120;2149;2246;2309;2736;4145;4609;4851;4852;5737;6256;6363;6387;6591;6657;7253;8784;9500;10891;51384;54361
GO:0045664	regulation of neuron differentiation	http://amigo.geneontology.org/amigo/term/GO:0045664	551	18	3.82968	4.70013	4.47849e-08	3.21736e-06	387;650;652;1002;1272;2309;2736;3706;3897;4099;4851;4897;5792;6387;6657;6900;22999;57689
GO:0008202	steroid metabolic process	http://amigo.geneontology.org/amigo/term/GO:0008202	271	13	1.88357	6.90181	5.00783e-08	3.56766e-06	174;650;1543;1586;1588;2246;3283;5618;6256;6591;6770;10891;54361
GO:0061138	morphogenesis of a branching epithelium	http://amigo.geneontology.org/amigo/term/GO:0061138	181	11	1.25803	8.74385	5.21714e-08	3.68606e-06	650;652;1605;2246;2736;4609;4851;6256;6591;9500;54361
GO:0071345	cellular response to cytokine stimulus	http://amigo.geneontology.org/amigo/term/GO:0071345	691	20	4.80274	4.16429	5.41696e-08	3.79587e-06	329;815;939;1236;1237;2194;2309;4684;5105;5618;6357;6363;6366;6387;6770;8784;10891;53832;57689;60401
GO:0050769	positive regulation of neurogenesis	http://amigo.geneontology.org/amigo/term/GO:0050769	381	15	2.64811	5.66441	6.02443e-08	4.18722e-06	387;650;652;1002;1272;1605;2736;3706;3897;4099;4851;4897;6387;6770;22999
GO:0071871	response to epinephrine	http://amigo.geneontology.org/amigo/term/GO:0071871	16	5	0.111207	44.9613	6.09733e-08	4.20372e-06	3784;5313;6262;6770;10891
GO:0010720	positive regulation of cell development	http://amigo.geneontology.org/amigo/term/GO:0010720	441	16	3.06514	5.21999	6.51352e-08	4.45472e-06	387;650;652;1002;1003;1272;1605;2736;3706;3897;4099;4851;4897;6387;6770;22999
GO:0034754	cellular hormone metabolic process	http://amigo.geneontology.org/amigo/term/GO:0034754	110	9	0.764547	11.7717	7.08904e-08	4.80986e-06	174;650;1543;1586;1588;3283;6770;10891;54361
GO:0006874	cellular calcium ion homeostasis	http://amigo.geneontology.org/amigo/term/GO:0006874	387	15	2.68981	5.57659	7.3901e-08	4.96994e-06	775;1236;1237;1812;2149;4842;5021;5350;5737;6262;6357;6363;6366;6387;219931
GO:0000904	cell morphogenesis involved in differentiation	http://amigo.geneontology.org/amigo/term/GO:0000904	636	19	4.42047	4.29819	7.44125e-08	4.96994e-06	107;387;815;1002;1605;2736;3706;3897;4099;4684;4851;4897;6387;6900;22854;55740;56288;57689;137970
GO:0071867	response to monoamine	http://amigo.geneontology.org/amigo/term/GO:0071867	32	6	0.222414	26.9768	7.71314e-08	5.07228e-06	1812;3784;5313;6262;6770;10891
GO:0071869	response to catecholamine	http://amigo.geneontology.org/amigo/term/GO:0071869	32	6	0.222414	26.9768	7.71314e-08	5.07228e-06	1812;3784;5313;6262;6770;10891
GO:0006694	steroid biosynthetic process	http://amigo.geneontology.org/amigo/term/GO:0006694	150	10	1.04256	9.59174	9.11541e-08	5.88952e-06	650;1586;1588;2246;3283;5618;6591;6770;10891;54361
GO:1901615	organic hydroxy compound metabolic process	http://amigo.geneontology.org/amigo/term/GO:1901615	452	16	3.14159	5.09296	9.13304e-08	5.88952e-06	650;1001;1543;1586;1588;1812;2246;2903;3706;3973;5105;6256;6531;6591;6770;54361
GO:0034097	response to cytokine	http://amigo.geneontology.org/amigo/term/GO:0034097	785	21	5.45608	3.84891	9.16255e-08	5.88952e-06	329;815;939;1236;1237;2194;2309;4684;5021;5105;5618;6357;6363;6366;6387;6770;8784;10891;53832;57689;60401
GO:0051480	regulation of cytosolic calcium ion concentration	http://amigo.geneontology.org/amigo/term/GO:0051480	288	13	2.00172	6.49441	1.01896e-07	6.50081e-06	775;1236;1237;1812;2149;4842;5021;5350;5737;6262;6363;6366;219931
GO:0001763	morphogenesis of a branching structure	http://amigo.geneontology.org/amigo/term/GO:0001763	194	11	1.34838	8.15792	1.06003e-07	6.71271e-06	650;652;1605;2246;2736;4609;4851;6256;6591;9500;54361
GO:0030178	negative regulation of Wnt signaling pathway	http://amigo.geneontology.org/amigo/term/GO:0030178	195	11	1.35533	8.11609	1.11692e-07	6.97138e-06	595;650;1000;1432;2309;4851;6591;6657;8312;54361;85407
GO:0030030	cell projection organization	http://amigo.geneontology.org/amigo/term/GO:0030030	1268	27	8.81314	3.06361	1.11718e-07	6.97138e-06	107;387;815;1002;1236;1272;1605;2736;3706;3897;4099;4684;4851;4852;4897;5792;6363;6366;6387;6900;22854;22885;22999;55740;56288;57689;137970
GO:0008207	C21-steroid hormone metabolic process	http://amigo.geneontology.org/amigo/term/GO:0008207	34	6	0.236314	25.3899	1.13187e-07	6.98704e-06	174;650;1586;6770;10891;54361
GO:0055074	calcium ion homeostasis	http://amigo.geneontology.org/amigo/term/GO:0055074	400	15	2.78017	5.39535	1.13604e-07	6.98704e-06	775;1236;1237;1812;2149;4842;5021;5350;5737;6262;6357;6363;6366;6387;219931
GO:0036293	response to decreased oxygen levels	http://amigo.geneontology.org/amigo/term/GO:0036293	291	13	2.02257	6.42745	1.14919e-07	7.01746e-06	329;650;1179;1543;2309;4842;4851;5021;5105;5313;6262;6387;10891
GO:0043066	negative regulation of apoptotic process	http://amigo.geneontology.org/amigo/term/GO:0043066	799	21	5.55339	3.78147	1.23355e-07	7.4065e-06	329;332;652;939;983;1236;2149;2736;4609;4851;5618;5737;6363;6366;6387;6591;6770;8784;10891;54361;112401
GO:2000145	regulation of cell motility	http://amigo.geneontology.org/amigo/term/GO:2000145	727	20	5.05296	3.95808	1.23812e-07	7.4065e-06	387;650;652;1236;1432;1588;1605;1812;2149;2246;4851;6363;6366;6387;6591;8784;10891;54361;85407;137970
GO:0090257	regulation of muscle system process	http://amigo.geneontology.org/amigo/term/GO:0090257	197	11	1.36923	8.03369	1.23889e-07	7.4065e-06	775;1605;2149;2626;3784;4842;5021;5350;6262;6865;10891
GO:0006811	ion transport	http://amigo.geneontology.org/amigo/term/GO:0006811	1537	30	10.6828	2.80825	1.25837e-07	7.47068e-06	468;775;815;1017;1179;1236;1272;1812;2149;2645;2903;3758;3760;3763;3784;4842;4852;5350;6256;6262;6363;6366;6387;6531;6865;10891;22999;29850;123264;219931
GO:0010628	positive regulation of gene expression	http://amigo.geneontology.org/amigo/term/GO:0010628	1632	31	11.3431	2.73294	1.34235e-07	7.91434e-06	468;650;652;898;983;1001;1017;1272;1432;2120;2149;2246;2309;2626;2736;4609;4842;4851;5105;5737;6256;6657;6770;6900;8312;9500;10891;22885;22999;51384;54361
GO:0045860	positive regulation of protein kinase activity	http://amigo.geneontology.org/amigo/term/GO:0045860	466	16	3.2389	4.93995	1.38454e-07	8.10716e-06	107;387;595;650;652;983;1236;1432;1605;2149;2246;5618;6363;6366;8312;9500
GO:0044702	single organism reproductive process	http://amigo.geneontology.org/amigo/term/GO:0044702	1204	26	8.36831	3.10696	1.54358e-07	8.95865e-06	174;181;329;595;652;898;983;1017;1432;1543;1588;2120;2309;2492;2626;2736;3973;4851;5010;5021;5618;6256;6770;10018;54361;85417
GO:0043069	negative regulation of programmed cell death	http://amigo.geneontology.org/amigo/term/GO:0043069	810	21	5.62984	3.73012	1.55092e-07	8.95865e-06	329;332;652;939;983;1236;2149;2736;4609;4851;5618;5737;6363;6366;6387;6591;6770;8784;10891;54361;112401
GO:0031281	positive regulation of cyclase activity	http://amigo.geneontology.org/amigo/term/GO:0031281	59	7	0.410075	17.07	1.64494e-07	9.43795e-06	107;1432;1812;2492;3973;4842;7253
GO:0072503	cellular divalent inorganic cation homeostasis	http://amigo.geneontology.org/amigo/term/GO:0072503	412	15	2.86357	5.23821	1.66501e-07	9.48943e-06	775;1236;1237;1812;2149;4842;5021;5350;5737;6262;6357;6363;6366;6387;219931
GO:0090090	negative regulation of canonical Wnt signaling pathway	http://amigo.geneontology.org/amigo/term/GO:0090090	162	10	1.12597	8.88124	1.87904e-07	1.06384e-05	650;1000;1432;2309;4851;6591;6657;8312;54361;85407
GO:0030334	regulation of cell migration	http://amigo.geneontology.org/amigo/term/GO:0030334	677	19	4.70544	4.03788	1.96557e-07	1.10551e-05	387;650;652;1236;1432;1588;1605;1812;2149;2246;4851;6363;6366;6387;6591;8784;10891;54361;137970
GO:0032989	cellular component morphogenesis	http://amigo.geneontology.org/amigo/term/GO:0032989	978	23	6.79752	3.38359	2.08606e-07	1.1656e-05	107;387;815;1002;1432;1605;2736;3679;3706;3897;4099;4684;4851;4897;6357;6387;6900;22854;22999;55740;56288;57689;137970
GO:0070482	response to oxygen levels	http://amigo.geneontology.org/amigo/term/GO:0070482	308	13	2.14073	6.07269	2.21277e-07	1.22837e-05	329;650;1179;1543;2309;4842;4851;5021;5105;5313;6262;6387;10891
GO:0070588	calcium ion transmembrane transport	http://amigo.geneontology.org/amigo/term/GO:0070588	259	12	1.80016	6.66607	2.46138e-07	1.35433e-05	775;1236;1812;2149;2903;4842;5350;6262;6363;6366;29850;219931
GO:0019725	cellular homeostasis	http://amigo.geneontology.org/amigo/term/GO:0019725	833	21	5.7897	3.62713	2.47135e-07	1.35433e-05	775;1236;1237;1812;2149;2309;2626;2645;4609;4842;5021;5350;5737;6262;6357;6363;6366;6387;6770;10891;219931
GO:0006875	cellular metal ion homeostasis	http://amigo.geneontology.org/amigo/term/GO:0006875	489	16	3.39876	4.7076	2.65598e-07	1.44624e-05	775;1236;1237;1812;2149;4609;4842;5021;5350;5737;6262;6357;6363;6366;6387;219931
GO:0042127	regulation of cell proliferation	http://amigo.geneontology.org/amigo/term/GO:0042127	1501	29	10.4326	2.77975	2.69635e-07	1.45893e-05	329;332;387;595;650;652;939;983;1000;1001;1003;1017;1432;2149;2246;2309;2736;4145;4609;4851;5737;6363;6387;6591;6657;7253;8784;9500;10891
GO:0042446	hormone biosynthetic process	http://amigo.geneontology.org/amigo/term/GO:0042446	64	7	0.444827	15.7364	2.91102e-07	1.56517e-05	650;1586;1588;3283;6770;10891;54361
GO:0072507	divalent inorganic cation homeostasis	http://amigo.geneontology.org/amigo/term/GO:0072507	432	15	3.00258	4.9957	3.05874e-07	1.63432e-05	775;1236;1237;1812;2149;4842;5021;5350;5737;6262;6357;6363;6366;6387;219931
GO:0042592	homeostatic process	http://amigo.geneontology.org/amigo/term/GO:0042592	1604	30	11.1485	2.69095	3.19076e-07	1.69427e-05	107;652;775;898;1000;1001;1236;1237;1432;1812;2149;2309;2626;2645;4609;4842;5021;5105;5350;5737;6262;6357;6363;6366;6387;6770;10018;10891;53832;219931
GO:0070848	response to growth factor	http://amigo.geneontology.org/amigo/term/GO:0070848	629	18	4.37182	4.11728	3.22658e-07	1.70163e-05	387;650;652;1003;1432;2246;2309;2626;4609;4842;4851;6262;6591;6657;6770;10891;54361;56288
GO:1901652	response to peptide	http://amigo.geneontology.org/amigo/term/GO:1901652	434	15	3.01648	4.97268	3.24442e-07	1.70163e-05	107;181;815;1432;1605;2309;2645;4851;5021;5105;5313;5350;5618;6387;6770
GO:0051347	positive regulation of transferase activity	http://amigo.geneontology.org/amigo/term/GO:0051347	631	18	4.38572	4.10423	3.38029e-07	1.75771e-05	107;387;595;650;652;983;1236;1432;1605;2149;2246;4609;5618;6363;6366;8312;9500;10393
GO:0033674	positive regulation of kinase activity	http://amigo.geneontology.org/amigo/term/GO:0033674	498	16	3.46131	4.62253	3.39247e-07	1.75771e-05	107;387;595;650;652;983;1236;1432;1605;2149;2246;5618;6363;6366;8312;9500
GO:0045216	cell-cell junction organization	http://amigo.geneontology.org/amigo/term/GO:0045216	219	11	1.52214	7.22665	3.59849e-07	1.85322e-05	387;1000;1001;1002;1003;1013;6591;54361;56288;57863;92359
GO:0051338	regulation of transferase activity	http://amigo.geneontology.org/amigo/term/GO:0051338	930	22	6.46389	3.40352	3.64064e-07	1.85948e-05	107;387;595;650;652;898;983;1017;1236;1432;1605;2149;2246;4609;5618;6363;6366;8312;9500;10393;57689;85417
GO:0032845	negative regulation of homeostatic process	http://amigo.geneontology.org/amigo/term/GO:0032845	174	10	1.20937	8.26874	3.65415e-07	1.85948e-05	775;1236;1812;2149;4842;5350;6262;6363;6366;219931
GO:0032844	regulation of homeostatic process	http://amigo.geneontology.org/amigo/term/GO:0032844	443	15	3.07904	4.87165	4.21266e-07	2.12207e-05	775;1236;1432;1812;2149;2309;4609;4842;5350;6262;6363;6366;10891;53832;219931
GO:2000107	negative regulation of leukocyte apoptotic process	http://amigo.geneontology.org/amigo/term/GO:2000107	42	6	0.291918	20.5537	4.21982e-07	2.12207e-05	652;939;1236;6363;6366;6387
GO:0040012	regulation of locomotion	http://amigo.geneontology.org/amigo/term/GO:0040012	786	20	5.46303	3.66097	4.30976e-07	2.15463e-05	387;650;652;1236;1432;1588;1605;1812;2149;2246;4851;6363;6366;6387;6591;8784;10891;54361;85407;137970
GO:0045859	regulation of protein kinase activity	http://amigo.geneontology.org/amigo/term/GO:0045859	717	19	4.98345	3.81262	4.72979e-07	2.35087e-05	107;387;595;650;652;898;983;1236;1432;1605;2149;2246;5618;6363;6366;8312;9500;57689;85417
GO:0021983	pituitary gland development	http://amigo.geneontology.org/amigo/term/GO:0021983	43	6	0.298868	20.0757	4.8765e-07	2.40978e-05	650;652;2736;6531;6657;54361
GO:0010001	glial cell differentiation	http://amigo.geneontology.org/amigo/term/GO:0010001	180	10	1.25108	7.99312	4.99841e-07	2.45583e-05	650;983;1000;1605;1812;4099;4851;6657;6900;56288
GO:0040007	growth	http://amigo.geneontology.org/amigo/term/GO:0040007	950	22	6.6029	3.33187	5.22449e-07	2.55224e-05	650;652;983;1002;1432;1588;1605;2246;2309;2492;2626;2736;3897;4851;4897;6256;6387;6531;6657;10018;22999;85407
GO:0002009	morphogenesis of an epithelium	http://amigo.geneontology.org/amigo/term/GO:0002009	517	16	3.59337	4.45265	5.58862e-07	2.71461e-05	387;650;652;1605;2246;2626;2736;4609;4851;6256;6262;6591;9500;51384;54361;85407
GO:0001666	response to hypoxia	http://amigo.geneontology.org/amigo/term/GO:0001666	283	12	1.96697	6.10075	6.34456e-07	3.06439e-05	329;650;1179;1543;2309;4842;4851;5105;5313;6262;6387;10891
GO:0010557	positive regulation of macromolecule biosynthetic process	http://amigo.geneontology.org/amigo/term/GO:0010557	1565	29	10.8774	2.66607	6.46201e-07	3.10358e-05	468;650;652;898;983;1017;1236;1432;2120;2149;2246;2309;2626;2645;2736;4609;4842;4851;5105;6256;6363;6366;6657;8312;9500;10891;22885;54361;123264
GO:0048878	chemical homeostasis	http://amigo.geneontology.org/amigo/term/GO:0048878	1048	23	7.28404	3.15759	7.04128e-07	3.35097e-05	107;775;1236;1237;1812;2149;2309;2626;2645;4609;4842;5021;5105;5350;5737;6262;6357;6363;6366;6387;6770;10891;219931
GO:0008211	glucocorticoid metabolic process	http://amigo.geneontology.org/amigo/term/GO:0008211	25	5	0.173761	28.7752	7.05551e-07	3.35097e-05	650;1586;3283;6770;54361
GO:0060828	regulation of canonical Wnt signaling pathway	http://amigo.geneontology.org/amigo/term/GO:0060828	235	11	1.63335	6.73463	7.25164e-07	3.4251e-05	650;1000;1432;2309;4851;6591;6657;8312;54361;85407;112401
GO:0035239	tube morphogenesis	http://amigo.geneontology.org/amigo/term/GO:0035239	344	13	2.39095	5.43718	7.77238e-07	3.65088e-05	387;650;652;1605;2246;2626;2736;4609;4851;6262;9500;10018;54361
GO:0006937	regulation of muscle contraction	http://amigo.geneontology.org/amigo/term/GO:0006937	146	9	1.01476	8.86908	8.01109e-07	3.73315e-05	775;2149;2626;3784;4842;5021;5350;6262;6865
GO:0060429	epithelium development	http://amigo.geneontology.org/amigo/term/GO:0060429	1056	23	7.33965	3.13367	8.03485e-07	3.73315e-05	387;595;650;652;983;1000;1001;1003;1543;1605;2246;2626;2736;4609;4851;6256;6262;6591;8312;9500;51384;54361;85407
GO:0010035	response to inorganic substance	http://amigo.geneontology.org/amigo/term/GO:0010035	469	15	3.25975	4.60158	8.64913e-07	3.99683e-05	107;468;595;983;1017;1236;1543;2309;5313;5350;6262;6363;6531;6770;10891
GO:0048754	branching morphogenesis of an epithelial tube	http://amigo.geneontology.org/amigo/term/GO:0048754	148	9	1.02866	8.74922	8.98181e-07	4.12825e-05	650;652;1605;2246;2736;4609;4851;9500;54361
GO:0048638	regulation of developmental growth	http://amigo.geneontology.org/amigo/term/GO:0048638	293	12	2.03647	5.89254	9.15812e-07	4.18678e-05	652;983;1002;1432;3897;4851;4897;6387;6531;10018;22999;85407
GO:0019221	cytokine-mediated signaling pathway	http://amigo.geneontology.org/amigo/term/GO:0019221	537	16	3.73238	4.28681	9.2265e-07	4.19561e-05	329;815;939;1236;1237;2309;4684;5618;6357;6363;6366;6387;8784;53832;57689;60401
GO:1901617	organic hydroxy compound biosynthetic process	http://amigo.geneontology.org/amigo/term/GO:1901617	193	10	1.34143	7.45472	9.47547e-07	4.27124e-05	650;1001;1588;2246;3973;5105;6531;6591;6770;54361
GO:0051235	maintenance of location	http://amigo.geneontology.org/amigo/term/GO:0051235	294	12	2.04342	5.87249	9.49276e-07	4.27124e-05	775;939;1236;1605;1812;2149;4842;5350;6262;6363;6366;219931
GO:0008209	androgen metabolic process	http://amigo.geneontology.org/amigo/term/GO:0008209	27	5	0.187661	26.6437	1.06026e-06	4.74562e-05	1586;1588;3283;10891;54361
GO:2000021	regulation of ion homeostasis	http://amigo.geneontology.org/amigo/term/GO:2000021	197	10	1.36923	7.30336	1.14227e-06	5.08272e-05	775;1236;1812;2149;4842;5350;6262;6363;6366;219931
GO:0048729	tissue morphogenesis	http://amigo.geneontology.org/amigo/term/GO:0048729	615	17	4.27451	3.97706	1.14746e-06	5.08272e-05	387;650;652;1605;2246;2626;2736;4609;4851;6256;6262;6591;8312;9500;51384;54361;85407
GO:0034330	cell junction organization	http://amigo.geneontology.org/amigo/term/GO:0034330	247	11	1.71675	6.40744	1.18381e-06	5.18996e-05	387;1000;1001;1002;1003;1013;6591;54361;56288;57863;92359
GO:2000027	regulation of organ morphogenesis	http://amigo.geneontology.org/amigo/term/GO:2000027	247	11	1.71675	6.40744	1.18381e-06	5.18996e-05	387;650;652;2246;4609;4851;6256;6591;9500;54361;85407
GO:0072359	circulatory system development	http://amigo.geneontology.org/amigo/term/GO:0072359	920	21	6.39439	3.28413	1.24874e-06	5.44669e-05	387;650;652;775;983;1000;1003;1432;2246;2626;2736;3784;4851;4897;5021;5350;6256;6262;6591;51384;54361
GO:0003006	developmental process involved in reproduction	http://amigo.geneontology.org/amigo/term/GO:0003006	621	17	4.31621	3.93864	1.31053e-06	5.68715e-05	174;329;595;652;1432;1586;1588;2309;2492;2626;2736;3973;4851;6256;6770;10018;54361
GO:0045935	positive regulation of nucleobase-containing compound metabolic process	http://amigo.geneontology.org/amigo/term/GO:0045935	1622	29	11.2736	2.57238	1.34863e-06	5.82296e-05	107;468;650;652;898;983;1017;1432;1812;2120;2149;2246;2309;2492;2626;2736;3973;4609;4842;4851;5105;6256;6657;7253;8312;9500;10891;22885;54361
GO:0043549	regulation of kinase activity	http://amigo.geneontology.org/amigo/term/GO:0043549	772	19	5.36573	3.54099	1.43368e-06	6.14292e-05	107;387;595;650;652;898;983;1236;1432;1605;2149;2246;5618;6363;6366;8312;9500;57689;85417
GO:0030111	regulation of Wnt signaling pathway	http://amigo.geneontology.org/amigo/term/GO:0030111	306	12	2.12683	5.6422	1.44429e-06	6.14292e-05	595;650;1000;1432;2309;4851;6591;6657;8312;54361;85407;112401
GO:0060562	epithelial tube morphogenesis	http://amigo.geneontology.org/amigo/term/GO:0060562	306	12	2.12683	5.6422	1.44429e-06	6.14292e-05	387;650;652;1605;2246;2626;2736;4609;4851;6262;9500;54361
GO:0055065	metal ion homeostasis	http://amigo.geneontology.org/amigo/term/GO:0055065	556	16	3.86444	4.14032	1.4543e-06	6.15485e-05	775;1236;1237;1812;2149;4609;4842;5021;5350;5737;6262;6357;6363;6366;6387;219931
GO:0071872	cellular response to epinephrine stimulus	http://amigo.geneontology.org/amigo/term/GO:0071872	13	4	0.0903555	44.2696	1.5073e-06	6.34773e-05	3784;5313;6262;6770
GO:0071868	cellular response to monoamine stimulus	http://amigo.geneontology.org/amigo/term/GO:0071868	29	5	0.201562	24.8062	1.54247e-06	6.42343e-05	1812;3784;5313;6262;6770
GO:0071870	cellular response to catecholamine stimulus	http://amigo.geneontology.org/amigo/term/GO:0071870	29	5	0.201562	24.8062	1.54247e-06	6.42343e-05	1812;3784;5313;6262;6770
GO:0050810	regulation of steroid biosynthetic process	http://amigo.geneontology.org/amigo/term/GO:0050810	52	6	0.361422	16.6011	1.54781e-06	6.42343e-05	650;2246;6591;6770;10891;54361
GO:0007186	G-protein coupled receptor signaling pathway	http://amigo.geneontology.org/amigo/term/GO:0007186	1185	24	8.23625	2.91395	1.61563e-06	6.67246e-05	107;181;468;815;1236;1237;1812;2149;2492;3973;4842;4852;5021;5350;5737;6357;6363;6366;6387;6865;6900;7253;50632;56288
GO:0010959	regulation of metal ion transport	http://amigo.geneontology.org/amigo/term/GO:0010959	310	12	2.15463	5.5694	1.65397e-06	6.79797e-05	468;775;815;1272;1812;2149;2645;3784;4842;5350;6262;6387
GO:0009888	tissue development	http://amigo.geneontology.org/amigo/term/GO:0009888	1734	30	12.052	2.48921	1.66684e-06	6.81807e-05	387;595;650;652;983;1000;1001;1003;1432;1543;1605;2246;2626;2736;3679;4145;4609;4851;5350;6256;6262;6591;6657;8312;9500;10891;51384;54361;60401;85407
GO:0031279	regulation of cyclase activity	http://amigo.geneontology.org/amigo/term/GO:0031279	84	7	0.583836	11.9897	1.89346e-06	7.70821e-05	107;1432;1812;2492;3973;4842;7253
GO:0008406	gonad development	http://amigo.geneontology.org/amigo/term/GO:0008406	209	10	1.45264	6.88402	1.95124e-06	7.90576e-05	174;595;1588;2309;2492;2626;3973;6770;10018;54361
GO:0030003	cellular cation homeostasis	http://amigo.geneontology.org/amigo/term/GO:0030003	570	16	3.96174	4.03863	2.00852e-06	8.09946e-05	775;1236;1237;1812;2149;4609;4842;5021;5350;5737;6262;6357;6363;6366;6387;219931
GO:0044057	regulation of system process	http://amigo.geneontology.org/amigo/term/GO:0044057	503	15	3.49606	4.29054	2.06348e-06	8.28202e-05	775;1605;2149;2626;2903;3760;3784;4099;4842;5021;5350;6262;6865;10891;56288
GO:0010893	positive regulation of steroid biosynthetic process	http://amigo.geneontology.org/amigo/term/GO:0010893	14	4	0.0973059	41.1075	2.09891e-06	8.34587e-05	2246;6770;10891;54361
GO:0021984	adenohypophysis development	http://amigo.geneontology.org/amigo/term/GO:0021984	14	4	0.0973059	41.1075	2.09891e-06	8.34587e-05	650;6531;6657;54361
GO:0007548	sex differentiation	http://amigo.geneontology.org/amigo/term/GO:0007548	263	11	1.82796	6.01763	2.18255e-06	8.63826e-05	174;595;1586;1588;2309;2492;2626;3973;6770;10018;54361
GO:0045685	regulation of glial cell differentiation	http://amigo.geneontology.org/amigo/term/GO:0045685	56	6	0.389224	15.4153	2.41343e-06	9.46541e-05	650;983;1605;4099;4851;6900
GO:0045137	development of primary sexual characteristics	http://amigo.geneontology.org/amigo/term/GO:0045137	214	10	1.48739	6.72318	2.41368e-06	9.46541e-05	174;595;1588;2309;2492;2626;3973;6770;10018;54361
GO:0006813	potassium ion transport	http://amigo.geneontology.org/amigo/term/GO:0006813	215	10	1.49434	6.69191	2.51683e-06	9.82482e-05	468;1017;1812;2645;3758;3760;3763;3784;4842;29850
GO:0034765	regulation of ion transmembrane transport	http://amigo.geneontology.org/amigo/term/GO:0034765	383	13	2.66201	4.88352	2.56598e-06	9.97118e-05	775;1812;2149;3758;3760;3763;3784;4842;5350;6262;10891;29850;219931
GO:0006606	protein import into nucleus	http://amigo.geneontology.org/amigo/term/GO:0006606	268	11	1.86271	5.90536	2.61882e-06	0.000100848	387;652;939;983;1432;1605;1812;2149;6363;6591;8312
GO:0044744	protein targeting to nucleus	http://amigo.geneontology.org/amigo/term/GO:0044744	268	11	1.86271	5.90536	2.61882e-06	0.000100848	387;652;939;983;1432;1605;1812;2149;6363;6591;8312
GO:0006936	muscle contraction	http://amigo.geneontology.org/amigo/term/GO:0006936	325	12	2.25889	5.31235	2.70063e-06	0.000103532	775;1812;2149;2626;3760;3784;4842;5021;5350;6262;6865;219931
GO:1902593	single-organism nuclear import	http://amigo.geneontology.org/amigo/term/GO:1902593	269	11	1.86966	5.88341	2.71472e-06	0.000103608	387;652;939;983;1432;1605;1812;2149;6363;6591;8312
GO:0006873	cellular ion homeostasis	http://amigo.geneontology.org/amigo/term/GO:0006873	584	16	4.05905	3.94181	2.7465e-06	0.000104355	775;1236;1237;1812;2149;4609;4842;5021;5350;5737;6262;6357;6363;6366;6387;219931
GO:0080135	regulation of cellular response to stress	http://amigo.geneontology.org/amigo/term/GO:0080135	585	16	4.066	3.93507	2.80754e-06	0.000106202	468;650;815;939;1236;2309;4609;5792;6363;6366;6387;6591;8312;10018;51384;60401
GO:0009887	animal organ morphogenesis	http://amigo.geneontology.org/amigo/term/GO:0009887	969	21	6.73496	3.11806	2.8479e-06	0.000107254	387;650;652;1000;1432;1605;2246;2309;2626;2736;4609;4851;6256;6262;6591;8312;9500;10018;51384;54361;85407
GO:0098609	cell-cell adhesion	http://amigo.geneontology.org/amigo/term/GO:0098609	1138	23	7.90958	2.90787	2.88349e-06	0.000108118	650;652;939;1000;1001;1002;1003;1013;1236;2194;2736;3679;4897;5010;5618;6363;6366;6387;6591;6657;54361;57863;137970
GO:0044711	single-organism biosynthetic process	http://amigo.geneontology.org/amigo/term/GO:0044711	1405	26	9.76535	2.66248	2.92839e-06	0.000109322	107;468;650;652;1001;1543;1586;1588;1812;2149;2194;2246;2492;2645;3283;3973;4842;5105;5313;5618;6591;6770;7253;10891;54361;100137049
GO:0086003	cardiac muscle cell contraction	http://amigo.geneontology.org/amigo/term/GO:0086003	58	6	0.403125	14.8837	2.97485e-06	0.000110574	775;2626;3760;3784;5350;6262
GO:0060317	cardiac epithelial to mesenchymal transition	http://amigo.geneontology.org/amigo/term/GO:0060317	33	5	0.229364	21.7994	3.01515e-06	0.000111587	650;652;4851;6591;51384
GO:0007411	axon guidance	http://amigo.geneontology.org/amigo/term/GO:0007411	220	10	1.52909	6.53982	3.09219e-06	0.000113945	1002;1605;2736;3897;4684;4897;6387;6900;55740;137970
GO:1901654	response to ketone	http://amigo.geneontology.org/amigo/term/GO:1901654	172	9	1.19547	7.5284	3.13261e-06	0.000114939	107;595;1236;2309;5021;5350;6363;6366;6770
GO:0097485	neuron projection guidance	http://amigo.geneontology.org/amigo/term/GO:0097485	221	10	1.53604	6.51023	3.22007e-06	0.000117643	1002;1605;2736;3897;4684;4897;6387;6900;55740;137970
GO:0070374	positive regulation of ERK1 and ERK2 cascade	http://amigo.geneontology.org/amigo/term/GO:0070374	173	9	1.20242	7.48488	3.28551e-06	0.000118784	650;652;1236;2149;2246;2492;6357;6363;6366
GO:0001658	branching involved in ureteric bud morphogenesis	http://amigo.geneontology.org/amigo/term/GO:0001658	59	6	0.410075	14.6315	3.29301e-06	0.000118784	650;652;2246;4609;9500;54361
GO:0051349	positive regulation of lyase activity	http://amigo.geneontology.org/amigo/term/GO:0051349	59	6	0.410075	14.6315	3.29301e-06	0.000118784	107;1812;2492;3973;4842;7253
GO:0072080	nephron tubule development	http://amigo.geneontology.org/amigo/term/GO:0072080	92	7	0.639439	10.9471	3.4989e-06	0.00012466	650;652;2246;4609;4851;9500;54361
GO:0003012	muscle system process	http://amigo.geneontology.org/amigo/term/GO:0003012	394	13	2.73847	4.74718	3.49963e-06	0.00012466	775;1812;2149;2626;3760;3784;4842;5021;5350;6262;6865;10891;219931
GO:0030335	positive regulation of cell migration	http://amigo.geneontology.org/amigo/term/GO:0030335	394	13	2.73847	4.74718	3.49963e-06	0.00012466	650;652;1236;1432;1812;2149;2246;4851;6363;6366;6387;6591;8784
GO:0031667	response to nutrient levels	http://amigo.geneontology.org/amigo/term/GO:0031667	395	13	2.74542	4.73516	3.59787e-06	0.000127627	468;595;1543;2309;2626;4852;5105;5313;6591;6770;10891;54361;219931
GO:0014013	regulation of gliogenesis	http://amigo.geneontology.org/amigo/term/GO:0014013	93	7	0.646389	10.8294	3.76217e-06	0.000132904	650;983;1000;1605;4099;4851;6900
GO:0008284	positive regulation of cell proliferation	http://amigo.geneontology.org/amigo/term/GO:0008284	825	19	5.7341	3.31351	3.79787e-06	0.0001332	332;595;650;652;983;1001;1017;1432;2149;2246;2736;4145;4609;4851;5737;6363;6387;7253;10891
GO:0034762	regulation of transmembrane transport	http://amigo.geneontology.org/amigo/term/GO:0034762	397	13	2.75932	4.71131	3.8017e-06	0.0001332	775;1812;2149;3758;3760;3763;3784;4842;5350;6262;10891;29850;219931
GO:0050804	modulation of synaptic transmission	http://amigo.geneontology.org/amigo/term/GO:0050804	280	11	1.94612	5.65228	3.99133e-06	0.000139273	815;1812;2149;2903;3706;4684;5021;6770;6865;6900;22999
GO:0061326	renal tubule development	http://amigo.geneontology.org/amigo/term/GO:0061326	94	7	0.65334	10.7142	4.04176e-06	0.000140459	650;652;2246;4609;4851;9500;54361
GO:0071363	cellular response to growth factor stimulus	http://amigo.geneontology.org/amigo/term/GO:0071363	605	16	4.20501	3.80499	4.31499e-06	0.000149348	387;650;652;1003;1432;2246;2309;2626;4842;4851;6262;6591;6770;10891;54361;56288
GO:0071887	leukocyte apoptotic process	http://amigo.geneontology.org/amigo/term/GO:0071887	95	7	0.66029	10.6014	4.33845e-06	0.000149554	652;939;1236;6363;6366;6387;10018
GO:0090279	regulation of calcium ion import	http://amigo.geneontology.org/amigo/term/GO:0090279	96	7	0.667241	10.491	4.65306e-06	0.000159755	775;1812;2149;4842;5350;6262;6387
GO:0051173	positive regulation of nitrogen compound metabolic process	http://amigo.geneontology.org/amigo/term/GO:0051173	1726	29	11.9964	2.41739	4.69695e-06	0.000160438	107;468;650;652;898;983;1017;1432;1812;2120;2149;2246;2309;2492;2626;2736;3973;4609;4842;4851;5105;6256;6657;7253;8312;9500;10891;22885;54361
GO:0007190	activation of adenylate cyclase activity	http://amigo.geneontology.org/amigo/term/GO:0007190	36	5	0.250215	19.9828	4.71049e-06	0.000160438	107;1812;2492;3973;7253
GO:0051170	nuclear import	http://amigo.geneontology.org/amigo/term/GO:0051170	286	11	1.98782	5.5337	4.8883e-06	0.000165281	387;652;939;983;1432;1605;1812;2149;6363;6591;8312
GO:0007567	parturition	http://amigo.geneontology.org/amigo/term/GO:0007567	17	4	0.118157	33.8532	4.91069e-06	0.000165281	1543;5021;5737;100137049
GO:0071371	cellular response to gonadotropin stimulus	http://amigo.geneontology.org/amigo/term/GO:0071371	17	4	0.118157	33.8532	4.91069e-06	0.000165281	3973;4851;6770;10891
GO:2000147	positive regulation of cell motility	http://amigo.geneontology.org/amigo/term/GO:2000147	408	13	2.83577	4.58429	5.11688e-06	0.000171546	650;652;1236;1432;1812;2149;2246;4851;6363;6366;6387;6591;8784
GO:0050673	epithelial cell proliferation	http://amigo.geneontology.org/amigo/term/GO:0050673	347	12	2.4118	4.97554	5.28741e-06	0.000175567	595;650;652;1001;2246;4609;4851;6387;6591;6657;9500;51384
GO:0032874	positive regulation of stress-activated MAPK cascade	http://amigo.geneontology.org/amigo/term/GO:0032874	138	8	0.959159	8.34064	5.3179e-06	0.000175567	650;939;1236;6363;6366;8312;51384;60401
GO:0060675	ureteric bud morphogenesis	http://amigo.geneontology.org/amigo/term/GO:0060675	64	6	0.444827	13.4884	5.32717e-06	0.000175567	650;652;2246;4609;9500;54361
GO:0030810	positive regulation of nucleotide biosynthetic process	http://amigo.geneontology.org/amigo/term/GO:0030810	98	7	0.681142	10.2769	5.33949e-06	0.000175567	107;1812;2492;3973;4842;7253;10891
GO:1900373	positive regulation of purine nucleotide biosynthetic process	http://amigo.geneontology.org/amigo/term/GO:1900373	98	7	0.681142	10.2769	5.33949e-06	0.000175567	107;1812;2492;3973;4842;7253;10891
GO:0042445	hormone metabolic process	http://amigo.geneontology.org/amigo/term/GO:0042445	184	9	1.27888	7.03742	5.43964e-06	0.000177494	174;650;1543;1586;1588;3283;6770;10891;54361
GO:0048738	cardiac muscle tissue development	http://amigo.geneontology.org/amigo/term/GO:0048738	184	9	1.27888	7.03742	5.43964e-06	0.000177494	650;652;983;1432;2626;4851;5350;6256;6262
GO:0032101	regulation of response to external stimulus	http://amigo.geneontology.org/amigo/term/GO:0032101	691	17	4.80274	3.53964	5.51526e-06	0.000179277	329;1236;1432;1588;1812;2149;2246;4851;4852;5792;6357;6363;6366;6387;6531;6591;54361
GO:0070304	positive regulation of stress-activated protein kinase signaling cascade	http://amigo.geneontology.org/amigo/term/GO:0070304	139	8	0.966109	8.28064	5.61034e-06	0.000181677	650;939;1236;6363;6366;8312;51384;60401
GO:0072171	mesonephric tubule morphogenesis	http://amigo.geneontology.org/amigo/term/GO:0072171	65	6	0.451778	13.2809	5.83593e-06	0.000188269	650;652;2246;4609;9500;54361
GO:0042692	muscle cell differentiation	http://amigo.geneontology.org/amigo/term/GO:0042692	351	12	2.4396	4.91884	5.9413e-06	0.000190731	650;652;983;1000;1013;1432;2626;4842;4851;6256;8312;54361
GO:0050678	regulation of epithelial cell proliferation	http://amigo.geneontology.org/amigo/term/GO:0050678	292	11	2.02952	5.41999	5.95687e-06	0.000190731	595;650;652;1001;2246;4609;4851;6387;6591;6657;9500
GO:0006704	glucocorticoid biosynthetic process	http://amigo.geneontology.org/amigo/term/GO:0006704	18	4	0.125108	31.9725	6.27995e-06	0.000199581	650;1586;3283;54361
GO:0010560	positive regulation of glycoprotein biosynthetic process	http://amigo.geneontology.org/amigo/term/GO:0010560	18	4	0.125108	31.9725	6.27995e-06	0.000199581	1236;6363;6366;123264
GO:0051272	positive regulation of cellular component movement	http://amigo.geneontology.org/amigo/term/GO:0051272	418	13	2.90528	4.47462	6.64693e-06	0.000210461	650;652;1236;1432;1812;2149;2246;4851;6363;6366;6387;6591;8784
GO:0014074	response to purine-containing compound	http://amigo.geneontology.org/amigo/term/GO:0014074	143	8	0.993911	8.04901	6.92023e-06	0.000218306	329;3784;5105;5313;6262;6531;6770;10891
GO:0002065	columnar/cuboidal epithelial cell differentiation	http://amigo.geneontology.org/amigo/term/GO:0002065	102	7	0.708943	9.87385	6.96674e-06	0.000218966	650;652;1000;2626;4851;6256;54361
GO:0042181	ketone biosynthetic process	http://amigo.geneontology.org/amigo/term/GO:0042181	39	5	0.271067	18.4457	7.07561e-06	0.000221573	650;1588;6770;10891;54361
GO:0021700	developmental maturation	http://amigo.geneontology.org/amigo/term/GO:0021700	242	10	1.682	5.94529	7.19861e-06	0.000224602	387;650;1001;1003;1605;2309;4897;6363;6366;6900
GO:0042063	gliogenesis	http://amigo.geneontology.org/amigo/term/GO:0042063	243	10	1.68895	5.92083	7.46427e-06	0.000232044	650;983;1000;1605;1812;4099;4851;6657;6900;56288
GO:0098662	inorganic cation transmembrane transport	http://amigo.geneontology.org/amigo/term/GO:0098662	632	16	4.39267	3.64243	7.49293e-06	0.000232091	775;1236;1812;2149;2903;3758;3760;3763;3784;4842;5350;6262;6363;6366;29850;219931
GO:0032496	response to lipopolysaccharide	http://amigo.geneontology.org/amigo/term/GO:0032496	300	11	2.08513	5.27546	7.69597e-06	0.000237519	939;1236;1432;1543;2149;4851;5105;5737;6770;8784;10891
GO:0086014	atrial cardiac muscle cell action potential	http://amigo.geneontology.org/amigo/term/GO:0086014	19	4	0.132058	30.2897	7.91203e-06	0.000241571	775;3760;3784;6262
GO:0086026	atrial cardiac muscle cell to AV node cell signaling	http://amigo.geneontology.org/amigo/term/GO:0086026	19	4	0.132058	30.2897	7.91203e-06	0.000241571	775;3760;3784;6262
GO:0086066	atrial cardiac muscle cell to AV node cell communication	http://amigo.geneontology.org/amigo/term/GO:0086066	19	4	0.132058	30.2897	7.91203e-06	0.000241571	775;3760;3784;6262
GO:0009991	response to extracellular stimulus	http://amigo.geneontology.org/amigo/term/GO:0009991	425	13	2.95393	4.40092	7.94621e-06	0.000241752	468;595;1543;2309;2626;4852;5105;5313;6591;6770;10891;54361;219931
GO:0051279	regulation of release of sequestered calcium ion into cytosol	http://amigo.geneontology.org/amigo/term/GO:0051279	69	6	0.479579	12.511	8.28101e-06	0.000250157	775;1812;2149;4842;5350;6262
GO:0055117	regulation of cardiac muscle contraction	http://amigo.geneontology.org/amigo/term/GO:0055117	69	6	0.479579	12.511	8.28101e-06	0.000250157	775;2626;3784;4842;5350;6262
GO:0051403	stress-activated MAPK cascade	http://amigo.geneontology.org/amigo/term/GO:0051403	246	10	1.7098	5.84862	8.31284e-06	0.000250234	650;939;1236;1432;4609;6363;6366;8312;51384;60401
GO:0051336	regulation of hydrolase activity	http://amigo.geneontology.org/amigo/term/GO:0051336	1304	24	9.06335	2.64803	8.42758e-06	0.000252798	329;332;387;650;815;939;1236;2149;2246;2903;4609;4684;4842;5350;6262;6357;6363;6366;6657;8312;9771;10018;54361;112401
GO:0061061	muscle structure development	http://amigo.geneontology.org/amigo/term/GO:0061061	566	15	3.93394	3.81297	8.62783e-06	0.0002579	650;652;983;1000;1013;1432;2626;3679;4842;4851;6256;6262;8312;54361;85407
GO:0045666	positive regulation of neuron differentiation	http://amigo.geneontology.org/amigo/term/GO:0045666	304	11	2.11293	5.20604	8.72078e-06	0.00025977	387;650;652;1002;1272;2736;3706;3897;4897;6387;22999
GO:0055080	cation homeostasis	http://amigo.geneontology.org/amigo/term/GO:0055080	640	16	4.44827	3.5969	8.7722e-06	0.000260394	775;1236;1237;1812;2149;4609;4842;5021;5350;5737;6262;6357;6363;6366;6387;219931
GO:0010038	response to metal ion	http://amigo.geneontology.org/amigo/term/GO:0010038	305	11	2.11988	5.18897	8.99485e-06	0.000265262	107;468;595;983;1543;5313;5350;6262;6531;6770;10891
GO:0031344	regulation of cell projection organization	http://amigo.geneontology.org/amigo/term/GO:0031344	568	15	3.94784	3.79955	8.99825e-06	0.000265262	387;1002;1236;1272;3706;3897;4099;4897;5792;6363;6366;6387;6900;22999;57689
GO:0003197	endocardial cushion development	http://amigo.geneontology.org/amigo/term/GO:0003197	41	5	0.284967	17.5459	9.1082e-06	0.000267581	650;652;2626;4851;6591
GO:0007507	heart development	http://amigo.geneontology.org/amigo/term/GO:0007507	499	14	3.46826	4.0366	9.31436e-06	0.0002727	650;652;775;983;1432;2626;2736;4851;5021;5350;6256;6262;6591;51384
GO:0022604	regulation of cell morphogenesis	http://amigo.geneontology.org/amigo/term/GO:0022604	433	13	3.00953	4.31961	9.70168e-06	0.000282206	387;1002;1605;3679;3706;3897;4099;4897;6357;6387;6900;22999;57689
GO:0098655	cation transmembrane transport	http://amigo.geneontology.org/amigo/term/GO:0098655	722	17	5.01821	3.38766	9.81771e-06	0.000282206	775;1236;1812;2149;2903;3758;3760;3763;3784;4842;5350;6262;6363;6366;10891;29850;219931
GO:0098660	inorganic ion transmembrane transport	http://amigo.geneontology.org/amigo/term/GO:0098660	722	17	5.01821	3.38766	9.81771e-06	0.000282206	775;1179;1236;1812;2149;2903;3758;3760;3763;3784;4842;5350;6262;6363;6366;29850;219931
GO:0003159	morphogenesis of an endothelium	http://amigo.geneontology.org/amigo/term/GO:0003159	20	4	0.139008	28.7752	9.83712e-06	0.000282206	387;652;2246;4851
GO:0097150	neuronal stem cell population maintenance	http://amigo.geneontology.org/amigo/term/GO:0097150	20	4	0.139008	28.7752	9.83712e-06	0.000282206	1000;2309;4851;6657
GO:1903020	positive regulation of glycoprotein metabolic process	http://amigo.geneontology.org/amigo/term/GO:1903020	20	4	0.139008	28.7752	9.83712e-06	0.000282206	1236;6363;6366;123264
GO:0031098	stress-activated protein kinase signaling cascade	http://amigo.geneontology.org/amigo/term/GO:0031098	251	10	1.74456	5.73212	9.91297e-06	0.000283358	650;939;1236;1432;4609;6363;6366;8312;51384;60401
GO:0040017	positive regulation of locomotion	http://amigo.geneontology.org/amigo/term/GO:0040017	434	13	3.01648	4.30965	9.94356e-06	0.000283358	650;652;1236;1432;1812;2149;2246;4851;6363;6366;6387;6591;8784
GO:0035295	tube development	http://amigo.geneontology.org/amigo/term/GO:0035295	574	15	3.98954	3.75983	1.01961e-05	0.000289588	387;650;652;1543;1605;2246;2626;2736;4609;4851;5021;6262;9500;10018;54361
GO:0048511	rhythmic process	http://amigo.geneontology.org/amigo/term/GO:0048511	310	11	2.15463	5.10528	1.04808e-05	0.000296691	107;174;181;468;2309;2492;3973;5021;6770;9500;10891
GO:0032872	regulation of stress-activated MAPK cascade	http://amigo.geneontology.org/amigo/term/GO:0032872	200	9	1.39008	6.47442	1.06759e-05	0.000301217	650;939;1236;4609;6363;6366;8312;51384;60401
GO:0071356	cellular response to tumor necrosis factor	http://amigo.geneontology.org/amigo/term/GO:0071356	254	10	1.76541	5.66441	1.09955e-05	0.000309211	329;939;2309;5105;6357;6363;6366;8784;10891;60401
GO:0070302	regulation of stress-activated protein kinase signaling cascade	http://amigo.geneontology.org/amigo/term/GO:0070302	201	9	1.39704	6.44221	1.11121e-05	0.000311467	650;939;1236;4609;6363;6366;8312;51384;60401
GO:0002606	positive regulation of dendritic cell antigen processing and presentation	http://amigo.geneontology.org/amigo/term/GO:0002606	7	3	0.048653	61.6612	1.12132e-05	0.000312254	1236;6363;6366
GO:0061370	testosterone biosynthetic process	http://amigo.geneontology.org/amigo/term/GO:0061370	7	3	0.048653	61.6612	1.12132e-05	0.000312254	1588;6770;54361
GO:0003008	system process	http://amigo.geneontology.org/amigo/term/GO:0003008	1906	30	13.2475	2.26458	1.13656e-05	0.000315034	107;652;775;1001;1605;1812;2149;2626;2903;3758;3760;3784;3973;4099;4842;4852;4897;5021;5350;6262;6387;6531;6591;6865;6900;10891;22999;29850;56288;219931
GO:0072009	nephron epithelium development	http://amigo.geneontology.org/amigo/term/GO:0072009	110	7	0.764547	9.15575	1.14698e-05	0.000315034	650;652;2246;4609;4851;9500;54361
GO:0002237	response to molecule of bacterial origin	http://amigo.geneontology.org/amigo/term/GO:0002237	313	11	2.17548	5.05635	1.14715e-05	0.000315034	939;1236;1432;1543;2149;4851;5105;5737;6770;8784;10891
GO:0098771	inorganic ion homeostasis	http://amigo.geneontology.org/amigo/term/GO:0098771	654	16	4.54558	3.5199	1.14878e-05	0.000315034	775;1236;1237;1812;2149;4609;4842;5021;5350;5737;6262;6357;6363;6366;6387;219931
GO:0072078	nephron tubule morphogenesis	http://amigo.geneontology.org/amigo/term/GO:0072078	73	6	0.507381	11.8254	1.14973e-05	0.000315034	650;652;2246;4609;9500;54361
GO:0051130	positive regulation of cellular component organization	http://amigo.geneontology.org/amigo/term/GO:0051130	1149	22	7.98604	2.75481	1.16558e-05	0.000318356	387;1002;1236;1272;1432;1605;3706;3897;4842;5021;6363;6366;6387;6591;10018;10891;22885;22999;27113;50632;54361;123264
GO:0070371	ERK1 and ERK2 cascade	http://amigo.geneontology.org/amigo/term/GO:0070371	256	10	1.77931	5.62016	1.17726e-05	0.000320521	650;652;1236;2149;2246;2492;5021;6357;6363;6366
GO:0044283	small molecule biosynthetic process	http://amigo.geneontology.org/amigo/term/GO:0044283	512	14	3.55862	3.93411	1.24435e-05	0.000337712	468;650;1543;1588;2194;2246;2645;3973;5105;5313;6591;6770;10891;54361
GO:0001655	urogenital system development	http://amigo.geneontology.org/amigo/term/GO:0001655	317	11	2.20328	4.99255	1.29185e-05	0.000349494	650;652;1588;2246;2736;4609;4851;6256;9500;10018;54361
GO:0033554	cellular response to stress	http://amigo.geneontology.org/amigo/term/GO:0033554	1720	28	11.9547	2.34217	1.30604e-05	0.000352218	468;595;650;815;939;983;1017;1179;1236;1432;1605;2246;2309;4609;4851;5105;5792;6363;6366;6387;6591;8312;10018;10891;51384;54361;60401;100137049
GO:0017038	protein import	http://amigo.geneontology.org/amigo/term/GO:0017038	318	11	2.21023	4.97685	1.33041e-05	0.000357663	387;652;939;983;1432;1605;1812;2149;6363;6591;8312
GO:0019218	regulation of steroid metabolic process	http://amigo.geneontology.org/amigo/term/GO:0019218	75	6	0.521282	11.5101	1.34474e-05	0.000359256	650;2246;6591;6770;10891;54361
GO:0072088	nephron epithelium morphogenesis	http://amigo.geneontology.org/amigo/term/GO:0072088	75	6	0.521282	11.5101	1.34474e-05	0.000359256	650;652;2246;4609;9500;54361
GO:0048639	positive regulation of developmental growth	http://amigo.geneontology.org/amigo/term/GO:0048639	157	8	1.09122	7.33127	1.37267e-05	0.000365576	983;1002;1432;3897;4851;6387;6531;22999
GO:0050679	positive regulation of epithelial cell proliferation	http://amigo.geneontology.org/amigo/term/GO:0050679	158	8	1.09817	7.28487	1.43761e-05	0.00038168	595;650;652;1001;2246;4609;4851;6387
GO:0001837	epithelial to mesenchymal transition	http://amigo.geneontology.org/amigo/term/GO:0001837	114	7	0.792348	8.8345	1.44967e-05	0.000383691	650;652;1605;4851;6591;51384;54361
GO:0045940	positive regulation of steroid metabolic process	http://amigo.geneontology.org/amigo/term/GO:0045940	22	4	0.152909	26.1593	1.46936e-05	0.000387704	2246;6770;10891;54361
GO:0021536	diencephalon development	http://amigo.geneontology.org/amigo/term/GO:0021536	77	6	0.535183	11.2111	1.56565e-05	0.000408072	650;652;2736;6531;6657;54361
GO:0061333	renal tubule morphogenesis	http://amigo.geneontology.org/amigo/term/GO:0061333	77	6	0.535183	11.2111	1.56565e-05	0.000408072	650;652;2246;4609;9500;54361
GO:0072028	nephron morphogenesis	http://amigo.geneontology.org/amigo/term/GO:0072028	77	6	0.535183	11.2111	1.56565e-05	0.000408072	650;652;2246;4609;9500;54361
GO:2000106	regulation of leukocyte apoptotic process	http://amigo.geneontology.org/amigo/term/GO:2000106	77	6	0.535183	11.2111	1.56565e-05	0.000408072	652;939;1236;6363;6366;6387
GO:0002067	glandular epithelial cell differentiation	http://amigo.geneontology.org/amigo/term/GO:0002067	46	5	0.31972	15.6387	1.62059e-05	0.000418562	650;652;4851;6256;54361
GO:0030850	prostate gland development	http://amigo.geneontology.org/amigo/term/GO:0030850	46	5	0.31972	15.6387	1.62059e-05	0.000418562	652;1588;2736;4851;6256
GO:0045762	positive regulation of adenylate cyclase activity	http://amigo.geneontology.org/amigo/term/GO:0045762	46	5	0.31972	15.6387	1.62059e-05	0.000418562	107;1812;2492;3973;7253
GO:0097305	response to alcohol	http://amigo.geneontology.org/amigo/term/GO:0097305	161	8	1.11902	7.14912	1.64814e-05	0.000424395	329;595;939;983;1605;2903;6531;6770
GO:0060560	developmental growth involved in morphogenesis	http://amigo.geneontology.org/amigo/term/GO:0060560	212	9	1.47349	6.10795	1.70082e-05	0.000436645	652;1002;2246;3897;4851;4897;6387;22999;85407
GO:0006700	C21-steroid hormone biosynthetic process	http://amigo.geneontology.org/amigo/term/GO:0006700	23	4	0.15986	25.0219	1.76919e-05	0.000451484	650;6770;10891;54361
GO:0001768	establishment of T cell polarity	http://amigo.geneontology.org/amigo/term/GO:0001768	8	3	0.0556034	53.9535	1.78502e-05	0.000451484	1236;6363;6366
GO:0002468	dendritic cell antigen processing and presentation	http://amigo.geneontology.org/amigo/term/GO:0002468	8	3	0.0556034	53.9535	1.78502e-05	0.000451484	1236;6363;6366
GO:0002604	regulation of dendritic cell antigen processing and presentation	http://amigo.geneontology.org/amigo/term/GO:0002604	8	3	0.0556034	53.9535	1.78502e-05	0.000451484	1236;6363;6366
GO:0072610	interleukin-12 secretion	http://amigo.geneontology.org/amigo/term/GO:0072610	8	3	0.0556034	53.9535	1.78502e-05	0.000451484	1236;1432;6363
GO:0071695	anatomical structure maturation	http://amigo.geneontology.org/amigo/term/GO:0071695	47	5	0.32667	15.306	1.80352e-05	0.000453857	387;650;1001;1003;1605
GO:0070098	chemokine-mediated signaling pathway	http://amigo.geneontology.org/amigo/term/GO:0070098	79	6	0.549084	10.9273	1.81497e-05	0.000453857	1236;1237;6357;6363;6366;6387
GO:0034332	adherens junction organization	http://amigo.geneontology.org/amigo/term/GO:0034332	118	7	0.82015	8.53502	1.81564e-05	0.000453857	1000;1001;1002;1003;1013;54361;57863
GO:0046330	positive regulation of JNK cascade	http://amigo.geneontology.org/amigo/term/GO:0046330	118	7	0.82015	8.53502	1.81564e-05	0.000453857	939;1236;6363;6366;8312;51384;60401
GO:0043434	response to peptide hormone	http://amigo.geneontology.org/amigo/term/GO:0043434	394	12	2.73847	4.38201	1.8929e-05	0.000471789	107;181;815;1605;2645;5021;5105;5313;5350;5618;6387;6770
GO:1901701	cellular response to oxygen-containing compound	http://amigo.geneontology.org/amigo/term/GO:1901701	925	19	6.42914	2.95529	1.92962e-05	0.000479543	107;815;983;1017;1432;1605;1812;2309;2626;2645;3784;5105;5313;5618;5737;6262;6591;6770;10891
GO:0034612	response to tumor necrosis factor	http://amigo.geneontology.org/amigo/term/GO:0034612	272	10	1.89052	5.28956	1.98878e-05	0.000492814	329;939;2309;5105;6357;6363;6366;8784;10891;60401
GO:0009755	hormone-mediated signaling pathway	http://amigo.geneontology.org/amigo/term/GO:0009755	217	9	1.50824	5.96721	2.04643e-05	0.000503762	181;652;898;2492;3973;5618;6256;7253;10891
GO:0031099	regeneration	http://amigo.geneontology.org/amigo/term/GO:0031099	166	8	1.15377	6.93379	2.05653e-05	0.000503762	595;983;1432;1605;4851;5792;6387;6657
GO:0042306	regulation of protein import into nucleus	http://amigo.geneontology.org/amigo/term/GO:0042306	166	8	1.15377	6.93379	2.05653e-05	0.000503762	387;652;939;983;1432;6363;6591;8312
GO:0050770	regulation of axonogenesis	http://amigo.geneontology.org/amigo/term/GO:0050770	166	8	1.15377	6.93379	2.05653e-05	0.000503762	387;1002;3897;4099;4897;6387;6900;57689
GO:0060048	cardiac muscle contraction	http://amigo.geneontology.org/amigo/term/GO:0060048	121	7	0.841001	8.32341	2.13757e-05	0.000522117	775;2626;3760;3784;4842;5350;6262
GO:0072132	mesenchyme morphogenesis	http://amigo.geneontology.org/amigo/term/GO:0072132	49	5	0.340571	14.6812	2.21736e-05	0.000540063	650;652;4609;4851;6591
GO:0006942	regulation of striated muscle contraction	http://amigo.geneontology.org/amigo/term/GO:0006942	82	6	0.569935	10.5275	2.24811e-05	0.000545997	775;2626;3784;4842;5350;6262
GO:0022612	gland morphogenesis	http://amigo.geneontology.org/amigo/term/GO:0022612	122	7	0.847952	8.25519	2.25481e-05	0.000546072	652;1605;2736;4851;6256;6591;54361
GO:1904589	regulation of protein import	http://amigo.geneontology.org/amigo/term/GO:1904589	169	8	1.17462	6.8107	2.34007e-05	0.00056512	387;652;939;983;1432;6363;6591;8312
GO:0045834	positive regulation of lipid metabolic process	http://amigo.geneontology.org/amigo/term/GO:0045834	123	7	0.854902	8.18807	2.37729e-05	0.000572493	1236;2246;6363;6366;6770;10891;54361
GO:0010522	regulation of calcium ion transport into cytosol	http://amigo.geneontology.org/amigo/term/GO:0010522	83	6	0.576885	10.4007	2.40969e-05	0.000578663	775;1812;2149;4842;5350;6262
GO:0048710	regulation of astrocyte differentiation	http://amigo.geneontology.org/amigo/term/GO:0048710	25	4	0.173761	23.0202	2.50047e-05	0.000598781	650;4099;4851;6900
GO:0043270	positive regulation of ion transport	http://amigo.geneontology.org/amigo/term/GO:0043270	223	9	1.54994	5.80666	2.53847e-05	0.000606183	815;1272;1812;2149;3784;4842;6262;6387;6865
GO:0010975	regulation of neuron projection development	http://amigo.geneontology.org/amigo/term/GO:0010975	407	12	2.82882	4.24205	2.60602e-05	0.00062058	387;1002;1272;3706;3897;4099;4897;5792;6387;6900;22999;57689
GO:0045471	response to ethanol	http://amigo.geneontology.org/amigo/term/GO:0045471	125	7	0.868803	8.05706	2.63876e-05	0.000622247	329;595;939;983;2903;6531;6770
GO:0045981	positive regulation of nucleotide metabolic process	http://amigo.geneontology.org/amigo/term/GO:0045981	125	7	0.868803	8.05706	2.63876e-05	0.000622247	107;1812;2492;3973;4842;7253;10891
GO:1900544	positive regulation of purine nucleotide metabolic process	http://amigo.geneontology.org/amigo/term/GO:1900544	125	7	0.868803	8.05706	2.63876e-05	0.000622247	107;1812;2492;3973;4842;7253;10891
GO:0001767	establishment of lymphocyte polarity	http://amigo.geneontology.org/amigo/term/GO:0001767	9	3	0.0625538	47.9587	2.66396e-05	0.000622247	1236;6363;6366
GO:0097340	inhibition of cysteine-type endopeptidase activity	http://amigo.geneontology.org/amigo/term/GO:0097340	9	3	0.0625538	47.9587	2.66396e-05	0.000622247	329;332;112401
GO:0097341	zymogen inhibition	http://amigo.geneontology.org/amigo/term/GO:0097341	9	3	0.0625538	47.9587	2.66396e-05	0.000622247	329;332;112401
GO:1990001	inhibition of cysteine-type endopeptidase activity involved in apoptotic process	http://amigo.geneontology.org/amigo/term/GO:1990001	9	3	0.0625538	47.9587	2.66396e-05	0.000622247	329;332;112401
GO:0051339	regulation of lyase activity	http://amigo.geneontology.org/amigo/term/GO:0051339	85	6	0.590786	10.156	2.76089e-05	0.000643128	107;1812;2492;3973;4842;7253
GO:0060740	prostate gland epithelium morphogenesis	http://amigo.geneontology.org/amigo/term/GO:0060740	26	4	0.180711	22.1348	2.9393e-05	0.000682828	652;2736;4851;6256
GO:0043123	positive regulation of I-kappaB kinase/NF-kappaB signaling	http://amigo.geneontology.org/amigo/term/GO:0043123	176	8	1.22327	6.53982	3.13143e-05	0.000723529	329;387;939;1236;2149;6363;6366;60401
GO:1905330	regulation of morphogenesis of an epithelium	http://amigo.geneontology.org/amigo/term/GO:1905330	176	8	1.22327	6.53982	3.13143e-05	0.000723529	387;652;2246;6256;6591;9500;54361;85407
GO:0045893	positive regulation of transcription, DNA-templated	http://amigo.geneontology.org/amigo/term/GO:0045893	1318	23	9.16066	2.51074	3.15703e-05	0.000725522	468;650;652;898;1017;1432;2120;2149;2246;2309;2626;2736;4609;4842;4851;5105;6256;6657;8312;9500;10891;22885;54361
GO:1903508	positive regulation of nucleic acid-templated transcription	http://amigo.geneontology.org/amigo/term/GO:1903508	1318	23	9.16066	2.51074	3.15703e-05	0.000725522	468;650;652;898;1017;1432;2120;2149;2246;2309;2626;2736;4609;4842;4851;5105;6256;6657;8312;9500;10891;22885;54361
GO:0043065	positive regulation of apoptotic process	http://amigo.geneontology.org/amigo/term/GO:0043065	559	14	3.88529	3.60334	3.29224e-05	0.000754567	468;650;652;815;2149;2309;2903;4609;4851;9500;10018;10891;27113;53832
GO:0008015	blood circulation	http://amigo.geneontology.org/amigo/term/GO:0008015	487	13	3.38486	3.84064	3.33787e-05	0.000762979	775;1812;2149;2626;3760;3784;4842;4852;5021;5350;6262;6387;6865
GO:0001504	neurotransmitter uptake	http://amigo.geneontology.org/amigo/term/GO:0001504	27	4	0.187661	21.315	3.43204e-05	0.000778264	1812;4842;6531;22987
GO:0034698	response to gonadotropin	http://amigo.geneontology.org/amigo/term/GO:0034698	27	4	0.187661	21.315	3.43204e-05	0.000778264	3973;4851;6770;10891
GO:1901522	positive regulation of transcription from RNA polymerase II promoter involved in cellular response to chemical stimulus	http://amigo.geneontology.org/amigo/term/GO:1901522	27	4	0.187661	21.315	3.43204e-05	0.000778264	468;650;4851;6256
GO:0050801	ion homeostasis	http://amigo.geneontology.org/amigo/term/GO:0050801	717	16	4.98345	3.21062	3.53771e-05	0.000800103	775;1236;1237;1812;2149;4609;4842;5021;5350;5737;6262;6357;6363;6366;6387;219931
GO:0034504	protein localization to nucleus	http://amigo.geneontology.org/amigo/term/GO:0034504	354	11	2.46045	4.47073	3.57778e-05	0.00080703	387;652;939;983;1432;1605;1812;2149;6363;6591;8312
GO:0051093	negative regulation of developmental process	http://amigo.geneontology.org/amigo/term/GO:0051093	799	17	5.55339	3.06119	3.59656e-05	0.000809131	387;595;650;652;1001;2309;2736;4099;4609;4851;6591;6657;6900;8312;10891;54361;85407
GO:0043068	positive regulation of programmed cell death	http://amigo.geneontology.org/amigo/term/GO:0043068	564	14	3.92004	3.57139	3.62833e-05	0.000810747	468;650;652;815;2149;2309;2903;4609;4851;9500;10018;10891;27113;53832
GO:0003013	circulatory system process	http://amigo.geneontology.org/amigo/term/GO:0003013	491	13	3.41266	3.80935	3.63219e-05	0.000810747	775;1812;2149;2626;3760;3784;4842;4852;5021;5350;6262;6387;6865
GO:0032386	regulation of intracellular transport	http://amigo.geneontology.org/amigo/term/GO:0032386	491	13	3.41266	3.80935	3.63219e-05	0.000810747	387;652;939;983;1001;1432;5350;6363;6591;8312;22885;22999;123264
GO:1903533	regulation of protein targeting	http://amigo.geneontology.org/amigo/term/GO:1903533	292	10	2.02952	4.92726	3.64375e-05	0.000811209	387;652;939;983;1432;6363;6591;8312;22885;123264
GO:0071372	cellular response to follicle-stimulating hormone stimulus	http://amigo.geneontology.org/amigo/term/GO:0071372	10	3	0.0695042	43.1628	3.78638e-05	0.000840773	4851;6770;10891
GO:0032147	activation of protein kinase activity	http://amigo.geneontology.org/amigo/term/GO:0032147	294	10	2.04342	4.89375	3.86045e-05	0.000855	107;650;652;983;1432;2149;2246;5618;6363;8312
GO:0014823	response to activity	http://amigo.geneontology.org/amigo/term/GO:0014823	55	5	0.382273	13.0796	3.91329e-05	0.000864463	983;5105;6262;6770;10891
GO:0007423	sensory organ development	http://amigo.geneontology.org/amigo/term/GO:0007423	495	13	3.44046	3.77856	3.94898e-05	0.000870098	650;652;775;1543;2736;3784;4851;6256;6657;8312;10018;51384;85407
GO:0060512	prostate gland morphogenesis	http://amigo.geneontology.org/amigo/term/GO:0060512	28	4	0.194612	20.5537	3.98266e-05	0.000875263	652;2736;4851;6256
GO:0007189	adenylate cyclase-activating G-protein coupled receptor signaling pathway	http://amigo.geneontology.org/amigo/term/GO:0007189	91	6	0.632489	9.48634	4.06814e-05	0.000890101	107;1812;2492;3973;5737;7253
GO:0019932	second-messenger-mediated signaling	http://amigo.geneontology.org/amigo/term/GO:0019932	237	9	1.64725	5.46365	4.09037e-05	0.000890101	107;775;3973;4842;5350;5737;6262;219931;100137049
GO:0051146	striated muscle cell differentiation	http://amigo.geneontology.org/amigo/term/GO:0051146	237	9	1.64725	5.46365	4.09037e-05	0.000890101	650;652;983;1000;1432;2626;4842;4851;6256
GO:1902680	positive regulation of RNA biosynthetic process	http://amigo.geneontology.org/amigo/term/GO:1902680	1340	23	9.31357	2.46952	4.09182e-05	0.000890101	468;650;652;898;1017;1432;2120;2149;2246;2309;2626;2736;4609;4842;4851;5105;6256;6657;8312;9500;10891;22885;54361
GO:0001508	action potential	http://amigo.geneontology.org/amigo/term/GO:0001508	134	7	0.931357	7.51592	4.1265e-05	0.000895367	775;1812;3760;3784;4897;6262;219931
GO:0008584	male gonad development	http://amigo.geneontology.org/amigo/term/GO:0008584	135	7	0.938307	7.46024	4.32747e-05	0.000931896	595;2492;2626;3973;6770;10018;54361
GO:0046546	development of primary male sexual characteristics	http://amigo.geneontology.org/amigo/term/GO:0046546	135	7	0.938307	7.46024	4.32747e-05	0.000931896	595;2492;2626;3973;6770;10018;54361
GO:0042307	positive regulation of protein import into nucleus	http://amigo.geneontology.org/amigo/term/GO:0042307	92	6	0.639439	9.38322	4.32756e-05	0.000931896	387;652;939;983;1432;6363
GO:1900371	regulation of purine nucleotide biosynthetic process	http://amigo.geneontology.org/amigo/term/GO:1900371	136	7	0.945258	7.40539	4.5364e-05	0.000974414	107;1812;2492;3973;4842;7253;10891
GO:0030804	positive regulation of cyclic nucleotide biosynthetic process	http://amigo.geneontology.org/amigo/term/GO:0030804	93	6	0.646389	9.28233	4.60006e-05	0.000983148	107;1812;2492;3973;4842;7253
GO:0060993	kidney morphogenesis	http://amigo.geneontology.org/amigo/term/GO:0060993	93	6	0.646389	9.28233	4.60006e-05	0.000983148	650;652;2246;4609;9500;54361
GO:0060485	mesenchyme development	http://amigo.geneontology.org/amigo/term/GO:0060485	241	9	1.67505	5.37297	4.65898e-05	0.000990787	650;652;1605;2626;4609;4851;6591;51384;54361
GO:0070372	regulation of ERK1 and ERK2 cascade	http://amigo.geneontology.org/amigo/term/GO:0070372	241	9	1.67505	5.37297	4.65898e-05	0.000990787	650;652;1236;2149;2246;2492;6357;6363;6366
GO:0030808	regulation of nucleotide biosynthetic process	http://amigo.geneontology.org/amigo/term/GO:0030808	137	7	0.952208	7.35133	4.75354e-05	0.00100839	107;1812;2492;3973;4842;7253;10891
GO:1904591	positive regulation of protein import	http://amigo.geneontology.org/amigo/term/GO:1904591	94	6	0.65334	9.18358	4.88614e-05	0.00103395	387;652;939;983;1432;6363
GO:0006702	androgen biosynthetic process	http://amigo.geneontology.org/amigo/term/GO:0006702	11	3	0.0764547	39.2389	5.1799e-05	0.00108537	1586;3283;54361
GO:0006703	estrogen biosynthetic process	http://amigo.geneontology.org/amigo/term/GO:0006703	11	3	0.0764547	39.2389	5.1799e-05	0.00108537	1588;3283;6770
GO:0031643	positive regulation of myelination	http://amigo.geneontology.org/amigo/term/GO:0031643	11	3	0.0764547	39.2389	5.1799e-05	0.00108537	1605;4099;56288
GO:0048711	positive regulation of astrocyte differentiation	http://amigo.geneontology.org/amigo/term/GO:0048711	11	3	0.0764547	39.2389	5.1799e-05	0.00108537	650;4099;4851
GO:0072006	nephron development	http://amigo.geneontology.org/amigo/term/GO:0072006	139	7	0.966109	7.24556	5.21342e-05	0.00108972	650;652;2246;4609;4851;9500;54361
GO:0031346	positive regulation of cell projection organization	http://amigo.geneontology.org/amigo/term/GO:0031346	305	10	2.11988	4.71725	5.26017e-05	0.00109432	387;1002;1236;1272;3706;3897;6363;6366;6387;22999
GO:0031128	developmental induction	http://amigo.geneontology.org/amigo/term/GO:0031128	30	4	0.208513	19.1835	5.27384e-05	0.00109432	650;652;2246;54361
GO:0086019	cell-cell signaling involved in cardiac conduction	http://amigo.geneontology.org/amigo/term/GO:0086019	30	4	0.208513	19.1835	5.27384e-05	0.00109432	775;3760;3784;6262
GO:0080134	regulation of response to stress	http://amigo.geneontology.org/amigo/term/GO:0080134	1268	22	8.81314	2.49627	5.2867e-05	0.00109433	329;468;650;815;939;1236;1432;1588;2149;2309;4609;5792;6357;6363;6366;6387;6591;8312;10018;51384;54361;60401
GO:0044703	multi-organism reproductive process	http://amigo.geneontology.org/amigo/term/GO:0044703	909	18	6.31794	2.84903	5.30192e-05	0.00109483	174;181;652;983;1543;1812;2120;2309;2492;4851;5010;5021;5618;5737;6256;10018;54361;100137049
GO:0045165	cell fate commitment	http://amigo.geneontology.org/amigo/term/GO:0045165	247	9	1.71675	5.24245	5.63648e-05	0.00116111	650;652;2626;2736;4851;6657;8312;51384;54361
GO:0048167	regulation of synaptic plasticity	http://amigo.geneontology.org/amigo/term/GO:0048167	141	7	0.98001	7.14279	5.70914e-05	0.00117044	815;1812;2903;3706;4684;6770;6900
GO:0072073	kidney epithelium development	http://amigo.geneontology.org/amigo/term/GO:0072073	141	7	0.98001	7.14279	5.70914e-05	0.00117044	650;652;2246;4609;4851;9500;54361
GO:0035637	multicellular organismal signaling	http://amigo.geneontology.org/amigo/term/GO:0035637	192	8	1.33448	5.99484	5.80922e-05	0.00118686	775;1812;3760;3784;4842;4897;5350;6262
GO:0001657	ureteric bud development	http://amigo.geneontology.org/amigo/term/GO:0001657	97	6	0.674191	8.89955	5.83086e-05	0.00118686	650;652;2246;4609;9500;54361
GO:0051591	response to cAMP	http://amigo.geneontology.org/amigo/term/GO:0051591	97	6	0.674191	8.89955	5.83086e-05	0.00118686	329;3784;5105;5313;6531;6770
GO:0086005	ventricular cardiac muscle cell action potential	http://amigo.geneontology.org/amigo/term/GO:0086005	31	4	0.215463	18.5647	6.02281e-05	0.00122302	775;3760;3784;6262
GO:0072163	mesonephric epithelium development	http://amigo.geneontology.org/amigo/term/GO:0072163	98	6	0.681142	8.80874	6.17631e-05	0.00124826	650;652;2246;4609;9500;54361
GO:0072164	mesonephric tubule development	http://amigo.geneontology.org/amigo/term/GO:0072164	98	6	0.681142	8.80874	6.17631e-05	0.00124826	650;652;2246;4609;9500;54361
GO:0007178	transmembrane receptor protein serine/threonine kinase signaling pathway	http://amigo.geneontology.org/amigo/term/GO:0007178	311	10	2.16158	4.62624	6.19166e-05	0.00124841	174;387;650;652;1003;1432;2626;4851;6262;56288
GO:0035265	organ growth	http://amigo.geneontology.org/amigo/term/GO:0035265	143	7	0.993911	7.04289	6.24282e-05	0.00125406	983;1432;1588;2626;4851;6256;10018
GO:0051924	regulation of calcium ion transport	http://amigo.geneontology.org/amigo/term/GO:0051924	194	8	1.34838	5.93304	6.24903e-05	0.00125406	775;815;1812;2149;4842;5350;6262;6387
GO:0010942	positive regulation of cell death	http://amigo.geneontology.org/amigo/term/GO:0010942	594	14	4.12855	3.39102	6.35335e-05	0.00127201	468;650;652;815;2149;2309;2903;4609;4851;9500;10018;10891;27113;53832
GO:0043281	regulation of cysteine-type endopeptidase activity involved in apoptotic process	http://amigo.geneontology.org/amigo/term/GO:0043281	196	8	1.36228	5.87249	6.7162e-05	0.00134151	329;332;939;2149;4609;6657;10018;112401
GO:0051254	positive regulation of RNA metabolic process	http://amigo.geneontology.org/amigo/term/GO:0051254	1385	23	9.62634	2.38928	6.81914e-05	0.00134736	468;650;652;898;1017;1432;2120;2149;2246;2309;2626;2736;4609;4842;4851;5105;6256;6657;8312;9500;10891;22885;54361
GO:0003156	regulation of animal organ formation	http://amigo.geneontology.org/amigo/term/GO:0003156	32	4	0.222414	17.9845	6.84646e-05	0.00134736	650;652;2246;4851
GO:0003203	endocardial cushion morphogenesis	http://amigo.geneontology.org/amigo/term/GO:0003203	32	4	0.222414	17.9845	6.84646e-05	0.00134736	650;652;4851;6591
GO:0034694	response to prostaglandin	http://amigo.geneontology.org/amigo/term/GO:0034694	32	4	0.222414	17.9845	6.84646e-05	0.00134736	1236;5737;6363;6366
GO:0045687	positive regulation of glial cell differentiation	http://amigo.geneontology.org/amigo/term/GO:0045687	32	4	0.222414	17.9845	6.84646e-05	0.00134736	650;1605;4099;4851
GO:0006705	mineralocorticoid biosynthetic process	http://amigo.geneontology.org/amigo/term/GO:0006705	12	3	0.0834051	35.969	6.87157e-05	0.00134736	650;3283;54361
GO:0008212	mineralocorticoid metabolic process	http://amigo.geneontology.org/amigo/term/GO:0008212	12	3	0.0834051	35.969	6.87157e-05	0.00134736	650;3283;54361
GO:0010566	regulation of ketone biosynthetic process	http://amigo.geneontology.org/amigo/term/GO:0010566	12	3	0.0834051	35.969	6.87157e-05	0.00134736	650;10891;54361
GO:0051649	establishment of localization in cell	http://amigo.geneontology.org/amigo/term/GO:0051649	1989	29	13.8244	2.09774	6.92109e-05	0.00135397	387;652;775;815;939;983;1000;1001;1236;1432;1605;1812;2149;4842;5350;6262;6363;6366;6531;6591;6770;6865;8312;10018;22885;22999;56288;123264;219931
GO:0051588	regulation of neurotransmitter transport	http://amigo.geneontology.org/amigo/term/GO:0051588	62	5	0.430926	11.6029	7.0034e-05	0.00136694	815;1812;4842;6865;22999
GO:1902580	single-organism cellular localization	http://amigo.geneontology.org/amigo/term/GO:1902580	1112	20	7.72887	2.5877	7.47474e-05	0.00145562	387;652;939;983;1000;1001;1432;1605;1812;2149;6363;6591;6770;8312;10018;22999;54361;56288;92359;123264
GO:0055024	regulation of cardiac muscle tissue development	http://amigo.geneontology.org/amigo/term/GO:0055024	63	5	0.437877	11.4187	7.56529e-05	0.00146657	650;652;983;1432;4851
GO:1901863	positive regulation of muscle tissue development	http://amigo.geneontology.org/amigo/term/GO:1901863	63	5	0.437877	11.4187	7.56529e-05	0.00146657	652;983;1432;4851;10891
GO:0001823	mesonephros development	http://amigo.geneontology.org/amigo/term/GO:0001823	102	6	0.708943	8.4633	7.7253e-05	0.00148657	650;652;2246;4609;9500;54361
GO:0030801	positive regulation of cyclic nucleotide metabolic process	http://amigo.geneontology.org/amigo/term/GO:0030801	102	6	0.708943	8.4633	7.7253e-05	0.00148657	107;1812;2492;3973;4842;7253
GO:0001649	osteoblast differentiation	http://amigo.geneontology.org/amigo/term/GO:0001649	200	8	1.39008	5.75504	7.73802e-05	0.00148657	650;652;2194;2736;4851;6591;6657;54361
GO:1900542	regulation of purine nucleotide metabolic process	http://amigo.geneontology.org/amigo/term/GO:1900542	200	8	1.39008	5.75504	7.73802e-05	0.00148657	107;1812;2492;2645;3973;4842;7253;10891
GO:0019722	calcium-mediated signaling	http://amigo.geneontology.org/amigo/term/GO:0019722	148	7	1.02866	6.80495	7.75764e-05	0.001487	775;4842;5350;5737;6262;219931;100137049
GO:0045596	negative regulation of cell differentiation	http://amigo.geneontology.org/amigo/term/GO:0045596	609	14	4.23281	3.3075	8.29054e-05	0.00158559	387;595;650;652;2309;2736;4099;4609;4851;6591;6657;6900;8312;54361
GO:0007268	chemical synaptic transmission	http://amigo.geneontology.org/amigo/term/GO:0007268	610	14	4.23976	3.30207	8.43629e-05	0.00159915	815;1812;2149;2903;3706;4684;4852;5021;5792;6531;6770;6865;6900;22999
GO:0098916	anterograde trans-synaptic signaling	http://amigo.geneontology.org/amigo/term/GO:0098916	610	14	4.23976	3.30207	8.43629e-05	0.00159915	815;1812;2149;2903;3706;4684;4852;5021;5792;6531;6770;6865;6900;22999
GO:0099536	synaptic signaling	http://amigo.geneontology.org/amigo/term/GO:0099536	610	14	4.23976	3.30207	8.43629e-05	0.00159915	815;1812;2149;2903;3706;4684;4852;5021;5792;6531;6770;6865;6900;22999
GO:0099537	trans-synaptic signaling	http://amigo.geneontology.org/amigo/term/GO:0099537	610	14	4.23976	3.30207	8.43629e-05	0.00159915	815;1812;2149;2903;3706;4684;4852;5021;5792;6531;6770;6865;6900;22999
GO:0070252	actin-mediated cell contraction	http://amigo.geneontology.org/amigo/term/GO:0070252	104	6	0.722844	8.30054	8.60809e-05	0.00162811	775;2626;3760;3784;5350;6262
GO:0009790	embryo development	http://amigo.geneontology.org/amigo/term/GO:0009790	945	18	6.56815	2.7405	8.72889e-05	0.00164731	650;652;775;983;1543;1605;2626;2736;3679;4851;6256;6262;6657;8312;10018;51384;54361;85407
GO:0048708	astrocyte differentiation	http://amigo.geneontology.org/amigo/term/GO:0048708	65	5	0.451778	11.0674	8.79274e-05	0.00165571	650;1812;4099;4851;6900
GO:0001771	immunological synapse formation	http://amigo.geneontology.org/amigo/term/GO:0001771	13	3	0.0903555	33.2022	8.88782e-05	0.00166993	1236;6363;6366
GO:0010769	regulation of cell morphogenesis involved in differentiation	http://amigo.geneontology.org/amigo/term/GO:0010769	263	9	1.82796	4.92352	9.1252e-05	0.00171078	387;1002;3706;3897;4099;4897;6387;6900;57689
GO:0071900	regulation of protein serine/threonine kinase activity	http://amigo.geneontology.org/amigo/term/GO:0071900	464	12	3.225	3.72093	9.2144e-05	0.00172372	387;595;650;652;983;1432;2149;2246;6363;8312;9500;85417
GO:0031644	regulation of neurological system process	http://amigo.geneontology.org/amigo/term/GO:0031644	66	5	0.458728	10.8997	9.46113e-05	0.00176601	1605;2149;2903;4099;56288
GO:0048646	anatomical structure formation involved in morphogenesis	http://amigo.geneontology.org/amigo/term/GO:0048646	953	18	6.62375	2.71749	9.71542e-05	0.00180952	387;652;1432;1605;2246;2626;2736;3679;4842;4851;4897;6591;6657;8312;10018;51384;54361;85407
GO:0086004	regulation of cardiac muscle cell contraction	http://amigo.geneontology.org/amigo/term/GO:0086004	35	4	0.243265	16.443	9.81011e-05	0.00181232	775;2626;5350;6262
GO:0098586	cellular response to virus	http://amigo.geneontology.org/amigo/term/GO:0098586	35	4	0.243265	16.443	9.81011e-05	0.00181232	329;1432;6363;10018
GO:0006140	regulation of nucleotide metabolic process	http://amigo.geneontology.org/amigo/term/GO:0006140	207	8	1.43874	5.56043	9.83642e-05	0.00181232	107;1812;2492;2645;3973;4842;7253;10891
GO:0044706	multi-multicellular organism process	http://amigo.geneontology.org/amigo/term/GO:0044706	207	8	1.43874	5.56043	9.83642e-05	0.00181232	181;1543;5021;5618;5737;6256;54361;100137049
GO:0046822	regulation of nucleocytoplasmic transport	http://amigo.geneontology.org/amigo/term/GO:0046822	207	8	1.43874	5.56043	9.83642e-05	0.00181232	387;652;939;983;1432;6363;6591;8312
GO:0006941	striated muscle contraction	http://amigo.geneontology.org/amigo/term/GO:0006941	154	7	1.07037	6.53982	9.95855e-05	0.00183087	775;2626;3760;3784;4842;5350;6262
GO:0055017	cardiac muscle tissue growth	http://amigo.geneontology.org/amigo/term/GO:0055017	67	5	0.465678	10.737	0.000101679	0.00186535	983;1432;2626;4851;6256
GO:0001822	kidney development	http://amigo.geneontology.org/amigo/term/GO:0001822	267	9	1.85576	4.84976	0.000102364	0.00187389	650;652;2246;2736;4609;4851;9500;10018;54361
GO:0010817	regulation of hormone levels	http://amigo.geneontology.org/amigo/term/GO:0010817	471	12	3.27365	3.66563	0.000106126	0.00193861	174;650;775;1543;1586;1588;2645;3283;6770;6865;10891;54361
GO:0030336	negative regulation of cell migration	http://amigo.geneontology.org/amigo/term/GO:0030336	210	8	1.45959	5.48099	0.000108698	0.00198137	387;1588;1605;4851;6366;6387;10891;54361
GO:0030155	regulation of cell adhesion	http://amigo.geneontology.org/amigo/term/GO:0030155	627	14	4.35792	3.21254	0.000112799	0.00205175	650;652;939;1236;1605;2736;4851;6363;6366;6387;6591;6657;8784;54361
GO:0048585	negative regulation of response to stimulus	http://amigo.geneontology.org/amigo/term/GO:0048585	1337	22	9.29272	2.36745	0.000115591	0.00209806	468;595;650;652;939;1000;1432;1588;1605;1812;2309;4609;4842;4851;6387;6531;6591;6657;8312;54361;57689;85407
GO:0015850	organic hydroxy compound transport	http://amigo.geneontology.org/amigo/term/GO:0015850	212	8	1.47349	5.42929	0.000116075	0.00210238	1812;4842;5021;6256;6387;6531;6770;123264
GO:0046661	male sex differentiation	http://amigo.geneontology.org/amigo/term/GO:0046661	158	7	1.09817	6.37426	0.000116901	0.00211065	595;2492;2626;3973;6770;10018;54361
GO:0045761	regulation of adenylate cyclase activity	http://amigo.geneontology.org/amigo/term/GO:0045761	69	5	0.479579	10.4258	0.000117025	0.00211065	107;1812;2492;3973;7253
GO:0016337	single organismal cell-cell adhesion	http://amigo.geneontology.org/amigo/term/GO:0016337	711	15	4.94175	3.03536	0.000118725	0.0021368	652;939;1000;1001;1003;1236;2736;3679;4897;5618;6363;6366;6387;6657;54361
GO:1900180	regulation of protein localization to nucleus	http://amigo.geneontology.org/amigo/term/GO:1900180	213	8	1.48044	5.4038	0.000119916	0.00215369	387;652;939;983;1432;6363;6591;8312
GO:0071417	cellular response to organonitrogen compound	http://amigo.geneontology.org/amigo/term/GO:0071417	479	12	3.32925	3.60441	0.000124308	0.0022279	107;815;1812;2309;2645;3784;5105;5313;5618;6262;6770;10891
GO:0015844	monoamine transport	http://amigo.geneontology.org/amigo/term/GO:0015844	70	5	0.48653	10.2769	0.000125334	0.0022416	1812;4842;5021;6387;6531
GO:0051241	negative regulation of multicellular organismal process	http://amigo.geneontology.org/amigo/term/GO:0051241	974	18	6.76971	2.6589	0.000127898	0.00228267	387;650;652;1001;2149;2309;2736;4099;4609;4842;4851;5021;5350;6591;6657;6865;6900;54361
GO:0046824	positive regulation of nucleocytoplasmic transport	http://amigo.geneontology.org/amigo/term/GO:0046824	112	6	0.778448	7.70765	0.000129757	0.00231102	387;652;939;983;1432;6363
GO:0008610	lipid biosynthetic process	http://amigo.geneontology.org/amigo/term/GO:0008610	636	14	4.42047	3.16708	0.000130986	0.00232807	650;1543;1586;1588;2194;2246;3283;5105;5618;6591;6770;10891;54361;100137049
GO:0007568	aging	http://amigo.geneontology.org/amigo/term/GO:0007568	276	9	1.91832	4.69161	0.000131573	0.00233364	983;1432;1543;1605;2309;5105;6531;10891;51384
GO:0010648	negative regulation of cell communication	http://amigo.geneontology.org/amigo/term/GO:0010648	1160	20	8.06249	2.48062	0.000133145	0.00235664	595;650;652;939;1000;1432;1605;1812;2309;4609;4842;4851;6387;6591;6657;6865;8312;54361;57689;85407
GO:0030855	epithelial cell differentiation	http://amigo.geneontology.org/amigo/term/GO:0030855	559	13	3.88529	3.34596	0.000134868	0.0023724	595;650;652;983;1000;1001;1003;1543;2626;4851;6256;51384;54361
GO:1901699	cellular response to nitrogen compound	http://amigo.geneontology.org/amigo/term/GO:1901699	559	13	3.88529	3.34596	0.000134868	0.0023724	107;815;1017;1812;2309;2645;3784;5105;5313;5618;6262;6770;10891
GO:1903827	regulation of cellular protein localization	http://amigo.geneontology.org/amigo/term/GO:1903827	559	13	3.88529	3.34596	0.000134868	0.0023724	387;652;898;939;983;1000;1432;6363;6591;8312;10018;22885;123264
GO:1903169	regulation of calcium ion transmembrane transport	http://amigo.geneontology.org/amigo/term/GO:1903169	113	6	0.785398	7.63944	0.000136265	0.00239206	775;1812;2149;4842;5350;6262
GO:0019216	regulation of lipid metabolic process	http://amigo.geneontology.org/amigo/term/GO:0019216	278	9	1.93222	4.65786	0.000138932	0.00242719	650;1236;2246;6363;6366;6591;6770;10891;54361
GO:0023057	negative regulation of signaling	http://amigo.geneontology.org/amigo/term/GO:0023057	1164	20	8.09029	2.4721	0.000139479	0.00242719	595;650;652;939;1000;1432;1605;1812;2309;4609;4842;4851;6387;6591;6657;6865;8312;54361;57689;85407
GO:0002579	positive regulation of antigen processing and presentation	http://amigo.geneontology.org/amigo/term/GO:0002579	15	3	0.104256	28.7752	0.00013997	0.00242719	1236;6363;6366
GO:0032354	response to follicle-stimulating hormone	http://amigo.geneontology.org/amigo/term/GO:0032354	15	3	0.104256	28.7752	0.00013997	0.00242719	4851;6770;10891
GO:0045603	positive regulation of endothelial cell differentiation	http://amigo.geneontology.org/amigo/term/GO:0045603	15	3	0.104256	28.7752	0.00013997	0.00242719	652;1003;4851
GO:0061154	endothelial tube morphogenesis	http://amigo.geneontology.org/amigo/term/GO:0061154	15	3	0.104256	28.7752	0.00013997	0.00242719	387;652;2246
GO:0046328	regulation of JNK cascade	http://amigo.geneontology.org/amigo/term/GO:0046328	163	7	1.13292	6.17873	0.000141908	0.00245582	939;1236;6363;6366;8312;51384;60401
GO:0003208	cardiac ventricle morphogenesis	http://amigo.geneontology.org/amigo/term/GO:0003208	72	5	0.500431	9.9914	0.000143303	0.00246996	652;2626;4851;6256;6262
GO:0098657	import into cell	http://amigo.geneontology.org/amigo/term/GO:0098657	72	5	0.500431	9.9914	0.000143303	0.00246996	1812;3760;4842;6531;22987
GO:2000116	regulation of cysteine-type endopeptidase activity	http://amigo.geneontology.org/amigo/term/GO:2000116	219	8	1.52214	5.25575	0.000145233	0.00249818	329;332;939;2149;4609;6657;10018;112401
GO:0048598	embryonic morphogenesis	http://amigo.geneontology.org/amigo/term/GO:0048598	565	13	3.92699	3.31042	0.000149877	0.00256373	652;775;1605;2626;2736;3679;4851;6262;6657;8312;10018;51384;54361
GO:0045995	regulation of embryonic development	http://amigo.geneontology.org/amigo/term/GO:0045995	115	6	0.799299	7.50658	0.000150059	0.00256373	652;983;1605;4851;54361;85407
GO:1901861	regulation of muscle tissue development	http://amigo.geneontology.org/amigo/term/GO:1901861	115	6	0.799299	7.50658	0.000150059	0.00256373	650;652;983;1432;4851;10891
GO:0010559	regulation of glycoprotein biosynthetic process	http://amigo.geneontology.org/amigo/term/GO:0010559	39	4	0.271067	14.7565	0.000150843	0.00256373	1236;6363;6366;123264
GO:0055025	positive regulation of cardiac muscle tissue development	http://amigo.geneontology.org/amigo/term/GO:0055025	39	4	0.271067	14.7565	0.000150843	0.00256373	652;983;1432;4851
GO:1903115	regulation of actin filament-based movement	http://amigo.geneontology.org/amigo/term/GO:1903115	39	4	0.271067	14.7565	0.000150843	0.00256373	775;2626;5350;6262
GO:0060415	muscle tissue morphogenesis	http://amigo.geneontology.org/amigo/term/GO:0060415	73	5	0.507381	9.85453	0.000152995	0.00259	650;652;4851;6256;6262
GO:0060419	heart growth	http://amigo.geneontology.org/amigo/term/GO:0060419	73	5	0.507381	9.85453	0.000152995	0.00259	983;1432;2626;4851;6256
GO:0072001	renal system development	http://amigo.geneontology.org/amigo/term/GO:0072001	282	9	1.96002	4.59179	0.000154686	0.00261346	650;652;2246;2736;4609;4851;9500;10018;54361
GO:0060537	muscle tissue development	http://amigo.geneontology.org/amigo/term/GO:0060537	348	10	2.41875	4.13437	0.000156299	0.0026355	650;652;983;1432;2626;4851;5350;6256;6262;10891
GO:0006954	inflammatory response	http://amigo.geneontology.org/amigo/term/GO:0006954	648	14	4.50388	3.10843	0.000159167	0.00267292	329;650;939;1236;1432;1588;2149;4851;5737;6357;6363;6366;8784;100137049
GO:1904062	regulation of cation transmembrane transport	http://amigo.geneontology.org/amigo/term/GO:1904062	222	8	1.54299	5.18472	0.000159456	0.00267292	775;1812;2149;3784;4842;5350;6262;10891
GO:2000146	negative regulation of cell motility	http://amigo.geneontology.org/amigo/term/GO:2000146	222	8	1.54299	5.18472	0.000159456	0.00267292	387;1588;1605;4851;6366;6387;10891;54361
GO:0051345	positive regulation of hydrolase activity	http://amigo.geneontology.org/amigo/term/GO:0051345	903	17	6.27623	2.70863	0.000161264	0.00269794	387;650;815;1236;2149;2246;2903;4609;4684;6262;6357;6363;6366;8312;9771;10018;54361
GO:0097190	apoptotic signaling pathway	http://amigo.geneontology.org/amigo/term/GO:0097190	570	13	3.96174	3.28138	0.000163466	0.00272944	468;652;939;2309;6387;6591;8784;9500;10018;27113;53832;54361;60401
GO:0014075	response to amine	http://amigo.geneontology.org/amigo/term/GO:0014075	40	4	0.278017	14.3876	0.00016671	0.00276655	983;1812;2903;5021
GO:0045933	positive regulation of muscle contraction	http://amigo.geneontology.org/amigo/term/GO:0045933	40	4	0.278017	14.3876	0.00016671	0.00276655	2149;3784;5021;6865
GO:0090184	positive regulation of kidney development	http://amigo.geneontology.org/amigo/term/GO:0090184	40	4	0.278017	14.3876	0.00016671	0.00276655	652;4609;9500;54361
GO:0072594	establishment of protein localization to organelle	http://amigo.geneontology.org/amigo/term/GO:0072594	651	14	4.52473	3.09411	0.000166983	0.00276655	387;652;939;983;1432;1605;1812;2149;6262;6363;6591;8312;10018;22885
GO:0098742	cell-cell adhesion via plasma-membrane adhesion molecules	http://amigo.geneontology.org/amigo/term/GO:0098742	224	8	1.5569	5.13843	0.000169561	0.00280383	650;1000;1001;1002;1003;1013;5010;57863
GO:0010881	regulation of cardiac muscle contraction by regulation of the release of sequestered calcium ion	http://amigo.geneontology.org/amigo/term/GO:0010881	16	3	0.111207	26.9768	0.000171399	0.0028233	775;5350;6262
GO:0042448	progesterone metabolic process	http://amigo.geneontology.org/amigo/term/GO:0042448	16	3	0.111207	26.9768	0.000171399	0.0028233	174;1586;10891
GO:0032388	positive regulation of intracellular transport	http://amigo.geneontology.org/amigo/term/GO:0032388	286	9	1.98782	4.52757	0.000171907	0.00282622	387;652;939;983;1001;1432;6363;22885;123264
GO:0035051	cardiocyte differentiation	http://amigo.geneontology.org/amigo/term/GO:0035051	118	6	0.82015	7.31573	0.000172798	0.00283542	650;652;983;2626;4851;6256
GO:0030819	positive regulation of cAMP biosynthetic process	http://amigo.geneontology.org/amigo/term/GO:0030819	75	5	0.521282	9.59174	0.000173875	0.00284762	107;1812;2492;3973;7253
GO:0043266	regulation of potassium ion transport	http://amigo.geneontology.org/amigo/term/GO:0043266	76	5	0.528232	9.46553	0.000185097	0.00302561	468;1812;2645;3784;4842
GO:0034220	ion transmembrane transport	http://amigo.geneontology.org/amigo/term/GO:0034220	1005	18	6.98518	2.57689	0.000188952	0.00308272	775;1179;1236;1812;2149;2903;3758;3760;3763;3784;4842;5350;6262;6363;6366;10891;29850;219931
GO:1902582	single-organism intracellular transport	http://amigo.geneontology.org/amigo/term/GO:1902582	828	16	5.75495	2.78021	0.000190698	0.0031053	387;652;939;983;1001;1432;1605;1812;2149;6363;6591;6770;8312;22999;56288;123264
GO:0003007	heart morphogenesis	http://amigo.geneontology.org/amigo/term/GO:0003007	228	8	1.5847	5.04828	0.000191358	0.00311012	650;652;2626;4851;6256;6262;6591;51384
GO:0001954	positive regulation of cell-matrix adhesion	http://amigo.geneontology.org/amigo/term/GO:0001954	42	4	0.291918	13.7025	0.000202007	0.00327697	1236;1605;6366;54361
GO:0043122	regulation of I-kappaB kinase/NF-kappaB signaling	http://amigo.geneontology.org/amigo/term/GO:0043122	230	8	1.5986	5.00439	0.000203092	0.00328831	329;387;939;1236;2149;6363;6366;60401
GO:0007584	response to nutrient	http://amigo.geneontology.org/amigo/term/GO:0007584	173	7	1.20242	5.82158	0.000204958	0.00331225	595;1543;2626;5313;6591;6770;219931
GO:0042391	regulation of membrane potential	http://amigo.geneontology.org/amigo/term/GO:0042391	360	10	2.50215	3.99656	0.000205584	0.00331482	775;1812;2903;3760;3784;4897;5350;6262;22999;219931
GO:0071902	positive regulation of protein serine/threonine kinase activity	http://amigo.geneontology.org/amigo/term/GO:0071902	293	9	2.03647	4.4194	0.000205892	0.00331482	387;595;650;983;1432;2246;6363;8312;9500
GO:0021537	telencephalon development	http://amigo.geneontology.org/amigo/term/GO:0021537	231	8	1.60555	4.98272	0.000209176	0.00335532	650;652;1000;1812;4852;5021;6387;6900
GO:0007492	endoderm development	http://amigo.geneontology.org/amigo/term/GO:0007492	78	5	0.542133	9.22283	0.000209193	0.00335532	652;2626;3679;4851;6657
GO:1903522	regulation of blood circulation	http://amigo.geneontology.org/amigo/term/GO:1903522	294	9	2.04342	4.40437	0.000211174	0.00338077	775;2149;2626;3760;3784;4842;5021;5350;6262
GO:1900182	positive regulation of protein localization to nucleus	http://amigo.geneontology.org/amigo/term/GO:1900182	123	6	0.854902	7.01835	0.000216674	0.00346233	387;652;939;983;1432;6363
GO:0033157	regulation of intracellular protein transport	http://amigo.geneontology.org/amigo/term/GO:0033157	363	10	2.523	3.96353	0.000219766	0.00350519	387;652;939;983;1432;6363;6591;8312;22885;123264
GO:0060038	cardiac muscle cell proliferation	http://amigo.geneontology.org/amigo/term/GO:0060038	43	4	0.298868	13.3838	0.000221539	0.00352271	983;1432;4851;6256
GO:0048644	muscle organ morphogenesis	http://amigo.geneontology.org/amigo/term/GO:0048644	79	5	0.549084	9.10608	0.000222101	0.00352271	650;652;4851;6256;6262
GO:0072676	lymphocyte migration	http://amigo.geneontology.org/amigo/term/GO:0072676	79	5	0.549084	9.10608	0.000222101	0.00352271	1236;6357;6363;6366;6387
GO:0001503	ossification	http://amigo.geneontology.org/amigo/term/GO:0001503	364	10	2.52995	3.95264	0.000224673	0.0035569	387;650;652;1432;2194;2736;4851;6591;6657;54361
GO:0048609	multicellular organismal reproductive process	http://amigo.geneontology.org/amigo/term/GO:0048609	756	15	5.25452	2.85468	0.00023177	0.00366248	174;181;652;1543;1812;2120;2309;2492;3973;4851;5010;5021;6256;10018;54361
GO:0019318	hexose metabolic process	http://amigo.geneontology.org/amigo/term/GO:0019318	235	8	1.63335	4.89791	0.000235033	0.0037072	468;1432;2523;2592;2645;5105;5313;10891
GO:0070542	response to fatty acid	http://amigo.geneontology.org/amigo/term/GO:0070542	80	5	0.556034	8.99226	0.000235607	0.0037094	1236;5737;6363;6366;10891
GO:0009152	purine ribonucleotide biosynthetic process	http://amigo.geneontology.org/amigo/term/GO:0009152	236	8	1.6403	4.87716	0.000241891	0.0037953	107;1812;2492;3973;4842;5313;7253;10891
GO:0007595	lactation	http://amigo.geneontology.org/amigo/term/GO:0007595	44	4	0.305819	13.0796	0.000242395	0.0037953	595;5021;5618;6531
GO:1903018	regulation of glycoprotein metabolic process	http://amigo.geneontology.org/amigo/term/GO:1903018	44	4	0.305819	13.0796	0.000242395	0.0037953	1236;6363;6366;123264
GO:0009746	response to hexose	http://amigo.geneontology.org/amigo/term/GO:0009746	178	7	1.23718	5.65805	0.000244044	0.00381414	2309;2626;2645;5105;5313;6770;10891
GO:0030048	actin filament-based movement	http://amigo.geneontology.org/amigo/term/GO:0030048	126	6	0.875753	6.85124	0.00024694	0.00383595	775;2626;3760;3784;5350;6262
GO:0046885	regulation of hormone biosynthetic process	http://amigo.geneontology.org/amigo/term/GO:0046885	18	3	0.125108	23.9794	0.000247235	0.00383595	650;10891;54361
GO:0071731	response to nitric oxide	http://amigo.geneontology.org/amigo/term/GO:0071731	18	3	0.125108	23.9794	0.000247235	0.00383595	1017;1236;6363
GO:0098810	neurotransmitter reuptake	http://amigo.geneontology.org/amigo/term/GO:0098810	18	3	0.125108	23.9794	0.000247235	0.00383595	1812;4842;6531
GO:0006629	lipid metabolic process	http://amigo.geneontology.org/amigo/term/GO:0006629	1314	21	9.13286	2.29939	0.000253391	0.00392435	174;650;1236;1432;1543;1586;1588;2194;2246;3283;5105;5618;6256;6363;6366;6591;6770;10891;10965;54361;100137049
GO:0071396	cellular response to lipid	http://amigo.geneontology.org/amigo/term/GO:0071396	518	12	3.60032	3.33304	0.000256365	0.00396323	107;652;898;1432;1605;2309;5105;5737;6256;6591;6770;10891
GO:0098602	single organism cell adhesion	http://amigo.geneontology.org/amigo/term/GO:0098602	764	15	5.31012	2.82479	0.000259506	0.00400455	652;939;1000;1001;1003;1236;2736;3679;4897;5618;6363;6366;6387;6657;54361
GO:0045785	positive regulation of cell adhesion	http://amigo.geneontology.org/amigo/term/GO:0045785	371	10	2.57861	3.87806	0.000261666	0.0040306	939;1236;1605;2736;6363;6366;6387;6657;8784;54361
GO:0032880	regulation of protein localization	http://amigo.geneontology.org/amigo/term/GO:0032880	941	17	6.54035	2.59925	0.000262561	0.00403711	387;652;775;898;939;983;1000;1236;1432;2149;2645;6363;6591;8312;10018;22885;123264
GO:0006164	purine nucleotide biosynthetic process	http://amigo.geneontology.org/amigo/term/GO:0006164	239	8	1.66115	4.81594	0.000263457	0.00404362	107;1812;2492;3973;4842;5313;7253;10891
GO:0030816	positive regulation of cAMP metabolic process	http://amigo.geneontology.org/amigo/term/GO:0030816	82	5	0.569935	8.77293	0.000264485	0.00405212	107;1812;2492;3973;7253
GO:0006605	protein targeting	http://amigo.geneontology.org/amigo/term/GO:0006605	681	14	4.73324	2.95781	0.000265342	0.00405797	387;652;939;983;1432;1605;1812;2149;6363;6591;8312;22885;56288;123264
GO:0032504	multicellular organism reproduction	http://amigo.geneontology.org/amigo/term/GO:0032504	766	15	5.32403	2.81742	0.000266874	0.00407411	174;181;652;1543;1812;2120;2309;2492;3973;4851;5010;5021;6256;10018;54361
GO:0035270	endocrine system development	http://amigo.geneontology.org/amigo/term/GO:0035270	128	6	0.889654	6.74419	0.000268898	0.0040977	650;652;2736;6531;6657;54361
GO:0050920	regulation of chemotaxis	http://amigo.geneontology.org/amigo/term/GO:0050920	181	7	1.25803	5.56427	0.000270241	0.00411084	1236;1588;2246;4851;6363;6366;6387
GO:0045927	positive regulation of growth	http://amigo.geneontology.org/amigo/term/GO:0045927	240	8	1.6681	4.79587	0.000270987	0.00411486	983;1002;1432;3897;4851;6387;6531;22999
GO:0060326	cell chemotaxis	http://amigo.geneontology.org/amigo/term/GO:0060326	241	8	1.67505	4.77597	0.000278691	0.00422435	1236;1588;2246;4851;6357;6363;6366;6387
GO:1903524	positive regulation of blood circulation	http://amigo.geneontology.org/amigo/term/GO:1903524	83	5	0.576885	8.66724	0.000279895	0.00422833	2149;3784;4842;5021;6262
GO:0030802	regulation of cyclic nucleotide biosynthetic process	http://amigo.geneontology.org/amigo/term/GO:0030802	129	6	0.896605	6.69191	0.000280438	0.00422833	107;1812;2492;3973;4842;7253
GO:0046890	regulation of lipid biosynthetic process	http://amigo.geneontology.org/amigo/term/GO:0046890	129	6	0.896605	6.69191	0.000280438	0.00422833	650;2246;6591;6770;10891;54361
GO:0051707	response to other organism	http://amigo.geneontology.org/amigo/term/GO:0051707	770	15	5.35183	2.80278	0.000282153	0.00424671	329;939;1236;1432;1543;2149;4851;5105;5737;6363;6387;6770;8784;10018;10891
GO:0043207	response to external biotic stimulus	http://amigo.geneontology.org/amigo/term/GO:0043207	771	15	5.35878	2.79915	0.000286089	0.00429838	329;939;1236;1432;1543;2149;4851;5105;5737;6363;6387;6770;8784;10018;10891
GO:0034284	response to monosaccharide	http://amigo.geneontology.org/amigo/term/GO:0034284	183	7	1.27193	5.50346	0.00028893	0.00433344	2309;2626;2645;5105;5313;6770;10891
GO:0001759	organ induction	http://amigo.geneontology.org/amigo/term/GO:0001759	19	3	0.132058	22.7173	0.000292108	0.00434681	650;652;2246
GO:0032331	negative regulation of chondrocyte differentiation	http://amigo.geneontology.org/amigo/term/GO:0032331	19	3	0.132058	22.7173	0.000292108	0.00434681	652;2736;6591
GO:0051412	response to corticosterone	http://amigo.geneontology.org/amigo/term/GO:0051412	19	3	0.132058	22.7173	0.000292108	0.00434681	595;2309;6770
GO:0072074	kidney mesenchyme development	http://amigo.geneontology.org/amigo/term/GO:0072074	19	3	0.132058	22.7173	0.000292108	0.00434681	652;4609;54361
GO:0046683	response to organophosphorus	http://amigo.geneontology.org/amigo/term/GO:0046683	130	6	0.903555	6.64044	0.000292363	0.00434681	329;3784;5105;5313;6531;6770
GO:1903706	regulation of hemopoiesis	http://amigo.geneontology.org/amigo/term/GO:1903706	308	9	2.14073	4.20417	0.000297812	0.00442013	652;939;1432;2309;2492;2736;4609;4851;6363
GO:0006913	nucleocytoplasmic transport	http://amigo.geneontology.org/amigo/term/GO:0006913	452	11	3.14159	3.50141	0.000308755	0.0045746	387;652;939;983;1432;1605;1812;2149;6363;6591;8312
GO:0014015	positive regulation of gliogenesis	http://amigo.geneontology.org/amigo/term/GO:0014015	47	4	0.32667	12.2448	0.000313425	0.00462776	650;1605;4099;4851
GO:0060563	neuroepithelial cell differentiation	http://amigo.geneontology.org/amigo/term/GO:0060563	47	4	0.32667	12.2448	0.000313425	0.00462776	650;1000;4851;54361
GO:0048762	mesenchymal cell differentiation	http://amigo.geneontology.org/amigo/term/GO:0048762	187	7	1.29973	5.38574	0.000329426	0.00484705	650;652;1605;4851;6591;51384;54361
GO:0043279	response to alkaloid	http://amigo.geneontology.org/amigo/term/GO:0043279	133	6	0.924406	6.49065	0.000330545	0.00484705	1812;5021;6262;6531;6770;10891
GO:0048565	digestive tract development	http://amigo.geneontology.org/amigo/term/GO:0048565	133	6	0.924406	6.49065	0.000330545	0.00484705	652;1543;2626;2736;4851;5021
GO:0071346	cellular response to interferon-gamma	http://amigo.geneontology.org/amigo/term/GO:0071346	133	6	0.924406	6.49065	0.000330545	0.00484705	815;4684;6357;6363;6366;6770
GO:0090316	positive regulation of intracellular protein transport	http://amigo.geneontology.org/amigo/term/GO:0090316	248	8	1.72371	4.64116	0.000337798	0.00494493	387;652;939;983;1432;6363;22885;123264
GO:0086002	cardiac muscle cell action potential involved in contraction	http://amigo.geneontology.org/amigo/term/GO:0086002	48	4	0.33362	11.9897	0.000340098	0.00496278	775;3760;3784;6262
GO:0003198	epithelial to mesenchymal transition involved in endocardial cushion formation	http://amigo.geneontology.org/amigo/term/GO:0003198	20	3	0.139008	21.5814	0.00034192	0.00496278	652;4851;6591
GO:0003215	cardiac right ventricle morphogenesis	http://amigo.geneontology.org/amigo/term/GO:0003215	20	3	0.139008	21.5814	0.00034192	0.00496278	652;2626;4851
GO:0010882	regulation of cardiac muscle contraction by calcium ion signaling	http://amigo.geneontology.org/amigo/term/GO:0010882	20	3	0.139008	21.5814	0.00034192	0.00496278	775;5350;6262
GO:0044321	response to leptin	http://amigo.geneontology.org/amigo/term/GO:0044321	20	3	0.139008	21.5814	0.00034192	0.00496278	595;2645;6770
GO:0009260	ribonucleotide biosynthetic process	http://amigo.geneontology.org/amigo/term/GO:0009260	249	8	1.73066	4.62253	0.00034702	0.00502827	107;1812;2492;3973;4842;5313;7253;10891
GO:0051169	nuclear transport	http://amigo.geneontology.org/amigo/term/GO:0051169	460	11	3.1972	3.44052	0.000358304	0.00518298	387;652;939;983;1432;1605;1812;2149;6363;6591;8312
GO:0072522	purine-containing compound biosynthetic process	http://amigo.geneontology.org/amigo/term/GO:0072522	251	8	1.74456	4.58569	0.000366081	0.00528654	107;1812;2492;3973;4842;5313;7253;10891
GO:0008037	cell recognition	http://amigo.geneontology.org/amigo/term/GO:0008037	136	6	0.945258	6.34748	0.000372531	0.00537061	1236;4897;6363;6366;6900;57863
GO:0007187	G-protein coupled receptor signaling pathway, coupled to cyclic nucleotide second messenger	http://amigo.geneontology.org/amigo/term/GO:0007187	191	7	1.32753	5.27295	0.000374359	0.00537881	107;1812;2492;3973;4852;5737;7253
GO:0007254	JNK cascade	http://amigo.geneontology.org/amigo/term/GO:0007254	191	7	1.32753	5.27295	0.000374359	0.00537881	939;1236;6363;6366;8312;51384;60401
GO:0046390	ribose phosphate biosynthetic process	http://amigo.geneontology.org/amigo/term/GO:0046390	252	8	1.75151	4.5675	0.000375927	0.00539229	107;1812;2492;3973;4842;5313;7253;10891
GO:0009968	negative regulation of signal transduction	http://amigo.geneontology.org/amigo/term/GO:0009968	1064	18	7.39525	2.43399	0.000378616	0.00542176	595;650;652;939;1000;1432;1605;2309;4609;4842;4851;6387;6591;6657;8312;54361;57689;85407
GO:0051271	negative regulation of cellular component movement	http://amigo.geneontology.org/amigo/term/GO:0051271	253	8	1.75846	4.54944	0.000385988	0.00551086	387;1588;1605;4851;6366;6387;10891;54361
GO:0001505	regulation of neurotransmitter levels	http://amigo.geneontology.org/amigo/term/GO:0001505	192	7	1.33448	5.24548	0.000386325	0.00551086	815;1812;4842;6531;6865;22987;22999
GO:0002027	regulation of heart rate	http://amigo.geneontology.org/amigo/term/GO:0002027	89	5	0.618588	8.08293	0.000387146	0.00551086	775;3760;3784;5350;6262
GO:0061337	cardiac conduction	http://amigo.geneontology.org/amigo/term/GO:0061337	137	6	0.952208	6.30114	0.000387417	0.00551086	775;3760;3784;4842;5350;6262
GO:0009611	response to wounding	http://amigo.geneontology.org/amigo/term/GO:0009611	624	13	4.33706	2.99742	0.000392386	0.00557227	387;983;1001;1432;1543;1605;2149;2626;2903;4851;5792;6657;54361
GO:0070201	regulation of establishment of protein localization	http://amigo.geneontology.org/amigo/term/GO:0070201	795	15	5.52559	2.71464	0.000395921	0.00559906	387;652;775;939;983;1236;1432;2149;2645;6363;6591;8312;10018;22885;123264
GO:0002577	regulation of antigen processing and presentation	http://amigo.geneontology.org/amigo/term/GO:0002577	21	3	0.145959	20.5537	0.000396892	0.00559906	1236;6363;6366
GO:0060045	positive regulation of cardiac muscle cell proliferation	http://amigo.geneontology.org/amigo/term/GO:0060045	21	3	0.145959	20.5537	0.000396892	0.00559906	983;1432;4851
GO:0072111	cell proliferation involved in kidney development	http://amigo.geneontology.org/amigo/term/GO:0072111	21	3	0.145959	20.5537	0.000396892	0.00559906	650;652;4609
GO:0048546	digestive tract morphogenesis	http://amigo.geneontology.org/amigo/term/GO:0048546	50	4	0.347521	11.5101	0.000398259	0.00560461	652;2626;2736;4851
GO:0006836	neurotransmitter transport	http://amigo.geneontology.org/amigo/term/GO:0006836	193	7	1.34143	5.2183	0.000398597	0.00560461	815;1812;4842;6531;6865;22987;22999
GO:0007043	cell-cell junction assembly	http://amigo.geneontology.org/amigo/term/GO:0007043	90	5	0.625538	7.99312	0.000407672	0.00570407	387;1003;6591;56288;92359
GO:0015696	ammonium transport	http://amigo.geneontology.org/amigo/term/GO:0015696	90	5	0.625538	7.99312	0.000407672	0.00570407	1812;4842;6387;6531;6865
GO:0033273	response to vitamin	http://amigo.geneontology.org/amigo/term/GO:0033273	90	5	0.625538	7.99312	0.000407672	0.00570407	595;1543;2626;6591;219931
GO:0044708	single-organism behavior	http://amigo.geneontology.org/amigo/term/GO:0044708	393	10	2.73152	3.66097	0.000412819	0.00576665	107;181;1812;2903;4852;5021;6387;6770;6865;6900
GO:0007249	I-kappaB kinase/NF-kappaB signaling	http://amigo.geneontology.org/amigo/term/GO:0007249	257	8	1.78626	4.47863	0.000428451	0.00597328	329;387;939;1236;2149;6363;6366;60401
GO:0018958	phenol-containing compound metabolic process	http://amigo.geneontology.org/amigo/term/GO:0018958	91	5	0.632489	7.90528	0.000429008	0.00597328	1001;1812;2903;6531;6770
GO:0043405	regulation of MAP kinase activity	http://amigo.geneontology.org/amigo/term/GO:0043405	325	9	2.25889	3.98426	0.000440723	0.00612641	650;652;983;1432;2149;2246;6363;8312;9500
GO:0090066	regulation of anatomical structure size	http://amigo.geneontology.org/amigo/term/GO:0090066	472	11	3.2806	3.35304	0.000445099	0.00617719	1002;1236;1812;2149;3897;4842;4897;5021;6366;6387;6900
GO:0032970	regulation of actin filament-based process	http://amigo.geneontology.org/amigo/term/GO:0032970	326	9	2.26584	3.97204	0.000450637	0.00623664	387;775;1236;2626;5350;6262;6366;6387;54361
GO:0009612	response to mechanical stimulus	http://amigo.geneontology.org/amigo/term/GO:0009612	197	7	1.36923	5.11235	0.000450841	0.00623664	1432;1605;2626;2736;4099;6262;6387
GO:0010894	negative regulation of steroid biosynthetic process	http://amigo.geneontology.org/amigo/term/GO:0010894	22	3	0.152909	19.6195	0.000457239	0.00628447	650;6591;54361
GO:0031646	positive regulation of neurological system process	http://amigo.geneontology.org/amigo/term/GO:0031646	22	3	0.152909	19.6195	0.000457239	0.00628447	1605;4099;56288
GO:0032967	positive regulation of collagen biosynthetic process	http://amigo.geneontology.org/amigo/term/GO:0032967	22	3	0.152909	19.6195	0.000457239	0.00628447	652;2149;54361
GO:0090023	positive regulation of neutrophil chemotaxis	http://amigo.geneontology.org/amigo/term/GO:0090023	22	3	0.152909	19.6195	0.000457239	0.00628447	1236;6363;6366
GO:0051301	cell division	http://amigo.geneontology.org/amigo/term/GO:0051301	553	12	3.84358	3.12209	0.000462455	0.00634595	332;387;595;898;983;1017;2246;4609;4851;10393;56288;85417
GO:0003129	heart induction	http://amigo.geneontology.org/amigo/term/GO:0003129	5	2	0.0347521	57.5504	0.000472332	0.00641966	650;652
GO:0060681	branch elongation involved in ureteric bud branching	http://amigo.geneontology.org/amigo/term/GO:0060681	5	2	0.0347521	57.5504	0.000472332	0.00641966	652;2246
GO:0071332	cellular response to fructose stimulus	http://amigo.geneontology.org/amigo/term/GO:0071332	5	2	0.0347521	57.5504	0.000472332	0.00641966	5105;10891
GO:0097029	mature conventional dendritic cell differentiation	http://amigo.geneontology.org/amigo/term/GO:0097029	5	2	0.0347521	57.5504	0.000472332	0.00641966	1236;6363
GO:0098735	positive regulation of the force of heart contraction	http://amigo.geneontology.org/amigo/term/GO:0098735	5	2	0.0347521	57.5504	0.000472332	0.00641966	4842;6262
GO:1904995	negative regulation of leukocyte adhesion to vascular endothelial cell	http://amigo.geneontology.org/amigo/term/GO:1904995	5	2	0.0347521	57.5504	0.000472332	0.00641966	6366;6387
GO:0008585	female gonad development	http://amigo.geneontology.org/amigo/term/GO:0008585	93	5	0.646389	7.73527	0.000474198	0.00643479	174;1588;2309;2492;54361
GO:0009607	response to biotic stimulus	http://amigo.geneontology.org/amigo/term/GO:0009607	809	15	5.62289	2.66767	0.000475438	0.0064414	329;939;1236;1432;1543;2149;4851;5105;5737;6363;6387;6770;8784;10018;10891
GO:0051223	regulation of protein transport	http://amigo.geneontology.org/amigo/term/GO:0051223	722	14	5.01821	2.78984	0.000477935	0.00646498	387;652;775;939;983;1236;1432;2149;2645;6363;6591;8312;22885;123264
GO:0043583	ear development	http://amigo.geneontology.org/amigo/term/GO:0043583	199	7	1.38313	5.06097	0.00047894	0.00646834	650;652;2736;3784;4851;6657;10018
GO:0000187	activation of MAPK activity	http://amigo.geneontology.org/amigo/term/GO:0000187	143	6	0.993911	6.03676	0.000486768	0.00655335	650;983;1432;2246;6363;8312
GO:0052652	cyclic purine nucleotide metabolic process	http://amigo.geneontology.org/amigo/term/GO:0052652	143	6	0.993911	6.03676	0.000486768	0.00655335	107;1812;2492;3973;4842;7253
GO:0009952	anterior/posterior pattern specification	http://amigo.geneontology.org/amigo/term/GO:0009952	200	7	1.39008	5.03566	0.000493504	0.0066336	650;652;2626;2736;4851;8312;85407
GO:0006939	smooth muscle contraction	http://amigo.geneontology.org/amigo/term/GO:0006939	94	5	0.65334	7.65298	0.000498093	0.00665681	1812;2149;5021;6865;219931
GO:1904064	positive regulation of cation transmembrane transport	http://amigo.geneontology.org/amigo/term/GO:1904064	94	5	0.65334	7.65298	0.000498093	0.00665681	1812;2149;3784;4842;6262
GO:0045740	positive regulation of DNA replication	http://amigo.geneontology.org/amigo/term/GO:0045740	53	4	0.368372	10.8586	0.000498345	0.00665681	652;983;1017;2736
GO:0086065	cell communication involved in cardiac conduction	http://amigo.geneontology.org/amigo/term/GO:0086065	53	4	0.368372	10.8586	0.000498345	0.00665681	775;3760;3784;6262
GO:0009190	cyclic nucleotide biosynthetic process	http://amigo.geneontology.org/amigo/term/GO:0009190	144	6	1.00086	5.99484	0.000505095	0.00673643	107;1812;2492;3973;4842;7253
GO:0009743	response to carbohydrate	http://amigo.geneontology.org/amigo/term/GO:0009743	201	7	1.39704	5.01061	0.00050842	0.00677022	2309;2626;2645;5105;5313;6770;10891
GO:0055007	cardiac muscle cell differentiation	http://amigo.geneontology.org/amigo/term/GO:0055007	95	5	0.66029	7.57243	0.000522884	0.00690215	650;652;983;2626;6256
GO:0008210	estrogen metabolic process	http://amigo.geneontology.org/amigo/term/GO:0008210	23	3	0.15986	18.7664	0.000523172	0.00690215	1588;3283;6770
GO:0010714	positive regulation of collagen metabolic process	http://amigo.geneontology.org/amigo/term/GO:0010714	23	3	0.15986	18.7664	0.000523172	0.00690215	652;2149;54361
GO:0010880	regulation of release of sequestered calcium ion into cytosol by sarcoplasmic reticulum	http://amigo.geneontology.org/amigo/term/GO:0010880	23	3	0.15986	18.7664	0.000523172	0.00690215	775;5350;6262
GO:0034695	response to prostaglandin E	http://amigo.geneontology.org/amigo/term/GO:0034695	23	3	0.15986	18.7664	0.000523172	0.00690215	1236;6363;6366
GO:0044253	positive regulation of multicellular organismal metabolic process	http://amigo.geneontology.org/amigo/term/GO:0044253	23	3	0.15986	18.7664	0.000523172	0.00690215	652;2149;54361
GO:0014855	striated muscle cell proliferation	http://amigo.geneontology.org/amigo/term/GO:0014855	54	4	0.375323	10.6575	0.000535351	0.00701951	983;1432;4851;6256
GO:0019320	hexose catabolic process	http://amigo.geneontology.org/amigo/term/GO:0019320	54	4	0.375323	10.6575	0.000535351	0.00701951	2523;2592;2645;5313
GO:0043297	apical junction assembly	http://amigo.geneontology.org/amigo/term/GO:0043297	54	4	0.375323	10.6575	0.000535351	0.00701951	387;6591;56288;92359
GO:0060688	regulation of morphogenesis of a branching structure	http://amigo.geneontology.org/amigo/term/GO:0060688	54	4	0.375323	10.6575	0.000535351	0.00701951	652;6256;6591;9500
GO:0055123	digestive system development	http://amigo.geneontology.org/amigo/term/GO:0055123	146	6	1.01476	5.91272	0.000543359	0.00711359	652;1543;2626;2736;4851;5021
GO:0014706	striated muscle tissue development	http://amigo.geneontology.org/amigo/term/GO:0014706	335	9	2.32839	3.86533	0.000548409	0.00714925	650;652;983;1432;2626;4851;5350;6256;6262
GO:0002062	chondrocyte differentiation	http://amigo.geneontology.org/amigo/term/GO:0002062	96	5	0.667241	7.49355	0.000548591	0.00714925	650;652;1432;2736;6591
GO:0002688	regulation of leukocyte chemotaxis	http://amigo.geneontology.org/amigo/term/GO:0002688	96	5	0.667241	7.49355	0.000548591	0.00714925	1236;1588;6363;6366;6387
GO:0040013	negative regulation of locomotion	http://amigo.geneontology.org/amigo/term/GO:0040013	267	8	1.85576	4.31089	0.000551439	0.00717543	387;1588;1605;4851;6366;6387;10891;54361
GO:0090183	regulation of kidney development	http://amigo.geneontology.org/amigo/term/GO:0090183	55	4	0.382273	10.4637	0.00057427	0.00745106	652;4609;9500;54361
GO:0046545	development of primary female sexual characteristics	http://amigo.geneontology.org/amigo/term/GO:0046545	97	5	0.674191	7.41629	0.000575237	0.00745106	174;1588;2309;2492;54361
GO:0051928	positive regulation of calcium ion transport	http://amigo.geneontology.org/amigo/term/GO:0051928	97	5	0.674191	7.41629	0.000575237	0.00745106	815;1812;2149;6262;6387
GO:0030029	actin filament-based process	http://amigo.geneontology.org/amigo/term/GO:0030029	651	13	4.52473	2.8731	0.000584991	0.00755944	387;775;1236;2626;3706;3760;3784;5350;6262;6366;6387;22885;54361
GO:0000122	negative regulation of transcription from RNA polymerase II promoter	http://amigo.geneontology.org/amigo/term/GO:0000122	737	14	5.12246	2.73306	0.000585787	0.00755944	595;650;652;898;1017;2120;2309;2736;4609;4851;6256;6591;6657;8312
GO:0055085	transmembrane transport	http://amigo.geneontology.org/amigo/term/GO:0055085	1299	20	9.0286	2.21518	0.000586257	0.00755944	775;1179;1236;1812;2149;2903;3758;3760;3763;3784;4842;5350;6262;6363;6366;6531;10891;22987;29850;219931
GO:0042346	positive regulation of NF-kappaB import into nucleus	http://amigo.geneontology.org/amigo/term/GO:0042346	24	3	0.16681	17.9845	0.000594894	0.00764774	387;939;6363
GO:0045939	negative regulation of steroid metabolic process	http://amigo.geneontology.org/amigo/term/GO:0045939	24	3	0.16681	17.9845	0.000594894	0.00764774	650;6591;54361
GO:1901137	carbohydrate derivative biosynthetic process	http://amigo.geneontology.org/amigo/term/GO:1901137	739	14	5.13636	2.72566	0.000601625	0.00772266	107;1236;1605;1812;2492;2523;3973;4842;5313;6363;6366;7253;10891;123264
GO:0030799	regulation of cyclic nucleotide metabolic process	http://amigo.geneontology.org/amigo/term/GO:0030799	149	6	1.03561	5.79367	0.000604943	0.00775361	107;1812;2492;3973;4842;7253
GO:0042246	tissue regeneration	http://amigo.geneontology.org/amigo/term/GO:0042246	56	4	0.389224	10.2769	0.000615158	0.00786096	1432;1605;4851;6657
GO:0051937	catecholamine transport	http://amigo.geneontology.org/amigo/term/GO:0051937	56	4	0.389224	10.2769	0.000615158	0.00786096	1812;5021;6387;6531
GO:0009617	response to bacterium	http://amigo.geneontology.org/amigo/term/GO:0009617	492	11	3.41961	3.21674	0.000628833	0.00802372	939;1236;1432;1543;2149;4851;5105;5737;6770;8784;10891
GO:0045944	positive regulation of transcription from RNA polymerase II promoter	http://amigo.geneontology.org/amigo/term/GO:0045944	1016	17	7.06163	2.40738	0.000633448	0.00807056	468;650;652;1432;2120;2246;2309;2626;2736;4609;4842;4851;5105;6256;6657;10891;22885
GO:0000302	response to reactive oxygen species	http://amigo.geneontology.org/amigo/term/GO:0000302	210	7	1.45959	4.79587	0.0006595	0.00838998	983;1017;1236;2309;6363;6770;10891
GO:0002685	regulation of leukocyte migration	http://amigo.geneontology.org/amigo/term/GO:0002685	152	6	1.05646	5.67932	0.000671816	0.00845604	1236;1588;6363;6366;6387;8784
GO:0002407	dendritic cell chemotaxis	http://amigo.geneontology.org/amigo/term/GO:0002407	25	3	0.173761	17.2651	0.000672606	0.00845604	1236;6363;6366
GO:0003272	endocardial cushion formation	http://amigo.geneontology.org/amigo/term/GO:0003272	25	3	0.173761	17.2651	0.000672606	0.00845604	652;4851;6591
GO:0021871	forebrain regionalization	http://amigo.geneontology.org/amigo/term/GO:0021871	25	3	0.173761	17.2651	0.000672606	0.00845604	650;652;8312
GO:0060561	apoptotic process involved in morphogenesis	http://amigo.geneontology.org/amigo/term/GO:0060561	25	3	0.173761	17.2651	0.000672606	0.00845604	652;4851;10018
GO:0061037	negative regulation of cartilage development	http://amigo.geneontology.org/amigo/term/GO:0061037	25	3	0.173761	17.2651	0.000672606	0.00845604	652;2736;6591
GO:0071624	positive regulation of granulocyte chemotaxis	http://amigo.geneontology.org/amigo/term/GO:0071624	25	3	0.173761	17.2651	0.000672606	0.00845604	1236;6363;6366
GO:1902624	positive regulation of neutrophil migration	http://amigo.geneontology.org/amigo/term/GO:1902624	25	3	0.173761	17.2651	0.000672606	0.00845604	1236;6363;6366
GO:0009314	response to radiation	http://amigo.geneontology.org/amigo/term/GO:0009314	419	10	2.91223	3.4338	0.000679093	0.00852506	181;468;595;1432;1812;2903;4609;6387;6591;6770
GO:0002548	monocyte chemotaxis	http://amigo.geneontology.org/amigo/term/GO:0002548	58	4	0.403125	9.92249	0.00070306	0.00871304	6357;6363;6366;6387
GO:0090307	mitotic spindle assembly	http://amigo.geneontology.org/amigo/term/GO:0090307	58	4	0.403125	9.92249	0.00070306	0.00871304	329;332;387;112401
GO:0003176	aortic valve development	http://amigo.geneontology.org/amigo/term/GO:0003176	6	2	0.0417025	47.9587	0.000705278	0.00871304	652;4851
GO:0003180	aortic valve morphogenesis	http://amigo.geneontology.org/amigo/term/GO:0003180	6	2	0.0417025	47.9587	0.000705278	0.00871304	652;4851
GO:0021853	cerebral cortex GABAergic interneuron migration	http://amigo.geneontology.org/amigo/term/GO:0021853	6	2	0.0417025	47.9587	0.000705278	0.00871304	1812;6900
GO:0032344	regulation of aldosterone metabolic process	http://amigo.geneontology.org/amigo/term/GO:0032344	6	2	0.0417025	47.9587	0.000705278	0.00871304	650;54361
GO:0032347	regulation of aldosterone biosynthetic process	http://amigo.geneontology.org/amigo/term/GO:0032347	6	2	0.0417025	47.9587	0.000705278	0.00871304	650;54361
GO:0086023	adrenergic receptor signaling pathway involved in heart process	http://amigo.geneontology.org/amigo/term/GO:0086023	6	2	0.0417025	47.9587	0.000705278	0.00871304	4842;5350
GO:0098914	membrane repolarization during atrial cardiac muscle cell action potential	http://amigo.geneontology.org/amigo/term/GO:0098914	6	2	0.0417025	47.9587	0.000705278	0.00871304	3760;3784
GO:1904936	interneuron migration	http://amigo.geneontology.org/amigo/term/GO:1904936	6	2	0.0417025	47.9587	0.000705278	0.00871304	1812;6900
GO:2000064	regulation of cortisol biosynthetic process	http://amigo.geneontology.org/amigo/term/GO:2000064	6	2	0.0417025	47.9587	0.000705278	0.00871304	650;54361
GO:1904951	positive regulation of establishment of protein localization	http://amigo.geneontology.org/amigo/term/GO:1904951	499	11	3.46826	3.17162	0.000706522	0.00871581	387;652;939;983;1432;2149;2645;6363;10018;22885;123264
GO:0051046	regulation of secretion	http://amigo.geneontology.org/amigo/term/GO:0051046	667	13	4.63593	2.80418	0.000733156	0.00903134	775;815;1236;1432;2149;2645;3784;4851;5021;6363;6387;6865;22999
GO:0015672	monovalent inorganic cation transport	http://amigo.geneontology.org/amigo/term/GO:0015672	502	11	3.48911	3.15266	0.000742185	0.00912941	468;1017;1272;1812;2645;3758;3760;3763;3784;4842;29850
GO:0034341	response to interferon-gamma	http://amigo.geneontology.org/amigo/term/GO:0034341	155	6	1.07732	5.5694	0.000744284	0.00914207	815;4684;6357;6363;6366;6770
GO:1902850	microtubule cytoskeleton organization involved in mitosis	http://amigo.geneontology.org/amigo/term/GO:1902850	59	4	0.410075	9.75431	0.000750185	0.00920133	329;332;387;112401
GO:0005996	monosaccharide metabolic process	http://amigo.geneontology.org/amigo/term/GO:0005996	280	8	1.94612	4.11075	0.000752586	0.00921757	468;1432;2523;2592;2645;5105;5313;10891
GO:0001964	startle response	http://amigo.geneontology.org/amigo/term/GO:0001964	26	3	0.180711	16.6011	0.000756503	0.00923563	1812;2903;6531
GO:0061311	cell surface receptor signaling pathway involved in heart development	http://amigo.geneontology.org/amigo/term/GO:0061311	26	3	0.180711	16.6011	0.000756503	0.00923563	650;652;4851
GO:0043406	positive regulation of MAP kinase activity	http://amigo.geneontology.org/amigo/term/GO:0043406	215	7	1.49434	4.68434	0.000757663	0.00923563	650;983;1432;2246;6363;8312;9500
GO:0010629	negative regulation of gene expression	http://amigo.geneontology.org/amigo/term/GO:0010629	1427	21	9.91826	2.11731	0.000758382	0.00923563	329;332;468;595;650;652;898;1017;2120;2309;2736;3784;4609;4851;6256;6591;6657;8312;9500;54361;112401
GO:0018107	peptidyl-threonine phosphorylation	http://amigo.geneontology.org/amigo/term/GO:0018107	104	5	0.722844	6.91712	0.000789894	0.00960569	815;983;8312;56288;340156
GO:0007156	homophilic cell adhesion via plasma membrane adhesion molecules	http://amigo.geneontology.org/amigo/term/GO:0007156	157	6	1.09122	5.49845	0.000795858	0.00963709	1000;1001;1002;1003;1013;57863
GO:0071241	cellular response to inorganic substance	http://amigo.geneontology.org/amigo/term/GO:0071241	157	6	1.09122	5.49845	0.000795858	0.00963709	107;468;1017;1543;6770;10891
GO:0097529	myeloid leukocyte migration	http://amigo.geneontology.org/amigo/term/GO:0097529	157	6	1.09122	5.49845	0.000795858	0.00963709	1236;1588;6357;6363;6366;6387
GO:0042698	ovulation cycle	http://amigo.geneontology.org/amigo/term/GO:0042698	105	5	0.729795	6.85124	0.000824849	0.00997403	174;2309;2492;3973;5021
GO:0001975	response to amphetamine	http://amigo.geneontology.org/amigo/term/GO:0001975	27	3	0.187661	15.9862	0.000846776	0.010153	1812;2903;5021
GO:0014808	release of sequestered calcium ion into cytosol by sarcoplasmic reticulum	http://amigo.geneontology.org/amigo/term/GO:0014808	27	3	0.187661	15.9862	0.000846776	0.010153	775;5350;6262
GO:0032350	regulation of hormone metabolic process	http://amigo.geneontology.org/amigo/term/GO:0032350	27	3	0.187661	15.9862	0.000846776	0.010153	650;10891;54361
GO:0045987	positive regulation of smooth muscle contraction	http://amigo.geneontology.org/amigo/term/GO:0045987	27	3	0.187661	15.9862	0.000846776	0.010153	2149;5021;6865
GO:0090022	regulation of neutrophil chemotaxis	http://amigo.geneontology.org/amigo/term/GO:0090022	27	3	0.187661	15.9862	0.000846776	0.010153	1236;6363;6366
GO:1903514	calcium ion transport from endoplasmic reticulum to cytosol	http://amigo.geneontology.org/amigo/term/GO:1903514	27	3	0.187661	15.9862	0.000846776	0.010153	775;5350;6262
GO:0046889	positive regulation of lipid biosynthetic process	http://amigo.geneontology.org/amigo/term/GO:0046889	61	4	0.423976	9.4345	0.000851063	0.0101901	2246;6770;10891;54361
GO:0051147	regulation of muscle cell differentiation	http://amigo.geneontology.org/amigo/term/GO:0051147	160	6	1.11207	5.39535	0.000878348	0.0105021	650;652;1000;1013;1432;4851
GO:0045667	regulation of osteoblast differentiation	http://amigo.geneontology.org/amigo/term/GO:0045667	107	5	0.743695	6.72318	0.000898208	0.0107245	650;652;4851;6591;54361
GO:0042733	embryonic digit morphogenesis	http://amigo.geneontology.org/amigo/term/GO:0042733	62	4	0.430926	9.28233	0.000904927	0.0107298	652;2736;4851;10018
GO:0045844	positive regulation of striated muscle tissue development	http://amigo.geneontology.org/amigo/term/GO:0045844	62	4	0.430926	9.28233	0.000904927	0.0107298	652;983;1432;4851
GO:0048636	positive regulation of muscle organ development	http://amigo.geneontology.org/amigo/term/GO:0048636	62	4	0.430926	9.28233	0.000904927	0.0107298	652;983;1432;4851
GO:0055006	cardiac cell development	http://amigo.geneontology.org/amigo/term/GO:0055006	62	4	0.430926	9.28233	0.000904927	0.0107298	652;983;2626;4851
GO:0055008	cardiac muscle tissue morphogenesis	http://amigo.geneontology.org/amigo/term/GO:0055008	62	4	0.430926	9.28233	0.000904927	0.0107298	650;4851;6256;6262
GO:0002687	positive regulation of leukocyte migration	http://amigo.geneontology.org/amigo/term/GO:0002687	108	5	0.750646	6.66093	0.000936657	0.0110601	1236;6363;6366;6387;8784
GO:0007292	female gamete generation	http://amigo.geneontology.org/amigo/term/GO:0007292	108	5	0.750646	6.66093	0.000936657	0.0110601	174;2120;2309;2492;54361
GO:0018210	peptidyl-threonine modification	http://amigo.geneontology.org/amigo/term/GO:0018210	108	5	0.750646	6.66093	0.000936657	0.0110601	815;983;8312;56288;340156
GO:0002026	regulation of the force of heart contraction	http://amigo.geneontology.org/amigo/term/GO:0002026	28	3	0.194612	15.4153	0.00094361	0.0110962	4842;5350;6262
GO:0035066	positive regulation of histone acetylation	http://amigo.geneontology.org/amigo/term/GO:0035066	28	3	0.194612	15.4153	0.00094361	0.0110962	4842;6591;10891
GO:0055023	positive regulation of cardiac muscle tissue growth	http://amigo.geneontology.org/amigo/term/GO:0055023	28	3	0.194612	15.4153	0.00094361	0.0110962	983;1432;4851
GO:1903829	positive regulation of cellular protein localization	http://amigo.geneontology.org/amigo/term/GO:1903829	362	9	2.51605	3.57703	0.000951081	0.0111687	387;652;939;983;1432;6363;10018;22885;123264
GO:0061035	regulation of cartilage development	http://amigo.geneontology.org/amigo/term/GO:0061035	63	4	0.437877	9.13499	0.000961149	0.0112714	650;652;2736;6591
GO:0030010	establishment of cell polarity	http://amigo.geneontology.org/amigo/term/GO:0030010	109	5	0.757596	6.59982	0.000976319	0.0113399	1003;1236;6363;6366;56288
GO:0030817	regulation of cAMP biosynthetic process	http://amigo.geneontology.org/amigo/term/GO:0030817	109	5	0.757596	6.59982	0.000976319	0.0113399	107;1812;2492;3973;7253
GO:0034767	positive regulation of ion transmembrane transport	http://amigo.geneontology.org/amigo/term/GO:0034767	109	5	0.757596	6.59982	0.000976319	0.0113399	1812;2149;3784;4842;6262
GO:0009635	response to herbicide	http://amigo.geneontology.org/amigo/term/GO:0009635	7	2	0.048653	41.1075	0.000982904	0.0113399	1543;6770
GO:0031946	regulation of glucocorticoid biosynthetic process	http://amigo.geneontology.org/amigo/term/GO:0031946	7	2	0.048653	41.1075	0.000982904	0.0113399	650;54361
GO:0033080	immature T cell proliferation in thymus	http://amigo.geneontology.org/amigo/term/GO:0033080	7	2	0.048653	41.1075	0.000982904	0.0113399	652;54361
GO:0038030	non-canonical Wnt signaling pathway via MAPK cascade	http://amigo.geneontology.org/amigo/term/GO:0038030	7	2	0.048653	41.1075	0.000982904	0.0113399	54361;85407
GO:0060687	regulation of branching involved in prostate gland morphogenesis	http://amigo.geneontology.org/amigo/term/GO:0060687	7	2	0.048653	41.1075	0.000982904	0.0113399	652;6256
GO:0070474	positive regulation of uterine smooth muscle contraction	http://amigo.geneontology.org/amigo/term/GO:0070474	7	2	0.048653	41.1075	0.000982904	0.0113399	5021;6865
GO:0071313	cellular response to caffeine	http://amigo.geneontology.org/amigo/term/GO:0071313	7	2	0.048653	41.1075	0.000982904	0.0113399	6262;10891
GO:1901894	regulation of calcium-transporting ATPase activity	http://amigo.geneontology.org/amigo/term/GO:1901894	7	2	0.048653	41.1075	0.000982904	0.0113399	5350;6262
GO:1903236	regulation of leukocyte tethering or rolling	http://amigo.geneontology.org/amigo/term/GO:1903236	7	2	0.048653	41.1075	0.000982904	0.0113399	6366;6387
GO:0010976	positive regulation of neuron projection development	http://amigo.geneontology.org/amigo/term/GO:0010976	225	7	1.56385	4.47615	0.000988579	0.0113746	387;1002;1272;3706;3897;6387;22999
GO:0042180	cellular ketone metabolic process	http://amigo.geneontology.org/amigo/term/GO:0042180	225	7	1.56385	4.47615	0.000988579	0.0113746	174;650;1586;1588;6770;10891;54361
GO:0007167	enzyme linked receptor protein signaling pathway	http://amigo.geneontology.org/amigo/term/GO:0007167	963	16	6.69326	2.39046	0.000998327	0.0114417	174;387;650;652;1001;1003;1432;2246;2626;4145;4851;5618;5792;6262;54361;56288
GO:0007219	Notch signaling pathway	http://amigo.geneontology.org/amigo/term/GO:0007219	164	6	1.13987	5.26376	0.000998419	0.0114417	650;1272;4609;4851;5350;6591
GO:0033002	muscle cell proliferation	http://amigo.geneontology.org/amigo/term/GO:0033002	164	6	1.13987	5.26376	0.000998419	0.0114417	652;983;1432;4851;6256;10891
GO:0048872	homeostasis of number of cells	http://amigo.geneontology.org/amigo/term/GO:0048872	226	7	1.5708	4.45634	0.00101442	0.0116094	652;1000;1236;1432;2149;2309;10018
GO:0007272	ensheathment of neurons	http://amigo.geneontology.org/amigo/term/GO:0007272	110	5	0.764547	6.53982	0.00101722	0.0116104	1605;4099;5010;6900;56288
GO:0008366	axon ensheathment	http://amigo.geneontology.org/amigo/term/GO:0008366	110	5	0.764547	6.53982	0.00101722	0.0116104	1605;4099;5010;6900;56288
GO:0046365	monosaccharide catabolic process	http://amigo.geneontology.org/amigo/term/GO:0046365	64	4	0.444827	8.99226	0.00101978	0.0116242	2523;2592;2645;5313
GO:0002520	immune system development	http://amigo.geneontology.org/amigo/term/GO:0002520	781	14	5.42828	2.57909	0.00102922	0.011713	652;775;939;1236;1432;2120;2309;2492;2736;4609;4851;6363;10018;54361
GO:0007188	adenylate cyclase-modulating G-protein coupled receptor signaling pathway	http://amigo.geneontology.org/amigo/term/GO:0007188	165	6	1.14682	5.23186	0.00103032	0.011713	107;1812;2492;3973;5737;7253
GO:0032965	regulation of collagen biosynthetic process	http://amigo.geneontology.org/amigo/term/GO:0032965	29	3	0.201562	14.8837	0.00104719	0.0118418	652;2149;54361
GO:0043552	positive regulation of phosphatidylinositol 3-kinase activity	http://amigo.geneontology.org/amigo/term/GO:0043552	29	3	0.201562	14.8837	0.00104719	0.0118418	1236;6363;6366
GO:0045601	regulation of endothelial cell differentiation	http://amigo.geneontology.org/amigo/term/GO:0045601	29	3	0.201562	14.8837	0.00104719	0.0118418	652;1003;4851
GO:2000758	positive regulation of peptidyl-lysine acetylation	http://amigo.geneontology.org/amigo/term/GO:2000758	29	3	0.201562	14.8837	0.00104719	0.0118418	4842;6591;10891
GO:0046660	female sex differentiation	http://amigo.geneontology.org/amigo/term/GO:0046660	111	5	0.771497	6.48091	0.00105937	0.0119638	174;1588;2309;2492;54361
GO:0008016	regulation of heart contraction	http://amigo.geneontology.org/amigo/term/GO:0008016	228	7	1.5847	4.41725	0.00106769	0.0120418	775;2626;3760;3784;4842;5350;6262
GO:0051222	positive regulation of protein transport	http://amigo.geneontology.org/amigo/term/GO:0051222	445	10	3.09294	3.23317	0.001074	0.012097	387;652;939;983;1432;2149;2645;6363;22885;123264
GO:0086001	cardiac muscle cell action potential	http://amigo.geneontology.org/amigo/term/GO:0086001	65	4	0.451778	8.85391	0.00108089	0.0121586	775;3760;3784;6262
GO:0050900	leukocyte migration	http://amigo.geneontology.org/amigo/term/GO:0050900	369	9	2.56471	3.50917	0.00108754	0.0122173	1236;1588;3897;4099;6357;6363;6366;6387;8784
GO:0006171	cAMP biosynthetic process	http://amigo.geneontology.org/amigo/term/GO:0006171	112	5	0.778448	6.42304	0.00110281	0.0123564	107;1812;2492;3973;7253
GO:0050806	positive regulation of synaptic transmission	http://amigo.geneontology.org/amigo/term/GO:0050806	112	5	0.778448	6.42304	0.00110281	0.0123564	1812;2903;5021;6865;22999
GO:0016202	regulation of striated muscle tissue development	http://amigo.geneontology.org/amigo/term/GO:0016202	113	5	0.785398	6.3662	0.00114756	0.0128409	650;652;983;1432;4851
GO:0009165	nucleotide biosynthetic process	http://amigo.geneontology.org/amigo/term/GO:0009165	299	8	2.07818	3.84953	0.00114905	0.0128409	107;1812;2492;3973;4842;5313;7253;10891
GO:0048285	organelle fission	http://amigo.geneontology.org/amigo/term/GO:0048285	614	12	4.26756	2.81191	0.00115368	0.0128533	329;332;387;652;898;983;1017;10018;10393;10891;54361;112401
GO:0031641	regulation of myelination	http://amigo.geneontology.org/amigo/term/GO:0031641	30	3	0.208513	14.3876	0.00115768	0.0128533	1605;4099;56288
GO:0036336	dendritic cell migration	http://amigo.geneontology.org/amigo/term/GO:0036336	30	3	0.208513	14.3876	0.00115768	0.0128533	1236;6363;6366
GO:0051385	response to mineralocorticoid	http://amigo.geneontology.org/amigo/term/GO:0051385	30	3	0.208513	14.3876	0.00115768	0.0128533	595;2309;6770
GO:1903670	regulation of sprouting angiogenesis	http://amigo.geneontology.org/amigo/term/GO:1903670	30	3	0.208513	14.3876	0.00115768	0.0128533	387;2246;4851
GO:0051726	regulation of cell cycle	http://amigo.geneontology.org/amigo/term/GO:0051726	977	16	6.79056	2.35621	0.00116169	0.012881	329;387;595;650;652;898;983;1017;1432;1543;4609;6657;10018;10393;54361;85417
GO:1903530	regulation of secretion by cell	http://amigo.geneontology.org/amigo/term/GO:1903530	615	12	4.27451	2.80734	0.00116984	0.0129546	775;815;1236;1432;2149;2645;4851;5021;6363;6387;6865;22999
GO:0010594	regulation of endothelial cell migration	http://amigo.geneontology.org/amigo/term/GO:0010594	114	5	0.792348	6.31036	0.00119364	0.013184	387;652;1432;2246;4851
GO:0071331	cellular response to hexose stimulus	http://amigo.geneontology.org/amigo/term/GO:0071331	114	5	0.792348	6.31036	0.00119364	0.013184	2309;2626;5105;6770;10891
GO:0048545	response to steroid hormone	http://amigo.geneontology.org/amigo/term/GO:0048545	375	9	2.60641	3.45303	0.00121678	0.0134222	595;652;898;2309;4851;5021;6256;6770;10891
GO:0045892	negative regulation of transcription, DNA-templated	http://amigo.geneontology.org/amigo/term/GO:0045892	1078	17	7.49256	2.26892	0.00122027	0.0134434	332;595;650;652;898;1017;2120;2309;2736;4609;4851;6256;6591;6657;8312;9500;54361
GO:0003158	endothelium development	http://amigo.geneontology.org/amigo/term/GO:0003158	115	5	0.799299	6.25548	0.00124107	0.0136025	387;652;1003;2246;4851
GO:0034764	positive regulation of transmembrane transport	http://amigo.geneontology.org/amigo/term/GO:0034764	115	5	0.799299	6.25548	0.00124107	0.0136025	1812;2149;3784;4842;6262
GO:0048634	regulation of muscle organ development	http://amigo.geneontology.org/amigo/term/GO:0048634	115	5	0.799299	6.25548	0.00124107	0.0136025	650;652;983;1432;4851
GO:0071326	cellular response to monosaccharide stimulus	http://amigo.geneontology.org/amigo/term/GO:0071326	115	5	0.799299	6.25548	0.00124107	0.0136025	2309;2626;5105;6770;10891
GO:1901293	nucleoside phosphate biosynthetic process	http://amigo.geneontology.org/amigo/term/GO:1901293	303	8	2.10598	3.79871	0.00125066	0.0136901	107;1812;2492;3973;4842;5313;7253;10891
GO:0006357	regulation of transcription from RNA polymerase II promoter	http://amigo.geneontology.org/amigo/term/GO:0006357	1804	24	12.5386	1.91409	0.00126548	0.0138345	468;595;650;652;898;1017;1432;2120;2246;2309;2626;2736;4609;4842;4851;5105;6256;6262;6591;6657;8312;9500;10891;22885
GO:0003401	axis elongation	http://amigo.geneontology.org/amigo/term/GO:0003401	31	3	0.215463	13.9235	0.00127526	0.013847	652;2246;85407
GO:0010107	potassium ion import	http://amigo.geneontology.org/amigo/term/GO:0010107	31	3	0.215463	13.9235	0.00127526	0.013847	3758;3760;3763
GO:0070296	sarcoplasmic reticulum calcium ion transport	http://amigo.geneontology.org/amigo/term/GO:0070296	31	3	0.215463	13.9235	0.00127526	0.013847	775;5350;6262
GO:1902622	regulation of neutrophil migration	http://amigo.geneontology.org/amigo/term/GO:1902622	31	3	0.215463	13.9235	0.00127526	0.013847	1236;6363;6366
GO:1905332	positive regulation of morphogenesis of an epithelium	http://amigo.geneontology.org/amigo/term/GO:1905332	31	3	0.215463	13.9235	0.00127526	0.013847	652;9500;54361
GO:0033077	T cell differentiation in thymus	http://amigo.geneontology.org/amigo/term/GO:0033077	68	4	0.472629	8.4633	0.00127958	0.013847	652;1236;2736;54361
GO:0048663	neuron fate commitment	http://amigo.geneontology.org/amigo/term/GO:0048663	68	4	0.472629	8.4633	0.00127958	0.013847	652;2736;4851;8312
GO:0071594	thymocyte aggregation	http://amigo.geneontology.org/amigo/term/GO:0071594	68	4	0.472629	8.4633	0.00127958	0.013847	652;1236;2736;54361
GO:0061448	connective tissue development	http://amigo.geneontology.org/amigo/term/GO:0061448	236	7	1.6403	4.26751	0.00130318	0.0138561	650;652;1432;2736;4851;6591;10891
GO:0001542	ovulation from ovarian follicle	http://amigo.geneontology.org/amigo/term/GO:0001542	8	2	0.0556034	35.969	0.00130459	0.0138561	174;2309
GO:0002692	negative regulation of cellular extravasation	http://amigo.geneontology.org/amigo/term/GO:0002692	8	2	0.0556034	35.969	0.00130459	0.0138561	6366;6387
GO:0009750	response to fructose	http://amigo.geneontology.org/amigo/term/GO:0009750	8	2	0.0556034	35.969	0.00130459	0.0138561	5105;10891
GO:0021894	cerebral cortex GABAergic interneuron development	http://amigo.geneontology.org/amigo/term/GO:0021894	8	2	0.0556034	35.969	0.00130459	0.0138561	1812;6900
GO:0046886	positive regulation of hormone biosynthetic process	http://amigo.geneontology.org/amigo/term/GO:0046886	8	2	0.0556034	35.969	0.00130459	0.0138561	10891;54361
GO:0060137	maternal process involved in parturition	http://amigo.geneontology.org/amigo/term/GO:0060137	8	2	0.0556034	35.969	0.00130459	0.0138561	1543;5021
GO:0060677	ureteric bud elongation	http://amigo.geneontology.org/amigo/term/GO:0060677	8	2	0.0556034	35.969	0.00130459	0.0138561	652;2246
GO:0061101	neuroendocrine cell differentiation	http://amigo.geneontology.org/amigo/term/GO:0061101	8	2	0.0556034	35.969	0.00130459	0.0138561	650;54361
GO:0070472	regulation of uterine smooth muscle contraction	http://amigo.geneontology.org/amigo/term/GO:0070472	8	2	0.0556034	35.969	0.00130459	0.0138561	5021;6865
GO:0071415	cellular response to purine-containing compound	http://amigo.geneontology.org/amigo/term/GO:0071415	8	2	0.0556034	35.969	0.00130459	0.0138561	6262;10891
GO:0072161	mesenchymal cell differentiation involved in kidney development	http://amigo.geneontology.org/amigo/term/GO:0072161	8	2	0.0556034	35.969	0.00130459	0.0138561	652;54361
GO:0090400	stress-induced premature senescence	http://amigo.geneontology.org/amigo/term/GO:0090400	8	2	0.0556034	35.969	0.00130459	0.0138561	1432;51384
GO:2001012	mesenchymal cell differentiation involved in renal system development	http://amigo.geneontology.org/amigo/term/GO:2001012	8	2	0.0556034	35.969	0.00130459	0.0138561	652;54361
GO:0034613	cellular protein localization	http://amigo.geneontology.org/amigo/term/GO:0034613	1594	22	11.079	1.98574	0.00130474	0.0138561	387;652;898;939;983;1000;1432;1605;1812;2149;6262;6363;6591;6900;8312;10018;22885;22999;54361;56288;92359;123264
GO:0022407	regulation of cell-cell adhesion	http://amigo.geneontology.org/amigo/term/GO:0022407	379	9	2.63421	3.41658	0.00130964	0.013891	652;939;1236;2736;6363;6366;6387;6657;54361
GO:0009749	response to glucose	http://amigo.geneontology.org/amigo/term/GO:0009749	173	6	1.20242	4.98992	0.00131461	0.013892	2309;2626;2645;5313;6770;10891
GO:0021953	central nervous system neuron differentiation	http://amigo.geneontology.org/amigo/term/GO:0021953	173	6	1.20242	4.98992	0.00131461	0.013892	1812;2736;4852;6900;8312;137970
GO:0048839	inner ear development	http://amigo.geneontology.org/amigo/term/GO:0048839	173	6	1.20242	4.98992	0.00131461	0.013892	650;652;2736;3784;4851;6657
GO:0003231	cardiac ventricle development	http://amigo.geneontology.org/amigo/term/GO:0003231	117	5	0.8132	6.14855	0.00134011	0.014144	652;2626;4851;6256;6262
GO:0007610	behavior	http://amigo.geneontology.org/amigo/term/GO:0007610	542	11	3.76713	2.91999	0.00137985	0.0145455	107;181;1812;2903;4852;5021;6387;6531;6770;6865;6900
GO:0002686	negative regulation of leukocyte migration	http://amigo.geneontology.org/amigo/term/GO:0002686	32	3	0.222414	13.4884	0.00140011	0.014597	1588;6366;6387
GO:0010039	response to iron ion	http://amigo.geneontology.org/amigo/term/GO:0010039	32	3	0.222414	13.4884	0.00140011	0.014597	595;1543;6531
GO:0030513	positive regulation of BMP signaling pathway	http://amigo.geneontology.org/amigo/term/GO:0030513	32	3	0.222414	13.4884	0.00140011	0.014597	652;2626;4851
GO:0032735	positive regulation of interleukin-12 production	http://amigo.geneontology.org/amigo/term/GO:0032735	32	3	0.222414	13.4884	0.00140011	0.014597	1236;1432;6363
GO:0042417	dopamine metabolic process	http://amigo.geneontology.org/amigo/term/GO:0042417	32	3	0.222414	13.4884	0.00140011	0.014597	1812;2903;6531
GO:0051954	positive regulation of amine transport	http://amigo.geneontology.org/amigo/term/GO:0051954	32	3	0.222414	13.4884	0.00140011	0.014597	5021;6387;6865
GO:0060421	positive regulation of heart growth	http://amigo.geneontology.org/amigo/term/GO:0060421	32	3	0.222414	13.4884	0.00140011	0.014597	983;1432;4851
GO:0090218	positive regulation of lipid kinase activity	http://amigo.geneontology.org/amigo/term/GO:0090218	32	3	0.222414	13.4884	0.00140011	0.014597	1236;6363;6366
GO:1902742	apoptotic process involved in development	http://amigo.geneontology.org/amigo/term/GO:1902742	32	3	0.222414	13.4884	0.00140011	0.014597	652;4851;10018
GO:0050772	positive regulation of axonogenesis	http://amigo.geneontology.org/amigo/term/GO:0050772	70	4	0.48653	8.22149	0.00142541	0.0148427	387;1002;3897;6387
GO:0040008	regulation of growth	http://amigo.geneontology.org/amigo/term/GO:0040008	630	12	4.37877	2.7405	0.00143577	0.0149324	652;983;1002;1432;3897;4851;4897;6387;6531;10018;22999;85407
GO:0070727	cellular macromolecule localization	http://amigo.geneontology.org/amigo/term/GO:0070727	1606	22	11.1624	1.97091	0.00143766	0.0149339	387;652;898;939;983;1000;1432;1605;1812;2149;6262;6363;6591;6900;8312;10018;22885;22999;54361;56288;92359;123264
GO:0003206	cardiac chamber morphogenesis	http://amigo.geneontology.org/amigo/term/GO:0003206	119	5	0.827101	6.04521	0.00144487	0.0149624	652;2626;4851;6256;6262
GO:0042770	signal transduction in response to DNA damage	http://amigo.geneontology.org/amigo/term/GO:0042770	119	5	0.827101	6.04521	0.00144487	0.0149624	983;1017;1432;2309;6591
GO:1901653	cellular response to peptide	http://amigo.geneontology.org/amigo/term/GO:1901653	310	8	2.15463	3.71293	0.00144566	0.0149624	107;815;2309;2645;5105;5313;5618;6770
GO:0044723	single-organism carbohydrate metabolic process	http://amigo.geneontology.org/amigo/term/GO:0044723	464	10	3.225	3.10078	0.00146832	0.0151785	468;1432;2523;2592;2645;3706;3973;5105;5313;10891
GO:0021954	central nervous system neuron development	http://amigo.geneontology.org/amigo/term/GO:0021954	71	4	0.49348	8.1057	0.00150251	0.0154945	1812;2736;4852;6900
GO:0051952	regulation of amine transport	http://amigo.geneontology.org/amigo/term/GO:0051952	71	4	0.49348	8.1057	0.00150251	0.0154945	1812;5021;6387;6865
GO:0030278	regulation of ossification	http://amigo.geneontology.org/amigo/term/GO:0030278	178	6	1.23718	4.84976	0.00152053	0.0156615	650;652;1432;4851;6591;54361
GO:0010955	negative regulation of protein processing	http://amigo.geneontology.org/amigo/term/GO:0010955	33	3	0.229364	13.0796	0.00153237	0.0156889	329;332;112401
GO:0060043	regulation of cardiac muscle cell proliferation	http://amigo.geneontology.org/amigo/term/GO:0060043	33	3	0.229364	13.0796	0.00153237	0.0156889	983;1432;4851
GO:1901985	positive regulation of protein acetylation	http://amigo.geneontology.org/amigo/term/GO:1901985	33	3	0.229364	13.0796	0.00153237	0.0156889	4842;6591;10891
GO:1903318	negative regulation of protein maturation	http://amigo.geneontology.org/amigo/term/GO:1903318	33	3	0.229364	13.0796	0.00153237	0.0156889	329;332;112401
GO:2000826	regulation of heart morphogenesis	http://amigo.geneontology.org/amigo/term/GO:2000826	33	3	0.229364	13.0796	0.00153237	0.0156889	650;652;4851
GO:0006979	response to oxidative stress	http://amigo.geneontology.org/amigo/term/GO:0006979	389	9	2.70372	3.32875	0.00156707	0.0160249	468;983;1017;1236;2309;6363;6770;10891;51384
GO:0002040	sprouting angiogenesis	http://amigo.geneontology.org/amigo/term/GO:0002040	72	4	0.500431	7.99312	0.00158246	0.016163	387;652;2246;4851
GO:0050877	neurological system process	http://amigo.geneontology.org/amigo/term/GO:0050877	1208	18	8.39611	2.14385	0.00164532	0.016741	107;1001;1605;1812;2149;2903;3784;3973;4099;4897;5021;6531;6591;6865;6900;22999;29850;56288
GO:0014807	regulation of somitogenesis	http://amigo.geneontology.org/amigo/term/GO:0014807	9	2	0.0625538	31.9725	0.00166972	0.016741	4851;85407
GO:0021830	interneuron migration from the subpallium to the cortex	http://amigo.geneontology.org/amigo/term/GO:0021830	9	2	0.0625538	31.9725	0.00166972	0.016741	1812;6900
GO:0031943	regulation of glucocorticoid metabolic process	http://amigo.geneontology.org/amigo/term/GO:0031943	9	2	0.0625538	31.9725	0.00166972	0.016741	650;54361
GO:0032341	aldosterone metabolic process	http://amigo.geneontology.org/amigo/term/GO:0032341	9	2	0.0625538	31.9725	0.00166972	0.016741	650;54361
GO:0032342	aldosterone biosynthetic process	http://amigo.geneontology.org/amigo/term/GO:0032342	9	2	0.0625538	31.9725	0.00166972	0.016741	650;54361
GO:0033079	immature T cell proliferation	http://amigo.geneontology.org/amigo/term/GO:0033079	9	2	0.0625538	31.9725	0.00166972	0.016741	652;54361
GO:0034651	cortisol biosynthetic process	http://amigo.geneontology.org/amigo/term/GO:0034651	9	2	0.0625538	31.9725	0.00166972	0.016741	650;54361
GO:0061577	calcium ion transmembrane transport via high voltage-gated calcium channel	http://amigo.geneontology.org/amigo/term/GO:0061577	9	2	0.0625538	31.9725	0.00166972	0.016741	775;4842
GO:0070471	uterine smooth muscle contraction	http://amigo.geneontology.org/amigo/term/GO:0070471	9	2	0.0625538	31.9725	0.00166972	0.016741	5021;6865
GO:0086103	G-protein coupled receptor signaling pathway involved in heart process	http://amigo.geneontology.org/amigo/term/GO:0086103	9	2	0.0625538	31.9725	0.00166972	0.016741	4842;5350
GO:0090030	regulation of steroid hormone biosynthetic process	http://amigo.geneontology.org/amigo/term/GO:0090030	9	2	0.0625538	31.9725	0.00166972	0.016741	650;54361
GO:2000510	positive regulation of dendritic cell chemotaxis	http://amigo.geneontology.org/amigo/term/GO:2000510	9	2	0.0625538	31.9725	0.00166972	0.016741	1236;6366
GO:0010712	regulation of collagen metabolic process	http://amigo.geneontology.org/amigo/term/GO:0010712	34	3	0.236314	12.695	0.00167221	0.016741	652;2149;54361
GO:0014037	Schwann cell differentiation	http://amigo.geneontology.org/amigo/term/GO:0014037	34	3	0.236314	12.695	0.00167221	0.016741	983;1605;56288
GO:0030431	sleep	http://amigo.geneontology.org/amigo/term/GO:0030431	34	3	0.236314	12.695	0.00167221	0.016741	2903;5021;6770
GO:0071322	cellular response to carbohydrate stimulus	http://amigo.geneontology.org/amigo/term/GO:0071322	123	5	0.854902	5.84862	0.00167234	0.016741	2309;2626;5105;6770;10891
GO:0030814	regulation of cAMP metabolic process	http://amigo.geneontology.org/amigo/term/GO:0030814	124	5	0.861853	5.80146	0.00173309	0.0173289	107;1812;2492;3973;7253
GO:0009187	cyclic nucleotide metabolic process	http://amigo.geneontology.org/amigo/term/GO:0009187	183	6	1.27193	4.71725	0.00175018	0.0174484	107;1812;2492;3973;4842;7253
GO:0031100	animal organ regeneration	http://amigo.geneontology.org/amigo/term/GO:0031100	74	4	0.514331	7.77709	0.00175117	0.0174484	595;983;4851;6387
GO:0071674	mononuclear cell migration	http://amigo.geneontology.org/amigo/term/GO:0071674	74	4	0.514331	7.77709	0.00175117	0.0174484	6357;6363;6366;6387
GO:1903507	negative regulation of nucleic acid-templated transcription	http://amigo.geneontology.org/amigo/term/GO:1903507	1117	17	7.76362	2.1897	0.00178882	0.0178028	332;595;650;652;898;1017;2120;2309;2736;4609;4851;6256;6591;6657;8312;9500;54361
GO:0001678	cellular glucose homeostasis	http://amigo.geneontology.org/amigo/term/GO:0001678	125	5	0.868803	5.75504	0.00179545	0.017848	2309;2626;2645;6770;10891
GO:0030595	leukocyte chemotaxis	http://amigo.geneontology.org/amigo/term/GO:0030595	184	6	1.27888	4.69161	0.00179911	0.0178636	1236;1588;6357;6363;6366;6387
GO:0006952	defense response	http://amigo.geneontology.org/amigo/term/GO:0006952	1424	20	9.8974	2.02073	0.00181324	0.0179025	329;650;815;939;1236;1432;1588;1812;2149;4145;4684;4851;5737;6357;6363;6366;6387;6770;8784;100137049
GO:0003179	heart valve morphogenesis	http://amigo.geneontology.org/amigo/term/GO:0003179	35	3	0.243265	12.3322	0.00181978	0.0179025	650;652;4851
GO:0015872	dopamine transport	http://amigo.geneontology.org/amigo/term/GO:0015872	35	3	0.243265	12.3322	0.00181978	0.0179025	1812;6387;6531
GO:0030501	positive regulation of bone mineralization	http://amigo.geneontology.org/amigo/term/GO:0030501	35	3	0.243265	12.3322	0.00181978	0.0179025	650;652;54361
GO:0032964	collagen biosynthetic process	http://amigo.geneontology.org/amigo/term/GO:0032964	35	3	0.243265	12.3322	0.00181978	0.0179025	652;2149;54361
GO:0044246	regulation of multicellular organismal metabolic process	http://amigo.geneontology.org/amigo/term/GO:0044246	35	3	0.243265	12.3322	0.00181978	0.0179025	652;2149;54361
GO:0071312	cellular response to alkaloid	http://amigo.geneontology.org/amigo/term/GO:0071312	35	3	0.243265	12.3322	0.00181978	0.0179025	6262;6770;10891
GO:0086091	regulation of heart rate by cardiac conduction	http://amigo.geneontology.org/amigo/term/GO:0086091	35	3	0.243265	12.3322	0.00181978	0.0179025	775;3760;3784
GO:2000177	regulation of neural precursor cell proliferation	http://amigo.geneontology.org/amigo/term/GO:2000177	75	4	0.521282	7.67339	0.00184003	0.0180809	1000;2309;2736;4851
GO:0002573	myeloid leukocyte differentiation	http://amigo.geneontology.org/amigo/term/GO:0002573	185	6	1.28583	4.66625	0.00184907	0.0181489	652;1236;1432;2492;4609;6363
GO:0050890	cognition	http://amigo.geneontology.org/amigo/term/GO:0050890	251	7	1.74456	4.01248	0.0018529	0.0181656	107;1812;2903;3973;5021;6865;6900
GO:0010770	positive regulation of cell morphogenesis involved in differentiation	http://amigo.geneontology.org/amigo/term/GO:0010770	126	5	0.875753	5.70937	0.00185943	0.0181672	387;1002;3706;3897;6387
GO:0030326	embryonic limb morphogenesis	http://amigo.geneontology.org/amigo/term/GO:0030326	126	5	0.875753	5.70937	0.00185943	0.0181672	652;775;2736;4851;10018
GO:0035113	embryonic appendage morphogenesis	http://amigo.geneontology.org/amigo/term/GO:0035113	126	5	0.875753	5.70937	0.00185943	0.0181672	652;775;2736;4851;10018
GO:0045184	establishment of protein localization	http://amigo.geneontology.org/amigo/term/GO:0045184	1967	25	13.6715	1.82862	0.0018741	0.0182896	387;652;775;939;983;1000;1236;1432;1605;1812;2149;2645;4851;6262;6363;6591;6865;6900;8312;10018;22885;22999;54361;56288;123264
GO:0048534	hematopoietic or lymphoid organ development	http://amigo.geneontology.org/amigo/term/GO:0048534	741	13	5.15026	2.52414	0.00189631	0.0184853	652;939;1236;1432;2120;2309;2492;2736;4609;4851;6363;10018;54361
GO:0046427	positive regulation of JAK-STAT cascade	http://amigo.geneontology.org/amigo/term/GO:0046427	76	4	0.528232	7.57243	0.00193197	0.01879	2149;4851;5618;8784
GO:1904894	positive regulation of STAT cascade	http://amigo.geneontology.org/amigo/term/GO:1904894	76	4	0.528232	7.57243	0.00193197	0.01879	2149;4851;5618;8784
GO:0019048	modulation by virus of host morphology or physiology	http://amigo.geneontology.org/amigo/term/GO:0019048	36	3	0.250215	11.9897	0.00197523	0.0191889	1605;6256;10018
GO:0001654	eye development	http://amigo.geneontology.org/amigo/term/GO:0001654	326	8	2.26584	3.5307	0.00198259	0.0192385	652;775;1543;6256;6657;8312;51384;85407
GO:2000241	regulation of reproductive process	http://amigo.geneontology.org/amigo/term/GO:2000241	128	5	0.889654	5.62016	0.0019924	0.0193118	652;4851;5021;6256;54361
GO:0060047	heart contraction	http://amigo.geneontology.org/amigo/term/GO:0060047	255	7	1.77236	3.94954	0.00202619	0.0196171	775;2626;3760;3784;4842;5350;6262
GO:0007440	foregut morphogenesis	http://amigo.geneontology.org/amigo/term/GO:0007440	10	2	0.0695042	28.7752	0.00207768	0.0198881	2626;4851
GO:0008343	adult feeding behavior	http://amigo.geneontology.org/amigo/term/GO:0008343	10	2	0.0695042	28.7752	0.00207768	0.0198881	181;4852
GO:0017085	response to insecticide	http://amigo.geneontology.org/amigo/term/GO:0017085	10	2	0.0695042	28.7752	0.00207768	0.0198881	1543;6770
GO:0034650	cortisol metabolic process	http://amigo.geneontology.org/amigo/term/GO:0034650	10	2	0.0695042	28.7752	0.00207768	0.0198881	650;54361
GO:0060453	regulation of gastric acid secretion	http://amigo.geneontology.org/amigo/term/GO:0060453	10	2	0.0695042	28.7752	0.00207768	0.0198881	3784;5021
GO:0060513	prostatic bud formation	http://amigo.geneontology.org/amigo/term/GO:0060513	10	2	0.0695042	28.7752	0.00207768	0.0198881	652;2736
GO:0086016	AV node cell action potential	http://amigo.geneontology.org/amigo/term/GO:0086016	10	2	0.0695042	28.7752	0.00207768	0.0198881	775;6262
GO:0086027	AV node cell to bundle of His cell signaling	http://amigo.geneontology.org/amigo/term/GO:0086027	10	2	0.0695042	28.7752	0.00207768	0.0198881	775;6262
GO:0099624	atrial cardiac muscle cell membrane repolarization	http://amigo.geneontology.org/amigo/term/GO:0099624	10	2	0.0695042	28.7752	0.00207768	0.0198881	3760;3784
GO:2000508	regulation of dendritic cell chemotaxis	http://amigo.geneontology.org/amigo/term/GO:2000508	10	2	0.0695042	28.7752	0.00207768	0.0198881	1236;6366
GO:1902679	negative regulation of RNA biosynthetic process	http://amigo.geneontology.org/amigo/term/GO:1902679	1133	17	7.87483	2.15878	0.00207977	0.0198881	332;595;650;652;898;1017;2120;2309;2736;4609;4851;6256;6591;6657;8312;9500;54361
GO:0003002	regionalization	http://amigo.geneontology.org/amigo/term/GO:0003002	329	8	2.28669	3.49851	0.00209883	0.0200479	650;652;2246;2626;2736;4851;8312;85407
GO:0007623	circadian rhythm	http://amigo.geneontology.org/amigo/term/GO:0007623	190	6	1.32058	4.54346	0.00211484	0.0201333	107;181;468;6770;9500;10891
GO:0043523	regulation of neuron apoptotic process	http://amigo.geneontology.org/amigo/term/GO:0043523	190	6	1.32058	4.54346	0.00211484	0.0201333	468;2149;2309;6770;10018;10891
GO:0045665	negative regulation of neuron differentiation	http://amigo.geneontology.org/amigo/term/GO:0045665	190	6	1.32058	4.54346	0.00211484	0.0201333	387;2309;4099;4851;6657;6900
GO:1901343	negative regulation of vasculature development	http://amigo.geneontology.org/amigo/term/GO:1901343	78	4	0.542133	7.37826	0.0021253	0.0202105	387;652;4851;54361
GO:0000280	nuclear division	http://amigo.geneontology.org/amigo/term/GO:0000280	573	11	3.98259	2.76202	0.0021385	0.0203134	329;332;387;652;898;983;1017;10018;10393;54361;112401
GO:0003015	heart process	http://amigo.geneontology.org/amigo/term/GO:0003015	258	7	1.79321	3.90362	0.00216421	0.0205347	775;2626;3760;3784;4842;5350;6262
GO:0034329	cell junction assembly	http://amigo.geneontology.org/amigo/term/GO:0034329	191	6	1.32753	4.51967	0.00217129	0.0205791	387;1003;6591;54361;56288;92359
GO:0002690	positive regulation of leukocyte chemotaxis	http://amigo.geneontology.org/amigo/term/GO:0002690	79	4	0.549084	7.28487	0.00222681	0.0210586	1236;6363;6366;6387
GO:0015837	amine transport	http://amigo.geneontology.org/amigo/term/GO:0015837	79	4	0.549084	7.28487	0.00222681	0.0210586	1812;5021;6387;6865
GO:0007160	cell-matrix adhesion	http://amigo.geneontology.org/amigo/term/GO:0007160	193	6	1.34143	4.47283	0.00228759	0.0216095	1236;1605;3679;6366;10018;54361
GO:1905207	regulation of cardiocyte differentiation	http://amigo.geneontology.org/amigo/term/GO:1905207	38	3	0.264116	11.3586	0.00231037	0.0218006	650;652;2626
GO:0006094	gluconeogenesis	http://amigo.geneontology.org/amigo/term/GO:0006094	80	4	0.556034	7.19381	0.00233161	0.0219526	468;2645;5105;10891
GO:0032941	secretion by tissue	http://amigo.geneontology.org/amigo/term/GO:0032941	80	4	0.556034	7.19381	0.00233161	0.0219526	595;5021;5618;6531
GO:0048588	developmental cell growth	http://amigo.geneontology.org/amigo/term/GO:0048588	195	6	1.35533	4.42696	0.00240854	0.0226519	1002;2626;3897;4897;6387;22999
GO:0016125	sterol metabolic process	http://amigo.geneontology.org/amigo/term/GO:0016125	134	5	0.931357	5.36851	0.00243308	0.0228325	1586;1588;2246;6256;6770
GO:0071248	cellular response to metal ion	http://amigo.geneontology.org/amigo/term/GO:0071248	134	5	0.931357	5.36851	0.00243308	0.0228325	107;468;1543;6770;10891
GO:0046620	regulation of organ growth	http://amigo.geneontology.org/amigo/term/GO:0046620	81	4	0.562984	7.10499	0.00243976	0.022845	983;1432;4851;10018
GO:0070613	regulation of protein processing	http://amigo.geneontology.org/amigo/term/GO:0070613	81	4	0.562984	7.10499	0.00243976	0.022845	329;332;6900;112401
GO:0006006	glucose metabolic process	http://amigo.geneontology.org/amigo/term/GO:0006006	196	6	1.36228	4.40437	0.00247079	0.0231102	468;1432;2645;5105;5313;10891
GO:0003170	heart valve development	http://amigo.geneontology.org/amigo/term/GO:0003170	39	3	0.271067	11.0674	0.00249033	0.0231915	650;652;4851
GO:0045773	positive regulation of axon extension	http://amigo.geneontology.org/amigo/term/GO:0045773	39	3	0.271067	11.0674	0.00249033	0.0231915	1002;3897;6387
GO:0070169	positive regulation of biomineral tissue development	http://amigo.geneontology.org/amigo/term/GO:0070169	39	3	0.271067	11.0674	0.00249033	0.0231915	650;652;54361
GO:0071622	regulation of granulocyte chemotaxis	http://amigo.geneontology.org/amigo/term/GO:0071622	39	3	0.271067	11.0674	0.00249033	0.0231915	1236;6363;6366
GO:0001764	neuron migration	http://amigo.geneontology.org/amigo/term/GO:0001764	135	5	0.938307	5.32874	0.00251288	0.0233761	1812;4897;6387;6900;137970
GO:0032352	positive regulation of hormone metabolic process	http://amigo.geneontology.org/amigo/term/GO:0032352	11	2	0.0764547	26.1593	0.00252788	0.0234137	10891;54361
GO:0060525	prostate glandular acinus development	http://amigo.geneontology.org/amigo/term/GO:0060525	11	2	0.0764547	26.1593	0.00252788	0.0234137	4851;6256
GO:0090051	negative regulation of cell migration involved in sprouting angiogenesis	http://amigo.geneontology.org/amigo/term/GO:0090051	11	2	0.0764547	26.1593	0.00252788	0.0234137	387;4851
GO:1904994	regulation of leukocyte adhesion to vascular endothelial cell	http://amigo.geneontology.org/amigo/term/GO:1904994	11	2	0.0764547	26.1593	0.00252788	0.0234137	6366;6387
GO:0021782	glial cell development	http://amigo.geneontology.org/amigo/term/GO:0021782	82	4	0.569935	7.01835	0.00255131	0.0235034	1605;1812;6900;56288
GO:0022602	ovulation cycle process	http://amigo.geneontology.org/amigo/term/GO:0022602	82	4	0.569935	7.01835	0.00255131	0.0235034	174;2309;2492;3973
GO:0030593	neutrophil chemotaxis	http://amigo.geneontology.org/amigo/term/GO:0030593	82	4	0.569935	7.01835	0.00255131	0.0235034	1236;6357;6363;6366
GO:0043154	negative regulation of cysteine-type endopeptidase activity involved in apoptotic process	http://amigo.geneontology.org/amigo/term/GO:0043154	82	4	0.569935	7.01835	0.00255131	0.0235034	329;332;939;112401
GO:1903317	regulation of protein maturation	http://amigo.geneontology.org/amigo/term/GO:1903317	82	4	0.569935	7.01835	0.00255131	0.0235034	329;332;6900;112401
GO:0030534	adult behavior	http://amigo.geneontology.org/amigo/term/GO:0030534	136	5	0.945258	5.28956	0.00259458	0.0238506	181;1812;4852;6387;6900
GO:0071456	cellular response to hypoxia	http://amigo.geneontology.org/amigo/term/GO:0071456	136	5	0.945258	5.28956	0.00259458	0.0238506	1179;2309;4851;5105;10891
GO:0060541	respiratory system development	http://amigo.geneontology.org/amigo/term/GO:0060541	198	6	1.37618	4.35988	0.00259891	0.0238648	652;1605;2246;2736;4851;8312
GO:0051054	positive regulation of DNA metabolic process	http://amigo.geneontology.org/amigo/term/GO:0051054	199	6	1.38313	4.33797	0.00266482	0.0244051	652;983;1017;2736;4609;10891
GO:0019319	hexose biosynthetic process	http://amigo.geneontology.org/amigo/term/GO:0019319	83	4	0.576885	6.93379	0.00266632	0.0244051	468;2645;5105;10891
GO:0042475	odontogenesis of dentin-containing tooth	http://amigo.geneontology.org/amigo/term/GO:0042475	83	4	0.576885	6.93379	0.00266632	0.0244051	650;652;2736;10018
GO:0043551	regulation of phosphatidylinositol 3-kinase activity	http://amigo.geneontology.org/amigo/term/GO:0043551	40	3	0.278017	10.7907	0.00267873	0.0244663	1236;6363;6366
GO:0051602	response to electrical stimulus	http://amigo.geneontology.org/amigo/term/GO:0051602	40	3	0.278017	10.7907	0.00267873	0.0244663	3760;6865;10891
GO:0045444	fat cell differentiation	http://amigo.geneontology.org/amigo/term/GO:0045444	201	6	1.39704	4.29481	0.00280039	0.0255502	595;650;1432;6591;8312;10891
GO:0030509	BMP signaling pathway	http://amigo.geneontology.org/amigo/term/GO:0030509	139	5	0.966109	5.1754	0.00285123	0.0259586	650;652;2626;4851;6262
GO:0044724	single-organism carbohydrate catabolic process	http://amigo.geneontology.org/amigo/term/GO:0044724	139	5	0.966109	5.1754	0.00285123	0.0259586	2523;2592;2645;5313;10891
GO:0043616	keratinocyte proliferation	http://amigo.geneontology.org/amigo/term/GO:0043616	41	3	0.284967	10.5275	0.0028757	0.0261258	1001;6591;51384
GO:1903727	positive regulation of phospholipid metabolic process	http://amigo.geneontology.org/amigo/term/GO:1903727	41	3	0.284967	10.5275	0.0028757	0.0261258	1236;6363;6366
GO:2000113	negative regulation of cellular macromolecule biosynthetic process	http://amigo.geneontology.org/amigo/term/GO:2000113	1273	18	8.84789	2.03438	0.00291823	0.026484	332;468;595;650;652;898;1017;2120;2309;2736;4609;4851;6256;6591;6657;8312;9500;54361
GO:0007517	muscle organ development	http://amigo.geneontology.org/amigo/term/GO:0007517	348	8	2.41875	3.3075	0.00296533	0.0268383	650;652;983;1432;3679;4851;6256;6262
GO:0046903	secretion	http://amigo.geneontology.org/amigo/term/GO:0046903	1072	16	7.45085	2.1474	0.00298673	0.0268383	595;775;815;1236;1432;2149;2645;3784;4851;5021;5618;6363;6387;6531;6865;22999
GO:0030162	regulation of proteolysis	http://amigo.geneontology.org/amigo/term/GO:0030162	689	12	4.78884	2.50582	0.00301389	0.0268383	329;332;939;983;2149;4609;6657;6900;8312;10018;10393;112401
GO:0003177	pulmonary valve development	http://amigo.geneontology.org/amigo/term/GO:0003177	12	2	0.0834051	23.9794	0.00301971	0.0268383	652;4851
GO:0003184	pulmonary valve morphogenesis	http://amigo.geneontology.org/amigo/term/GO:0003184	12	2	0.0834051	23.9794	0.00301971	0.0268383	652;4851
GO:0009404	toxin metabolic process	http://amigo.geneontology.org/amigo/term/GO:0009404	12	2	0.0834051	23.9794	0.00301971	0.0268383	1543;6770
GO:0021892	cerebral cortex GABAergic interneuron differentiation	http://amigo.geneontology.org/amigo/term/GO:0021892	12	2	0.0834051	23.9794	0.00301971	0.0268383	1812;6900
GO:0033605	positive regulation of catecholamine secretion	http://amigo.geneontology.org/amigo/term/GO:0033605	12	2	0.0834051	23.9794	0.00301971	0.0268383	5021;6387
GO:0045161	neuronal ion channel clustering	http://amigo.geneontology.org/amigo/term/GO:0045161	12	2	0.0834051	23.9794	0.00301971	0.0268383	4897;6900
GO:0051583	dopamine uptake involved in synaptic transmission	http://amigo.geneontology.org/amigo/term/GO:0051583	12	2	0.0834051	23.9794	0.00301971	0.0268383	1812;6531
GO:0051934	catecholamine uptake involved in synaptic transmission	http://amigo.geneontology.org/amigo/term/GO:0051934	12	2	0.0834051	23.9794	0.00301971	0.0268383	1812;6531
GO:0060272	embryonic skeletal joint morphogenesis	http://amigo.geneontology.org/amigo/term/GO:0060272	12	2	0.0834051	23.9794	0.00301971	0.0268383	652;8312
GO:0060442	branching involved in prostate gland morphogenesis	http://amigo.geneontology.org/amigo/term/GO:0060442	12	2	0.0834051	23.9794	0.00301971	0.0268383	652;6256
GO:0060742	epithelial cell differentiation involved in prostate gland development	http://amigo.geneontology.org/amigo/term/GO:0060742	12	2	0.0834051	23.9794	0.00301971	0.0268383	4851;6256
GO:0086067	AV node cell to bundle of His cell communication	http://amigo.geneontology.org/amigo/term/GO:0086067	12	2	0.0834051	23.9794	0.00301971	0.0268383	775;6262
GO:0090493	catecholamine uptake	http://amigo.geneontology.org/amigo/term/GO:0090493	12	2	0.0834051	23.9794	0.00301971	0.0268383	1812;6531
GO:0090494	dopamine uptake	http://amigo.geneontology.org/amigo/term/GO:0090494	12	2	0.0834051	23.9794	0.00301971	0.0268383	1812;6531
GO:0098915	membrane repolarization during ventricular cardiac muscle cell action potential	http://amigo.geneontology.org/amigo/term/GO:0098915	12	2	0.0834051	23.9794	0.00301971	0.0268383	3760;3784
GO:1901201	regulation of extracellular matrix assembly	http://amigo.geneontology.org/amigo/term/GO:1901201	12	2	0.0834051	23.9794	0.00301971	0.0268383	1605;4851
GO:0097193	intrinsic apoptotic signaling pathway	http://amigo.geneontology.org/amigo/term/GO:0097193	274	7	1.90442	3.67567	0.00302748	0.0268383	468;6387;6591;10018;27113;53832;60401
GO:0010212	response to ionizing radiation	http://amigo.geneontology.org/amigo/term/GO:0010212	141	5	0.98001	5.10199	0.00303223	0.0268383	595;1432;4609;6591;6770
GO:0046058	cAMP metabolic process	http://amigo.geneontology.org/amigo/term/GO:0046058	141	5	0.98001	5.10199	0.00303223	0.0268383	107;1812;2492;3973;7253
GO:0051149	positive regulation of muscle cell differentiation	http://amigo.geneontology.org/amigo/term/GO:0051149	86	4	0.597736	6.69191	0.00303261	0.0268383	652;1000;1013;1432
GO:0061053	somite development	http://amigo.geneontology.org/amigo/term/GO:0061053	86	4	0.597736	6.69191	0.00303261	0.0268383	4851;8312;54361;85407
GO:0051253	negative regulation of RNA metabolic process	http://amigo.geneontology.org/amigo/term/GO:0051253	1176	17	8.1737	2.07984	0.00306594	0.0271052	332;595;650;652;898;1017;2120;2309;2736;4609;4851;6256;6591;6657;8312;9500;54361
GO:0036294	cellular response to decreased oxygen levels	http://amigo.geneontology.org/amigo/term/GO:0036294	142	5	0.98696	5.06606	0.00312578	0.0276057	1179;2309;4851;5105;10891
GO:0032846	positive regulation of homeostatic process	http://amigo.geneontology.org/amigo/term/GO:0032846	206	6	1.43179	4.19057	0.00316194	0.0278677	1432;1812;2149;2309;6262;10891
GO:0071347	cellular response to interleukin-1	http://amigo.geneontology.org/amigo/term/GO:0071347	87	4	0.604687	6.61499	0.00316196	0.0278677	5105;6357;6363;6366
GO:0072358	cardiovascular system development	http://amigo.geneontology.org/amigo/term/GO:0072358	604	11	4.19806	2.62026	0.0032075	0.0282399	387;652;1000;1003;1432;2246;2626;3784;4851;4897;54361
GO:0046425	regulation of JAK-STAT cascade	http://amigo.geneontology.org/amigo/term/GO:0046425	143	5	0.993911	5.03063	0.0032214	0.028304	2149;4851;5618;8784;57689
GO:1904892	regulation of STAT cascade	http://amigo.geneontology.org/amigo/term/GO:1904892	143	5	0.993911	5.03063	0.0032214	0.028304	2149;4851;5618;8784;57689
GO:0030516	regulation of axon extension	http://amigo.geneontology.org/amigo/term/GO:0030516	88	4	0.611637	6.53982	0.00329504	0.0289212	1002;3897;4897;6387
GO:0030217	T cell differentiation	http://amigo.geneontology.org/amigo/term/GO:0030217	208	6	1.44569	4.15027	0.00331592	0.0290747	652;939;1236;2736;6363;54361
GO:0051051	negative regulation of transport	http://amigo.geneontology.org/amigo/term/GO:0051051	435	9	3.02343	2.97675	0.00332401	0.0291158	468;939;2149;4842;4851;5021;5350;6591;6865
GO:0035107	appendage morphogenesis	http://amigo.geneontology.org/amigo/term/GO:0035107	145	5	1.00781	4.96125	0.00341894	0.029886	652;775;2736;4851;10018
GO:0035108	limb morphogenesis	http://amigo.geneontology.org/amigo/term/GO:0035108	145	5	1.00781	4.96125	0.00341894	0.029886	652;775;2736;4851;10018
GO:0007589	body fluid secretion	http://amigo.geneontology.org/amigo/term/GO:0007589	89	4	0.618588	6.46634	0.00343188	0.0299074	595;5021;5618;6531
GO:0046364	monosaccharide biosynthetic process	http://amigo.geneontology.org/amigo/term/GO:0046364	89	4	0.618588	6.46634	0.00343188	0.0299074	468;2645;5105;10891
GO:0051153	regulation of striated muscle cell differentiation	http://amigo.geneontology.org/amigo/term/GO:0051153	89	4	0.618588	6.46634	0.00343188	0.0299074	650;652;1432;4851
GO:0030097	hemopoiesis	http://amigo.geneontology.org/amigo/term/GO:0030097	701	12	4.87225	2.46293	0.00346456	0.0301614	652;939;1236;1432;2120;2309;2492;2736;4609;4851;6363;54361
GO:0033500	carbohydrate homeostasis	http://amigo.geneontology.org/amigo/term/GO:0033500	210	6	1.45959	4.11075	0.00347543	0.0301946	2309;2626;2645;5105;6770;10891
GO:0042593	glucose homeostasis	http://amigo.geneontology.org/amigo/term/GO:0042593	210	6	1.45959	4.11075	0.00347543	0.0301946	2309;2626;2645;5105;6770;10891
GO:0048562	embryonic organ morphogenesis	http://amigo.geneontology.org/amigo/term/GO:0048562	281	7	1.95307	3.5841	0.00347908	0.0301956	652;2626;2736;4851;6262;8312;51384
GO:0042345	regulation of NF-kappaB import into nucleus	http://amigo.geneontology.org/amigo/term/GO:0042345	44	3	0.305819	9.80973	0.00351929	0.0303407	387;939;6363
GO:0042348	NF-kappaB import into nucleus	http://amigo.geneontology.org/amigo/term/GO:0042348	44	3	0.305819	9.80973	0.00351929	0.0303407	387;939;6363
GO:0044003	modification by symbiont of host morphology or physiology	http://amigo.geneontology.org/amigo/term/GO:0044003	44	3	0.305819	9.80973	0.00351929	0.0303407	1605;6256;10018
GO:0046622	positive regulation of organ growth	http://amigo.geneontology.org/amigo/term/GO:0046622	44	3	0.305819	9.80973	0.00351929	0.0303407	983;1432;4851
GO:0006012	galactose metabolic process	http://amigo.geneontology.org/amigo/term/GO:0006012	13	2	0.0903555	22.1348	0.00355259	0.0303407	2592;10891
GO:0021826	substrate-independent telencephalic tangential migration	http://amigo.geneontology.org/amigo/term/GO:0021826	13	2	0.0903555	22.1348	0.00355259	0.0303407	1812;6900
GO:0021843	substrate-independent telencephalic tangential interneuron migration	http://amigo.geneontology.org/amigo/term/GO:0021843	13	2	0.0903555	22.1348	0.00355259	0.0303407	1812;6900
GO:0021978	telencephalon regionalization	http://amigo.geneontology.org/amigo/term/GO:0021978	13	2	0.0903555	22.1348	0.00355259	0.0303407	650;652
GO:0031274	positive regulation of pseudopodium assembly	http://amigo.geneontology.org/amigo/term/GO:0031274	13	2	0.0903555	22.1348	0.00355259	0.0303407	1236;6366
GO:0042487	regulation of odontogenesis of dentin-containing tooth	http://amigo.geneontology.org/amigo/term/GO:0042487	13	2	0.0903555	22.1348	0.00355259	0.0303407	650;652
GO:0060134	prepulse inhibition	http://amigo.geneontology.org/amigo/term/GO:0060134	13	2	0.0903555	22.1348	0.00355259	0.0303407	1812;6531
GO:0060601	lateral sprouting from an epithelium	http://amigo.geneontology.org/amigo/term/GO:0060601	13	2	0.0903555	22.1348	0.00355259	0.0303407	652;2736
GO:0072044	collecting duct development	http://amigo.geneontology.org/amigo/term/GO:0072044	13	2	0.0903555	22.1348	0.00355259	0.0303407	652;4851
GO:1901213	regulation of transcription from RNA polymerase II promoter involved in heart development	http://amigo.geneontology.org/amigo/term/GO:1901213	13	2	0.0903555	22.1348	0.00355259	0.0303407	652;4851
GO:1903671	negative regulation of sprouting angiogenesis	http://amigo.geneontology.org/amigo/term/GO:1903671	13	2	0.0903555	22.1348	0.00355259	0.0303407	387;4851
GO:2000105	positive regulation of DNA-dependent DNA replication	http://amigo.geneontology.org/amigo/term/GO:2000105	13	2	0.0903555	22.1348	0.00355259	0.0303407	652;1017
GO:0071560	cellular response to transforming growth factor beta stimulus	http://amigo.geneontology.org/amigo/term/GO:0071560	211	6	1.46654	4.09126	0.0035573	0.0303507	387;1003;6770;10891;54361;56288
GO:0051225	spindle assembly	http://amigo.geneontology.org/amigo/term/GO:0051225	90	4	0.625538	6.39449	0.00357254	0.03042	329;332;387;112401
GO:1990266	neutrophil migration	http://amigo.geneontology.org/amigo/term/GO:1990266	90	4	0.625538	6.39449	0.00357254	0.03042	1236;6357;6363;6366
GO:0033365	protein localization to organelle	http://amigo.geneontology.org/amigo/term/GO:0033365	894	14	6.21368	2.25309	0.00359509	0.0305815	387;652;939;983;1432;1605;1812;2149;6262;6363;6591;8312;10018;22885
GO:0051402	neuron apoptotic process	http://amigo.geneontology.org/amigo/term/GO:0051402	212	6	1.47349	4.07197	0.0036406	0.0309211	468;2149;2309;6770;10018;10891
GO:0052548	regulation of endopeptidase activity	http://amigo.geneontology.org/amigo/term/GO:0052548	360	8	2.50215	3.19725	0.00364224	0.0309211	329;332;939;2149;4609;6657;10018;112401
GO:0071214	cellular response to abiotic stimulus	http://amigo.geneontology.org/amigo/term/GO:0071214	284	7	1.97392	3.54624	0.00368765	0.0312755	468;1432;1605;4099;4609;5105;6591
GO:0009266	response to temperature stimulus	http://amigo.geneontology.org/amigo/term/GO:0009266	213	6	1.48044	4.05285	0.00372534	0.0315213	815;2246;4842;5313;6387;10891
GO:0071559	response to transforming growth factor beta	http://amigo.geneontology.org/amigo/term/GO:0071559	213	6	1.48044	4.05285	0.00372534	0.0315213	387;1003;6770;10891;54361;56288
GO:0016052	carbohydrate catabolic process	http://amigo.geneontology.org/amigo/term/GO:0016052	148	5	1.02866	4.86068	0.00373138	0.0315213	2523;2592;2645;5313;10891
GO:0055001	muscle cell development	http://amigo.geneontology.org/amigo/term/GO:0055001	148	5	1.02866	4.86068	0.00373138	0.0315213	652;983;2626;4851;8312
GO:0032330	regulation of chondrocyte differentiation	http://amigo.geneontology.org/amigo/term/GO:0032330	45	3	0.312769	9.59174	0.00375176	0.0315687	652;2736;6591
GO:0055021	regulation of cardiac muscle tissue growth	http://amigo.geneontology.org/amigo/term/GO:0055021	45	3	0.312769	9.59174	0.00375176	0.0315687	983;1432;4851
GO:0060443	mammary gland morphogenesis	http://amigo.geneontology.org/amigo/term/GO:0060443	45	3	0.312769	9.59174	0.00375176	0.0315687	652;2736;54361
GO:0070830	bicellular tight junction assembly	http://amigo.geneontology.org/amigo/term/GO:0070830	45	3	0.312769	9.59174	0.00375176	0.0315687	6591;56288;92359
GO:0018193	peptidyl-amino acid modification	http://amigo.geneontology.org/amigo/term/GO:0018193	1201	17	8.34746	2.03655	0.00380077	0.0319496	332;815;983;1017;1272;1432;2149;2246;4145;4842;5618;6591;8312;8784;10891;56288;340156
GO:0071772	response to BMP	http://amigo.geneontology.org/amigo/term/GO:0071772	149	5	1.03561	4.82806	0.00383994	0.032184	650;652;2626;4851;6262
GO:0071773	cellular response to BMP stimulus	http://amigo.geneontology.org/amigo/term/GO:0071773	149	5	1.03561	4.82806	0.00383994	0.032184	650;652;2626;4851;6262
GO:1990138	neuron projection extension	http://amigo.geneontology.org/amigo/term/GO:1990138	149	5	1.03561	4.82806	0.00383994	0.032184	1002;3897;4897;6387;22999
GO:0007162	negative regulation of cell adhesion	http://amigo.geneontology.org/amigo/term/GO:0007162	215	6	1.49434	4.01515	0.0038992	0.0326487	650;652;4851;6366;6387;6591
GO:0000226	microtubule cytoskeleton organization	http://amigo.geneontology.org/amigo/term/GO:0000226	446	9	3.09989	2.90333	0.00391559	0.0327538	329;332;387;983;1017;1605;6900;8312;112401
GO:0045934	negative regulation of nucleobase-containing compound metabolic process	http://amigo.geneontology.org/amigo/term/GO:0045934	1311	18	9.11201	1.97542	0.00398839	0.0332097	332;595;650;652;898;1017;2120;2309;2736;4609;4851;6256;6591;6657;8312;9500;10891;54361
GO:0032651	regulation of interleukin-1 beta production	http://amigo.geneontology.org/amigo/term/GO:0032651	46	3	0.31972	9.38322	0.0039934	0.0332097	1236;2149;6363
GO:0043525	positive regulation of neuron apoptotic process	http://amigo.geneontology.org/amigo/term/GO:0043525	46	3	0.31972	9.38322	0.0039934	0.0332097	468;2309;10018
GO:0045661	regulation of myoblast differentiation	http://amigo.geneontology.org/amigo/term/GO:0045661	46	3	0.31972	9.38322	0.0039934	0.0332097	652;1432;4851
GO:0051055	negative regulation of lipid biosynthetic process	http://amigo.geneontology.org/amigo/term/GO:0051055	46	3	0.31972	9.38322	0.0039934	0.0332097	650;6591;54361
GO:0070231	T cell apoptotic process	http://amigo.geneontology.org/amigo/term/GO:0070231	46	3	0.31972	9.38322	0.0039934	0.0332097	652;939;10018
GO:0001952	regulation of cell-matrix adhesion	http://amigo.geneontology.org/amigo/term/GO:0001952	93	4	0.646389	6.18822	0.00401794	0.0333813	1236;1605;6366;54361
GO:0043547	positive regulation of GTPase activity	http://amigo.geneontology.org/amigo/term/GO:0043547	623	11	4.33011	2.54035	0.00405206	0.0336321	815;1236;2246;2903;4684;6357;6363;6366;8312;9771;54361
GO:0030177	positive regulation of Wnt signaling pathway	http://amigo.geneontology.org/amigo/term/GO:0030177	151	5	1.04951	4.76411	0.00406382	0.0336643	650;8312;54361;85407;112401
GO:0071453	cellular response to oxygen levels	http://amigo.geneontology.org/amigo/term/GO:0071453	151	5	1.04951	4.76411	0.00406382	0.0336643	1179;2309;4851;5105;10891
GO:0007611	learning or memory	http://amigo.geneontology.org/amigo/term/GO:0007611	217	6	1.50824	3.97814	0.00407903	0.0337576	107;1812;2903;5021;6865;6900
GO:0031327	negative regulation of cellular biosynthetic process	http://amigo.geneontology.org/amigo/term/GO:0031327	1420	19	9.8696	1.9251	0.00408663	0.0337878	332;468;595;650;652;898;1017;2120;2309;2645;2736;4609;4851;6256;6591;6657;8312;9500;54361
GO:0003214	cardiac left ventricle morphogenesis	http://amigo.geneontology.org/amigo/term/GO:0003214	14	2	0.0973059	20.5537	0.00412593	0.0338184	4851;6262
GO:0031272	regulation of pseudopodium assembly	http://amigo.geneontology.org/amigo/term/GO:0031272	14	2	0.0973059	20.5537	0.00412593	0.0338184	1236;6366
GO:0042711	maternal behavior	http://amigo.geneontology.org/amigo/term/GO:0042711	14	2	0.0973059	20.5537	0.00412593	0.0338184	1812;5021
GO:0051580	regulation of neurotransmitter uptake	http://amigo.geneontology.org/amigo/term/GO:0051580	14	2	0.0973059	20.5537	0.00412593	0.0338184	1812;4842
GO:0060746	parental behavior	http://amigo.geneontology.org/amigo/term/GO:0060746	14	2	0.0973059	20.5537	0.00412593	0.0338184	1812;5021
GO:0060973	cell migration involved in heart development	http://amigo.geneontology.org/amigo/term/GO:0060973	14	2	0.0973059	20.5537	0.00412593	0.0338184	4851;6591
GO:0072498	embryonic skeletal joint development	http://amigo.geneontology.org/amigo/term/GO:0072498	14	2	0.0973059	20.5537	0.00412593	0.0338184	652;8312
GO:0098911	regulation of ventricular cardiac muscle cell action potential	http://amigo.geneontology.org/amigo/term/GO:0098911	14	2	0.0973059	20.5537	0.00412593	0.0338184	775;6262
GO:1901722	regulation of cell proliferation involved in kidney development	http://amigo.geneontology.org/amigo/term/GO:1901722	14	2	0.0973059	20.5537	0.00412593	0.0338184	652;4609
GO:0035282	segmentation	http://amigo.geneontology.org/amigo/term/GO:0035282	94	4	0.65334	6.12239	0.00417438	0.0341827	652;4851;8312;85407
GO:0043542	endothelial cell migration	http://amigo.geneontology.org/amigo/term/GO:0043542	152	5	1.05646	4.73277	0.00417919	0.0341894	387;652;1432;2246;4851
GO:0071375	cellular response to peptide hormone stimulus	http://amigo.geneontology.org/amigo/term/GO:0071375	291	7	2.02257	3.46094	0.00421133	0.0344194	107;815;2645;5105;5313;5618;6770
GO:2001233	regulation of apoptotic signaling pathway	http://amigo.geneontology.org/amigo/term/GO:2001233	369	8	2.56471	3.11927	0.00422429	0.034491	652;6387;6591;9500;10018;27113;53832;54361
GO:0007157	heterophilic cell-cell adhesion via plasma membrane cell adhesion molecules	http://amigo.geneontology.org/amigo/term/GO:0007157	47	3	0.32667	9.18358	0.00424431	0.034491	1000;1002;57863
GO:0010463	mesenchymal cell proliferation	http://amigo.geneontology.org/amigo/term/GO:0010463	47	3	0.32667	9.18358	0.00424431	0.034491	650;652;4609
GO:0042220	response to cocaine	http://amigo.geneontology.org/amigo/term/GO:0042220	47	3	0.32667	9.18358	0.00424431	0.034491	1812;5021;6531
GO:0042993	positive regulation of transcription factor import into nucleus	http://amigo.geneontology.org/amigo/term/GO:0042993	47	3	0.32667	9.18358	0.00424431	0.034491	387;939;6363
GO:0055010	ventricular cardiac muscle tissue morphogenesis	http://amigo.geneontology.org/amigo/term/GO:0055010	47	3	0.32667	9.18358	0.00424431	0.034491	4851;6256;6262
GO:0009408	response to heat	http://amigo.geneontology.org/amigo/term/GO:0009408	153	5	1.06341	4.70183	0.00429689	0.0348521	815;2246;4842;5313;6387
GO:0033209	tumor necrosis factor-mediated signaling pathway	http://amigo.geneontology.org/amigo/term/GO:0033209	153	5	1.06341	4.70183	0.00429689	0.0348521	329;939;2309;8784;60401
GO:0007052	mitotic spindle organization	http://amigo.geneontology.org/amigo/term/GO:0007052	95	4	0.66029	6.05794	0.00433488	0.0351269	329;332;387;112401
GO:0099531	presynaptic process involved in chemical synaptic transmission	http://amigo.geneontology.org/amigo/term/GO:0099531	154	5	1.07037	4.6713	0.00441694	0.035758	815;1812;6531;6865;22999
GO:0097191	extrinsic apoptotic signaling pathway	http://amigo.geneontology.org/amigo/term/GO:0097191	221	6	1.53604	3.90614	0.00445703	0.0360272	652;939;2309;6591;8784;10018
GO:0002521	leukocyte differentiation	http://amigo.geneontology.org/amigo/term/GO:0002521	455	9	3.16244	2.8459	0.00445863	0.0360272	652;939;1236;1432;2492;2736;4609;6363;54361
GO:2000117	negative regulation of cysteine-type endopeptidase activity	http://amigo.geneontology.org/amigo/term/GO:2000117	96	4	0.667241	5.99484	0.0044995	0.0362615	329;332;939;112401
GO:0006584	catecholamine metabolic process	http://amigo.geneontology.org/amigo/term/GO:0006584	48	3	0.33362	8.99226	0.00450459	0.0362615	1812;2903;6531
GO:0009712	catechol-containing compound metabolic process	http://amigo.geneontology.org/amigo/term/GO:0009712	48	3	0.33362	8.99226	0.00450459	0.0362615	1812;2903;6531
GO:0032655	regulation of interleukin-12 production	http://amigo.geneontology.org/amigo/term/GO:0032655	48	3	0.33362	8.99226	0.00450459	0.0362615	1236;1432;6363
GO:1901135	carbohydrate derivative metabolic process	http://amigo.geneontology.org/amigo/term/GO:1901135	1222	17	8.49342	2.00155	0.00452604	0.0364	107;650;1236;1605;1812;2492;2523;2592;2645;3973;4842;5313;6363;6366;7253;10891;123264
GO:0003205	cardiac chamber development	http://amigo.geneontology.org/amigo/term/GO:0003205	155	5	1.07732	4.64116	0.00453936	0.0364727	652;2626;4851;6256;6262
GO:0003018	vascular process in circulatory system	http://amigo.geneontology.org/amigo/term/GO:0003018	156	5	1.08427	4.61141	0.00466418	0.0374383	1812;2149;4842;5021;6865
GO:0007613	memory	http://amigo.geneontology.org/amigo/term/GO:0007613	97	4	0.674191	5.93304	0.00466829	0.0374383	107;1812;2903;5021
GO:0006886	intracellular protein transport	http://amigo.geneontology.org/amigo/term/GO:0006886	1022	15	7.10333	2.11168	0.00472673	0.0376184	387;652;939;983;1432;1605;1812;2149;6363;6591;8312;22885;22999;56288;123264
GO:0006366	transcription from RNA polymerase II promoter	http://amigo.geneontology.org/amigo/term/GO:0006366	1993	24	13.8522	1.73258	0.00473243	0.0376184	468;595;650;652;898;1017;1432;2120;2246;2309;2626;2736;4609;4842;4851;5105;6256;6262;6591;6657;8312;9500;10891;22885
GO:0014821	phasic smooth muscle contraction	http://amigo.geneontology.org/amigo/term/GO:0014821	15	2	0.104256	19.1835	0.00473915	0.0376184	1812;6865
GO:0014874	response to stimulus involved in regulation of muscle adaptation	http://amigo.geneontology.org/amigo/term/GO:0014874	15	2	0.104256	19.1835	0.00473915	0.0376184	1605;10891
GO:0031000	response to caffeine	http://amigo.geneontology.org/amigo/term/GO:0031000	15	2	0.104256	19.1835	0.00473915	0.0376184	6262;10891
GO:0032495	response to muramyl dipeptide	http://amigo.geneontology.org/amigo/term/GO:0032495	15	2	0.104256	19.1835	0.00473915	0.0376184	1432;4851
GO:0042136	neurotransmitter biosynthetic process	http://amigo.geneontology.org/amigo/term/GO:0042136	15	2	0.104256	19.1835	0.00473915	0.0376184	4842;6531
GO:0045683	negative regulation of epidermis development	http://amigo.geneontology.org/amigo/term/GO:0045683	15	2	0.104256	19.1835	0.00473915	0.0376184	1001;4851
GO:0046184	aldehyde biosynthetic process	http://amigo.geneontology.org/amigo/term/GO:0046184	15	2	0.104256	19.1835	0.00473915	0.0376184	650;54361
GO:0072075	metanephric mesenchyme development	http://amigo.geneontology.org/amigo/term/GO:0072075	15	2	0.104256	19.1835	0.00473915	0.0376184	4609;54361
GO:0097154	GABAergic neuron differentiation	http://amigo.geneontology.org/amigo/term/GO:0097154	15	2	0.104256	19.1835	0.00473915	0.0376184	1812;6900
GO:0051248	negative regulation of protein metabolic process	http://amigo.geneontology.org/amigo/term/GO:0051248	1023	15	7.11028	2.10962	0.00476928	0.0377226	329;332;468;652;939;983;1017;1605;2903;4609;10393;10891;56288;57689;112401
GO:0002011	morphogenesis of an epithelial sheet	http://amigo.geneontology.org/amigo/term/GO:0002011	49	3	0.340571	8.80874	0.00477434	0.0377226	387;1605;4851
GO:0043550	regulation of lipid kinase activity	http://amigo.geneontology.org/amigo/term/GO:0043550	49	3	0.340571	8.80874	0.00477434	0.0377226	1236;6363;6366
GO:0048168	regulation of neuronal synaptic plasticity	http://amigo.geneontology.org/amigo/term/GO:0048168	49	3	0.340571	8.80874	0.00477434	0.0377226	815;6770;6900
GO:0090280	positive regulation of calcium ion import	http://amigo.geneontology.org/amigo/term/GO:0090280	49	3	0.340571	8.80874	0.00477434	0.0377226	1812;2149;6387
GO:0009890	negative regulation of biosynthetic process	http://amigo.geneontology.org/amigo/term/GO:0009890	1441	19	10.0156	1.89705	0.00479007	0.0378119	332;468;595;650;652;898;1017;2120;2309;2645;2736;4609;4851;6256;6591;6657;8312;9500;54361
GO:0034599	cellular response to oxidative stress	http://amigo.geneontology.org/amigo/term/GO:0034599	225	6	1.56385	3.8367	0.00486032	0.038331	468;983;1017;2309;10891;51384
GO:0048469	cell maturation	http://amigo.geneontology.org/amigo/term/GO:0048469	158	5	1.09817	4.55304	0.00492113	0.0387749	2309;4897;6363;6366;6900
GO:0071621	granulocyte chemotaxis	http://amigo.geneontology.org/amigo/term/GO:0071621	99	4	0.688092	5.81318	0.00501854	0.0394697	1236;6357;6363;6366
GO:0090100	positive regulation of transmembrane receptor protein serine/threonine kinase signaling pathway	http://amigo.geneontology.org/amigo/term/GO:0090100	99	4	0.688092	5.81318	0.00501854	0.0394697	650;652;2626;4851
GO:0051172	negative regulation of nitrogen compound metabolic process	http://amigo.geneontology.org/amigo/term/GO:0051172	1448	19	10.0642	1.88788	0.00504582	0.0395277	332;468;595;650;652;898;1017;2120;2309;2736;4609;4851;6256;6591;6657;8312;9500;10891;54361
GO:0032615	interleukin-12 production	http://amigo.geneontology.org/amigo/term/GO:0032615	50	3	0.347521	8.63257	0.00505367	0.0395277	1236;1432;6363
GO:0046928	regulation of neurotransmitter secretion	http://amigo.geneontology.org/amigo/term/GO:0046928	50	3	0.347521	8.63257	0.00505367	0.0395277	815;6865;22999
GO:0051145	smooth muscle cell differentiation	http://amigo.geneontology.org/amigo/term/GO:0051145	50	3	0.347521	8.63257	0.00505367	0.0395277	652;4851;54361
GO:0060420	regulation of heart growth	http://amigo.geneontology.org/amigo/term/GO:0060420	50	3	0.347521	8.63257	0.00505367	0.0395277	983;1432;4851
GO:0071320	cellular response to cAMP	http://amigo.geneontology.org/amigo/term/GO:0071320	50	3	0.347521	8.63257	0.00505367	0.0395277	3784;5105;6770
GO:0031589	cell-substrate adhesion	http://amigo.geneontology.org/amigo/term/GO:0031589	302	7	2.09903	3.33488	0.00514594	0.0402126	1236;1605;3679;4851;6366;10018;54361
GO:0052547	regulation of peptidase activity	http://amigo.geneontology.org/amigo/term/GO:0052547	383	8	2.66201	3.00525	0.0052696	0.0411414	329;332;939;2149;4609;6657;10018;112401
GO:0000082	G1/S transition of mitotic cell cycle	http://amigo.geneontology.org/amigo/term/GO:0000082	229	6	1.59165	3.76968	0.00528987	0.041262	595;815;898;983;1017;1543
GO:0043535	regulation of blood vessel endothelial cell migration	http://amigo.geneontology.org/amigo/term/GO:0043535	51	3	0.354472	8.4633	0.00534265	0.0416357	387;1432;4851
GO:0031503	protein complex localization	http://amigo.geneontology.org/amigo/term/GO:0031503	101	4	0.701993	5.69806	0.00538602	0.0416382	332;387;939;6363
GO:0061387	regulation of extent of cell growth	http://amigo.geneontology.org/amigo/term/GO:0061387	101	4	0.701993	5.69806	0.00538602	0.0416382	1002;3897;4897;6387
GO:0031269	pseudopodium assembly	http://amigo.geneontology.org/amigo/term/GO:0031269	16	2	0.111207	17.9845	0.00539169	0.0416382	1236;6366
GO:0043931	ossification involved in bone maturation	http://amigo.geneontology.org/amigo/term/GO:0043931	16	2	0.111207	17.9845	0.00539169	0.0416382	387;650
GO:0070233	negative regulation of T cell apoptotic process	http://amigo.geneontology.org/amigo/term/GO:0070233	16	2	0.111207	17.9845	0.00539169	0.0416382	652;939
GO:0070242	thymocyte apoptotic process	http://amigo.geneontology.org/amigo/term/GO:0070242	16	2	0.111207	17.9845	0.00539169	0.0416382	652;10018
GO:0072109	glomerular mesangium development	http://amigo.geneontology.org/amigo/term/GO:0072109	16	2	0.111207	17.9845	0.00539169	0.0416382	652;4851
GO:1905314	semi-lunar valve development	http://amigo.geneontology.org/amigo/term/GO:1905314	16	2	0.111207	17.9845	0.00539169	0.0416382	652;4851
GO:2000136	regulation of cell proliferation involved in heart morphogenesis	http://amigo.geneontology.org/amigo/term/GO:2000136	16	2	0.111207	17.9845	0.00539169	0.0416382	652;4851
GO:2000811	negative regulation of anoikis	http://amigo.geneontology.org/amigo/term/GO:2000811	16	2	0.111207	17.9845	0.00539169	0.0416382	4851;6591
GO:0007010	cytoskeleton organization	http://amigo.geneontology.org/amigo/term/GO:0007010	1140	16	7.92348	2.01931	0.00541861	0.0418084	329;332;387;983;1017;1236;1605;3706;6357;6366;6387;6900;8312;22885;54361;112401
GO:0050663	cytokine secretion	http://amigo.geneontology.org/amigo/term/GO:0050663	162	5	1.12597	4.44062	0.00546494	0.0420898	1236;1432;2149;4851;6363
GO:1903708	positive regulation of hemopoiesis	http://amigo.geneontology.org/amigo/term/GO:1903708	162	5	1.12597	4.44062	0.00546494	0.0420898	939;1432;2309;2736;6363
GO:1903037	regulation of leukocyte cell-cell adhesion	http://amigo.geneontology.org/amigo/term/GO:1903037	306	7	2.12683	3.29128	0.00552187	0.0424901	652;939;1236;2736;6363;6366;6387
GO:0010558	negative regulation of macromolecule biosynthetic process	http://amigo.geneontology.org/amigo/term/GO:0010558	1355	18	9.41783	1.91127	0.00561722	0.0431849	332;468;595;650;652;898;1017;2120;2309;2736;4609;4851;6256;6591;6657;8312;9500;54361
GO:0003229	ventricular cardiac muscle tissue development	http://amigo.geneontology.org/amigo/term/GO:0003229	52	3	0.361422	8.30054	0.0056414	0.0432153	4851;6256;6262
GO:0010676	positive regulation of cellular carbohydrate metabolic process	http://amigo.geneontology.org/amigo/term/GO:0010676	52	3	0.361422	8.30054	0.0056414	0.0432153	2645;3973;10891
GO:0035065	regulation of histone acetylation	http://amigo.geneontology.org/amigo/term/GO:0035065	52	3	0.361422	8.30054	0.0056414	0.0432153	4842;6591;10891
GO:0048247	lymphocyte chemotaxis	http://amigo.geneontology.org/amigo/term/GO:0048247	52	3	0.361422	8.30054	0.0056414	0.0432153	6357;6363;6366
GO:0051704	multi-organism process	http://amigo.geneontology.org/amigo/term/GO:0051704	1685	21	11.7115	1.79311	0.00573057	0.0438591	174;181;387;652;983;1543;1605;1812;2120;2309;2492;4684;4851;5010;5021;5618;5737;6256;10018;54361;100137049
GO:0007259	JAK-STAT cascade	http://amigo.geneontology.org/amigo/term/GO:0007259	164	5	1.13987	4.38647	0.0057522	0.043946	2149;4851;5618;8784;57689
GO:0097696	STAT cascade	http://amigo.geneontology.org/amigo/term/GO:0097696	164	5	1.13987	4.38647	0.0057522	0.043946	2149;4851;5618;8784;57689
GO:0010811	positive regulation of cell-substrate adhesion	http://amigo.geneontology.org/amigo/term/GO:0010811	103	4	0.715894	5.58742	0.0057711	0.044051	1236;1605;6366;54361
GO:1902105	regulation of leukocyte differentiation	http://amigo.geneontology.org/amigo/term/GO:1902105	234	6	1.6264	3.68913	0.00586526	0.0447298	652;939;2492;2736;4609;6363
GO:0007159	leukocyte cell-cell adhesion	http://amigo.geneontology.org/amigo/term/GO:0007159	475	9	3.30145	2.72607	0.00587604	0.0447721	652;939;1236;2736;5618;6363;6366;6387;54361
GO:0045600	positive regulation of fat cell differentiation	http://amigo.geneontology.org/amigo/term/GO:0045600	53	3	0.368372	8.14393	0.00594998	0.0452951	650;1432;6591
GO:0019953	sexual reproduction	http://amigo.geneontology.org/amigo/term/GO:0019953	751	12	5.21977	2.29895	0.00596669	0.0453693	174;652;983;1812;2120;2309;2492;4851;5010;5021;10018;54361
GO:0007631	feeding behavior	http://amigo.geneontology.org/amigo/term/GO:0007631	104	4	0.722844	5.5337	0.00597035	0.0453693	181;1812;4852;5021
GO:0001696	gastric acid secretion	http://amigo.geneontology.org/amigo/term/GO:0001696	17	2	0.118157	16.9266	0.00608297	0.0458179	3784;5021
GO:0014850	response to muscle activity	http://amigo.geneontology.org/amigo/term/GO:0014850	17	2	0.118157	16.9266	0.00608297	0.0458179	6262;10891
GO:0031268	pseudopodium organization	http://amigo.geneontology.org/amigo/term/GO:0031268	17	2	0.118157	16.9266	0.00608297	0.0458179	1236;6366
GO:0033189	response to vitamin A	http://amigo.geneontology.org/amigo/term/GO:0033189	17	2	0.118157	16.9266	0.00608297	0.0458179	1543;2626
GO:0042053	regulation of dopamine metabolic process	http://amigo.geneontology.org/amigo/term/GO:0042053	17	2	0.118157	16.9266	0.00608297	0.0458179	1812;6531
GO:0042069	regulation of catecholamine metabolic process	http://amigo.geneontology.org/amigo/term/GO:0042069	17	2	0.118157	16.9266	0.00608297	0.0458179	1812;6531
GO:0055012	ventricular cardiac muscle cell differentiation	http://amigo.geneontology.org/amigo/term/GO:0055012	17	2	0.118157	16.9266	0.00608297	0.0458179	983;6256
GO:0060572	morphogenesis of an epithelial bud	http://amigo.geneontology.org/amigo/term/GO:0060572	17	2	0.118157	16.9266	0.00608297	0.0458179	652;2736
GO:1905331	negative regulation of morphogenesis of an epithelium	http://amigo.geneontology.org/amigo/term/GO:1905331	17	2	0.118157	16.9266	0.00608297	0.0458179	652;85407
GO:2001026	regulation of endothelial cell chemotaxis	http://amigo.geneontology.org/amigo/term/GO:2001026	17	2	0.118157	16.9266	0.00608297	0.0458179	2246;4851
GO:1901342	regulation of vasculature development	http://amigo.geneontology.org/amigo/term/GO:1901342	236	6	1.6403	3.65787	0.00610776	0.0459641	387;652;2246;2626;4851;54361
GO:0030330	DNA damage response, signal transduction by p53 class mediator	http://amigo.geneontology.org/amigo/term/GO:0030330	105	4	0.729795	5.48099	0.00617413	0.0464227	983;1017;2309;6591
GO:0048736	appendage development	http://amigo.geneontology.org/amigo/term/GO:0048736	167	5	1.16072	4.30767	0.00620285	0.0465568	652;775;2736;4851;10018
GO:0060173	limb development	http://amigo.geneontology.org/amigo/term/GO:0060173	167	5	1.16072	4.30767	0.00620285	0.0465568	652;775;2736;4851;10018
GO:0001101	response to acid chemical	http://amigo.geneontology.org/amigo/term/GO:0001101	313	7	2.17548	3.21768	0.00622895	0.0467117	1236;5105;5737;6256;6363;6366;10891
GO:0030858	positive regulation of epithelial cell differentiation	http://amigo.geneontology.org/amigo/term/GO:0030858	54	3	0.375323	7.99312	0.00626849	0.0469258	652;1003;4851
GO:1904427	positive regulation of calcium ion transmembrane transport	http://amigo.geneontology.org/amigo/term/GO:1904427	54	3	0.375323	7.99312	0.00626849	0.0469258	1812;2149;6262
GO:0022409	positive regulation of cell-cell adhesion	http://amigo.geneontology.org/amigo/term/GO:0022409	238	6	1.6542	3.62713	0.00635751	0.047516	939;1236;2736;6363;6366;6657
GO:0007163	establishment or maintenance of cell polarity	http://amigo.geneontology.org/amigo/term/GO:0007163	168	5	1.16767	4.28203	0.00635844	0.047516	1003;1236;6363;6366;56288
GO:0006090	pyruvate metabolic process	http://amigo.geneontology.org/amigo/term/GO:0006090	106	4	0.736745	5.42929	0.00638249	0.047654	2645;5105;5313;10891
GO:0090068	positive regulation of cell cycle process	http://amigo.geneontology.org/amigo/term/GO:0090068	239	6	1.66115	3.61195	0.00648514	0.0483782	387;595;983;1017;1543;54361
GO:0032787	monocarboxylic acid metabolic process	http://amigo.geneontology.org/amigo/term/GO:0032787	572	10	3.97564	2.51532	0.00650969	0.048519	1432;1543;2194;2645;5105;5313;6770;10891;10965;100137049
GO:0010632	regulation of epithelial cell migration	http://amigo.geneontology.org/amigo/term/GO:0010632	169	5	1.17462	4.25669	0.00651675	0.0485294	387;652;1432;2246;4851
GO:0042552	myelination	http://amigo.geneontology.org/amigo/term/GO:0042552	107	4	0.743695	5.37855	0.00659547	0.0489564	1605;4099;6900;56288
GO:0010389	regulation of G2/M transition of mitotic cell cycle	http://amigo.geneontology.org/amigo/term/GO:0010389	55	3	0.382273	7.84779	0.006597	0.0489564	595;983;85417
GO:0032922	circadian regulation of gene expression	http://amigo.geneontology.org/amigo/term/GO:0032922	55	3	0.382273	7.84779	0.006597	0.0489564	468;9500;10891
GO:2000756	regulation of peptidyl-lysine acetylation	http://amigo.geneontology.org/amigo/term/GO:2000756	55	3	0.382273	7.84779	0.006597	0.0489564	4842;6591;10891
GO:0071383	cellular response to steroid hormone stimulus	http://amigo.geneontology.org/amigo/term/GO:0071383	240	6	1.6681	3.5969	0.00661462	0.0490446	652;898;2309;6256;6770;10891
GO:0001568	blood vessel development	http://amigo.geneontology.org/amigo/term/GO:0001568	575	10	3.99649	2.50219	0.00674478	0.0498456	387;652;1000;1003;1432;2246;2626;4851;4897;54361
GO:0032868	response to insulin	http://amigo.geneontology.org/amigo/term/GO:0032868	241	6	1.67505	3.58198	0.00674598	0.0498456	181;2645;5105;5313;5350;6770
GO:0044843	cell cycle G1/S phase transition	http://amigo.geneontology.org/amigo/term/GO:0044843	241	6	1.67505	3.58198	0.00674598	0.0498456	595;815;898;983;1017;1543
GO:0050808	synapse organization	http://amigo.geneontology.org/amigo/term/GO:0050808	241	6	1.67505	3.58198	0.00674598	0.0498456	1000;1812;2149;4897;5021;6900

## Sheet: Table S3 - Spot C
Data Sheet 1: GO term enrichment
Autoimmunity, autoinflammation and inflammation: a systems view on signaling pathway deregulation profiles
Arsen Arakelyan*, Lilit Nersisyan, David Poghosyan, Lusine Khondkaryan, Anna Hakobyan, Henry Löffler-Wirth, Evie Melanitou and Hans Binder
* Correspondence: Arsen Arakelyan: aarakaleyan@sci.am
This dataset contains results of GO term enrichment analysis performed on the genes of the sink nodes in each spot of the SOM portrait
geneset	description	link	the number of reference genes in the category	the number of genes in the user gene list and also in the category	the expected number in the category	ratio of enrichment	p value from hyergeometric test	FDR from BH	Genes in set (Entrez Gene ID)
GO:0019932	second-messenger-mediated signaling	http://amigo.geneontology.org/amigo/term/GO:0019932	237	16	1.44451	11.0764	8.23119e-13	6.27217e-10	775;1956;2065;2770;3479;3708;4772;4773;5566;6262;6403;6548;6915;7057;9001;10231
GO:0050878	regulation of body fluid levels	http://amigo.geneontology.org/amigo/term/GO:0050878	490	19	2.98653	6.36189	8.38329e-11	2.2048e-08	359;362;2697;2814;3674;3690;3708;4352;5156;5566;5578;5594;6403;6915;7057;7414;10672;51206;56302
GO:0003013	circulatory system process	http://amigo.geneontology.org/amigo/term/GO:0003013	491	19	2.99263	6.34893	8.68032e-11	2.2048e-08	623;775;1956;2475;2697;3630;3708;3760;4624;5566;6262;6263;6548;6915;7067;7068;7082;7531;10242
GO:0003012	muscle system process	http://amigo.geneontology.org/amigo/term/GO:0003012	394	16	2.40142	6.66273	1.63681e-09	3.01407e-07	775;800;2017;2475;2697;3479;3693;3760;3778;4624;5566;5578;6262;6548;6915;7414
GO:0050817	coagulation	http://amigo.geneontology.org/amigo/term/GO:0050817	342	15	2.08448	7.19604	1.97774e-09	3.01407e-07	2814;3674;3690;3708;4352;5156;5566;5578;5594;6403;6915;7057;7414;10672;51206
GO:0072507	divalent inorganic cation homeostasis	http://amigo.geneontology.org/amigo/term/GO:0072507	432	16	2.63303	6.07666	6.12194e-09	7.77486e-07	25;623;775;1956;2099;2697;3708;5156;5566;6262;6263;6915;9001;10672;55503;56302
GO:0034762	regulation of transmembrane transport	http://amigo.geneontology.org/amigo/term/GO:0034762	397	15	2.4197	6.19911	1.48481e-08	1.61632e-06	25;623;775;1080;2475;2697;3630;3760;3778;5566;6262;6548;7057;7531;9001
GO:0035637	multicellular organismal signaling	http://amigo.geneontology.org/amigo/term/GO:0035637	192	11	1.17023	9.39983	2.23736e-08	2.13108e-06	775;2697;3708;3760;5566;6262;6263;6548;7531;10242;83700
GO:0050900	leukocyte migration	http://amigo.geneontology.org/amigo/term/GO:0050900	369	14	2.24904	6.22487	4.50598e-08	3.81506e-06	623;3674;3680;3684;3690;4286;6403;6404;7057;23236;51206;58494;83700;90952
GO:0090559	regulation of membrane permeability	http://amigo.geneontology.org/amigo/term/GO:0090559	70	7	0.426648	16.407	2.14286e-07	1.58212e-05	598;815;2475;5599;6548;7531;9414
GO:0006875	cellular metal ion homeostasis	http://amigo.geneontology.org/amigo/term/GO:0006875	489	15	2.98044	5.03281	2.28389e-07	1.58212e-05	25;623;775;2099;2697;3708;3778;5156;5566;6262;6263;6548;6915;9001;10672
GO:0034330	cell junction organization	http://amigo.geneontology.org/amigo/term/GO:0034330	247	11	1.50546	7.30675	2.91256e-07	1.73564e-05	2017;2697;3690;5566;5578;5747;6548;7057;7082;7414;56288
GO:0007507	heart development	http://amigo.geneontology.org/amigo/term/GO:0007507	499	15	3.04139	4.93196	2.96106e-07	1.73564e-05	775;1432;1956;2057;2065;2475;2697;3479;4624;5156;5594;5747;6262;6548;57216
GO:0048017	inositol lipid-mediated signaling	http://amigo.geneontology.org/amigo/term/GO:0048017	201	10	1.22509	8.16267	3.80267e-07	2.06974e-05	1956;2065;2475;3479;3630;5156;5337;5594;5747;6403
GO:0032844	regulation of homeostatic process	http://amigo.geneontology.org/amigo/term/GO:0032844	443	14	2.70007	5.18505	4.23866e-07	2.15324e-05	25;623;775;1080;1432;1956;2697;3690;3708;5566;5594;6262;6263;9001
GO:0009306	protein secretion	http://amigo.geneontology.org/amigo/term/GO:0009306	465	14	2.83416	4.93973	7.58084e-07	3.61037e-05	25;775;1080;1432;1956;2697;3479;3630;3708;5208;5578;6513;7293;55540
GO:0072511	divalent inorganic cation transport	http://amigo.geneontology.org/amigo/term/GO:0072511	414	13	2.52332	5.15195	1.23187e-06	5.49986e-05	25;623;775;815;2697;3708;5566;6262;6263;6548;9001;55503;56302
GO:0051047	positive regulation of secretion	http://amigo.geneontology.org/amigo/term/GO:0051047	350	12	2.13324	5.62525	1.32136e-06	5.49986e-05	25;1080;1432;1956;2697;3479;3630;5208;5864;6382;7293;55540
GO:0051272	positive regulation of cellular component movement	http://amigo.geneontology.org/amigo/term/GO:0051272	418	13	2.5477	5.10265	1.37136e-06	5.49986e-05	623;1432;1956;3479;3630;3674;3690;5156;5578;5594;5747;6403;7057
GO:0033674	positive regulation of kinase activity	http://amigo.geneontology.org/amigo/term/GO:0033674	498	14	3.03529	4.6124	1.70802e-06	6.50755e-05	25;1432;1956;2065;3479;3630;3690;5156;5208;5566;5594;5747;7057;57216
GO:0040017	positive regulation of locomotion	http://amigo.geneontology.org/amigo/term/GO:0040017	434	13	2.64522	4.91453	2.08092e-06	7.55077e-05	623;1432;1956;3479;3630;3674;3690;5156;5578;5594;5747;6403;7057
GO:0010959	regulation of metal ion transport	http://amigo.geneontology.org/amigo/term/GO:0010959	310	11	1.88944	5.82183	2.72292e-06	9.43121e-05	25;623;775;815;2697;5187;5566;6262;6548;7531;9001
GO:0032970	regulation of actin filament-based process	http://amigo.geneontology.org/amigo/term/GO:0032970	326	11	1.98696	5.5361	4.41644e-06	0.000146319	25;396;775;2017;2475;5156;6262;6548;10092;57216;83700
GO:0043062	extracellular structure organization	http://amigo.geneontology.org/amigo/term/GO:0043062	329	11	2.00524	5.48562	4.82053e-06	0.000153052	25;3674;3680;3684;3690;3693;5156;5747;7057;58494;83700
GO:0010817	regulation of hormone levels	http://amigo.geneontology.org/amigo/term/GO:0010817	471	13	2.87073	4.52846	5.10124e-06	0.000155486	775;1080;1592;1956;2099;2697;3630;3708;5156;5208;5578;6513;7038
GO:0071417	cellular response to organonitrogen compound	http://amigo.geneontology.org/amigo/term/GO:0071417	479	13	2.91949	4.45283	6.12283e-06	0.000179446	25;598;815;1080;1956;3630;5156;5566;5594;5747;6262;6263;6548
GO:0034109	homotypic cell-cell adhesion	http://amigo.geneontology.org/amigo/term/GO:0034109	76	6	0.463218	12.9529	6.67752e-06	0.000188455	3674;3690;4352;5156;5578;7414
GO:0042692	muscle cell differentiation	http://amigo.geneontology.org/amigo/term/GO:0042692	351	11	2.13933	5.14179	8.90957e-06	0.000242467	25;1432;2475;3479;4624;4773;5156;6382;6548;7067;23236
GO:1904951	positive regulation of establishment of protein localization	http://amigo.geneontology.org/amigo/term/GO:1904951	499	13	3.04139	4.27436	9.50986e-06	0.00024988	25;1080;1432;1956;2697;3479;3630;5208;5599;6548;7293;7531;55540
GO:0042391	regulation of membrane potential	http://amigo.geneontology.org/amigo/term/GO:0042391	360	11	2.19419	5.01324	1.13048e-05	0.000284762	25;598;775;1080;2697;3760;3778;6262;6548;7531;10242
GO:0051235	maintenance of location	http://amigo.geneontology.org/amigo/term/GO:0051235	294	10	1.79192	5.5806	1.15848e-05	0.000284762	25;623;775;3690;3708;5566;6262;6263;7067;9001
GO:0031589	cell-substrate adhesion	http://amigo.geneontology.org/amigo/term/GO:0031589	302	10	1.84068	5.43277	1.46261e-05	0.000348283	25;2017;3674;3690;3693;5747;6548;7057;7414;83700
GO:0010644	cell communication by electrical coupling	http://amigo.geneontology.org/amigo/term/GO:0010644	26	4	0.158469	25.2415	1.73588e-05	0.000400831	775;2697;5566;6262
GO:0007229	integrin-mediated signaling pathway	http://amigo.geneontology.org/amigo/term/GO:0007229	91	6	0.554642	10.8178	1.89291e-05	0.000424234	3674;3680;3684;3690;3693;5747
GO:0001701	in utero embryonic development	http://amigo.geneontology.org/amigo/term/GO:0001701	323	10	1.96867	5.07956	2.60816e-05	0.000539383	598;1956;2697;3479;4624;5156;5594;7082;8531;10672
GO:0035265	organ growth	http://amigo.geneontology.org/amigo/term/GO:0035265	143	7	0.87158	8.03139	2.61181e-05	0.000539383	1432;2099;2475;2697;3479;5747;8531
GO:0009612	response to mechanical stimulus	http://amigo.geneontology.org/amigo/term/GO:0009612	197	8	1.20071	6.66273	2.61905e-05	0.000539383	623;1432;1956;2697;5599;6262;6548;7057
GO:0090066	regulation of anatomical structure size	http://amigo.geneontology.org/amigo/term/GO:0090066	472	12	2.87682	4.17127	2.75701e-05	0.000552852	25;359;362;1956;2017;2475;2697;3630;3778;6915;10092;10242
GO:0006887	exocytosis	http://amigo.geneontology.org/amigo/term/GO:0006887	399	11	2.43189	4.52323	2.93543e-05	0.000573538	1080;3479;3674;3690;5864;6382;6403;7057;7414;9001;55503
GO:0043410	positive regulation of MAPK cascade	http://amigo.geneontology.org/amigo/term/GO:0043410	477	12	2.9073	4.12754	3.05704e-05	0.000582367	25;1432;1956;3479;3630;5156;5578;5594;7057;7293;23236;57216
GO:0038127	ERBB signaling pathway	http://amigo.geneontology.org/amigo/term/GO:0038127	149	7	0.90815	7.70798	3.40232e-05	0.000632333	25;1956;2065;5594;5747;9001;23624
GO:0071867	response to monoamine	http://amigo.geneontology.org/amigo/term/GO:0071867	32	4	0.195039	20.5087	4.06063e-05	0.00072863	25;5566;6262;6548
GO:0051493	regulation of cytoskeleton organization	http://amigo.geneontology.org/amigo/term/GO:0051493	414	11	2.52332	4.35934	4.11169e-05	0.00072863	25;396;2017;2475;5156;5594;5747;6548;10092;57216;83700
GO:0016049	cell growth	http://amigo.geneontology.org/amigo/term/GO:0016049	493	12	3.00482	3.99358	4.21675e-05	0.000730264	25;623;1956;2017;2475;2697;3479;3630;3690;6548;7414;55540
GO:0009266	response to temperature stimulus	http://amigo.geneontology.org/amigo/term/GO:0009266	213	8	1.29823	6.16224	4.57075e-05	0.00077398	815;2475;3479;5594;7057;7067;7531;8531
GO:0023061	signal release	http://amigo.geneontology.org/amigo/term/GO:0023061	421	11	2.56598	4.28686	4.78723e-05	0.000793016	775;815;1080;1956;2697;3630;3708;5208;5578;5864;6513
GO:0060537	muscle tissue development	http://amigo.geneontology.org/amigo/term/GO:0060537	348	10	2.12105	4.71465	4.90789e-05	0.00079435	1432;2065;2475;2697;3479;4624;5156;6262;6548;8531
GO:0018210	peptidyl-threonine modification	http://amigo.geneontology.org/amigo/term/GO:0018210	108	6	0.658257	9.11499	5.00378e-05	0.00079435	815;2475;5578;5594;5599;56288
GO:0042886	amide transport	http://amigo.geneontology.org/amigo/term/GO:0042886	287	9	1.74926	5.14504	6.1414e-05	0.000955051	775;1080;1956;2697;3630;3708;5208;5578;6513
GO:0018212	peptidyl-tyrosine modification	http://amigo.geneontology.org/amigo/term/GO:0018212	361	10	2.20028	4.54487	6.67324e-05	0.001017	25;1956;2065;2475;3479;3630;3690;5156;5747;23624
GO:0048638	regulation of developmental growth	http://amigo.geneontology.org/amigo/term/GO:0048638	293	9	1.78583	5.03969	7.20133e-05	0.00107596	25;1432;2017;2475;2697;3479;5747;8531;23236
GO:0061564	axon development	http://amigo.geneontology.org/amigo/term/GO:0061564	452	11	2.75493	3.99285	9.05652e-05	0.00132713	25;396;2017;2814;5594;5747;5864;7414;56288;57216;83700
GO:0030323	respiratory tube development	http://amigo.geneontology.org/amigo/term/GO:0030323	176	7	1.07271	6.5255	9.77896e-05	0.00140596	1956;5156;5594;5864;7067;7068;57216
GO:0002764	immune response-regulating signaling pathway	http://amigo.geneontology.org/amigo/term/GO:0002764	458	11	2.7915	3.94054	0.000101809	0.00143664	25;1380;2099;3684;4772;4773;5566;5594;5599;5747;10092
GO:0045927	positive regulation of growth	http://amigo.geneontology.org/amigo/term/GO:0045927	240	8	1.46279	5.46899	0.000105556	0.00146243	1432;1956;2475;3479;3630;6548;8531;23236
GO:0060191	regulation of lipase activity	http://amigo.geneontology.org/amigo/term/GO:0060191	78	5	0.475408	10.5173	0.000111335	0.00151495	25;1956;2099;5156;10672
GO:0030048	actin filament-based movement	http://amigo.geneontology.org/amigo/term/GO:0030048	126	6	0.767966	7.81285	0.000118025	0.00157781	775;2697;3760;4624;6262;6548
GO:0051701	interaction with host	http://amigo.geneontology.org/amigo/term/GO:0051701	183	7	1.11538	6.27589	0.000124743	0.00163886	598;735;1380;3690;3693;6404;7293
GO:0008643	carbohydrate transport	http://amigo.geneontology.org/amigo/term/GO:0008643	189	7	1.15195	6.07666	0.000152391	0.00196817	359;362;1432;2538;3479;3630;6513
GO:0032409	regulation of transporter activity	http://amigo.geneontology.org/amigo/term/GO:0032409	195	7	1.18852	5.88968	0.000184817	0.00234717	1080;3630;5566;6262;6548;7531;9001
GO:0009617	response to bacterium	http://amigo.geneontology.org/amigo/term/GO:0009617	492	11	2.99872	3.66823	0.000190794	0.00238336	25;623;1432;5578;5594;5599;6403;6915;7082;7293;58985
GO:0060541	respiratory system development	http://amigo.geneontology.org/amigo/term/GO:0060541	198	7	1.2068	5.80045	0.000203005	0.002495	1956;5156;5594;5864;7067;7068;57216
GO:0061458	reproductive system development	http://amigo.geneontology.org/amigo/term/GO:0061458	416	10	2.53551	3.94398	0.000213511	0.00258246	598;1432;1956;2057;2099;5156;5594;5747;6382;8531
GO:1904019	epithelial cell apoptotic process	http://amigo.geneontology.org/amigo/term/GO:1904019	90	5	0.548547	9.11499	0.000218896	0.00260623	25;598;2475;6262;7057
GO:1903034	regulation of response to wounding	http://amigo.geneontology.org/amigo/term/GO:1903034	145	6	0.88377	6.78909	0.000254072	0.00295478	2697;5156;5578;6403;6915;7057
GO:0050673	epithelial cell proliferation	http://amigo.geneontology.org/amigo/term/GO:0050673	347	9	2.11495	4.25541	0.000257783	0.00295478	1956;2099;2475;2697;3479;3690;5578;5594;7057
GO:0007517	muscle organ development	http://amigo.geneontology.org/amigo/term/GO:0007517	348	9	2.12105	4.24318	0.000263324	0.00295478	1432;2065;2475;2697;3479;4624;6262;8531;57216
GO:0043491	protein kinase B signaling	http://amigo.geneontology.org/amigo/term/GO:0043491	146	6	0.889865	6.74259	0.000263681	0.00295478	1956;2475;3479;3630;5747;7057
GO:1901652	response to peptide	http://amigo.geneontology.org/amigo/term/GO:1901652	434	10	2.64522	3.78041	0.000299721	0.00330996	815;1432;2475;2697;2770;3630;5566;5594;5747;6548
GO:0007006	mitochondrial membrane organization	http://amigo.geneontology.org/amigo/term/GO:0007006	97	5	0.591212	8.4572	0.000310461	0.00337959	598;815;5599;6548;7531
GO:0071214	cellular response to abiotic stimulus	http://amigo.geneontology.org/amigo/term/GO:0071214	284	8	1.73097	4.62168	0.000332907	0.00357289	359;598;1432;1956;2697;5599;6548;8531
GO:0043270	positive regulation of ion transport	http://amigo.geneontology.org/amigo/term/GO:0043270	223	7	1.35918	5.15017	0.000418	0.00442383	25;623;815;1080;6262;6548;9001
GO:0010608	posttranscriptional regulation of gene expression	http://amigo.geneontology.org/amigo/term/GO:0010608	454	10	2.76712	3.61387	0.000428004	0.00446765	1432;1956;2099;2475;5187;5578;5594;7057;8531;9001
GO:0046777	protein autophosphorylation	http://amigo.geneontology.org/amigo/term/GO:0046777	225	7	1.37137	5.10439	0.000441008	0.00454119	25;815;1956;2475;3630;5156;5747
GO:0033002	muscle cell proliferation	http://amigo.geneontology.org/amigo/term/GO:0033002	164	6	0.999575	6.00255	0.000491157	0.00499016	1432;1956;2475;2697;3479;7057
GO:0003014	renal system process	http://amigo.geneontology.org/amigo/term/GO:0003014	109	5	0.664352	7.52614	0.000531578	0.00526056	359;2697;3778;5566;56302
GO:0009132	nucleoside diphosphate metabolic process	http://amigo.geneontology.org/amigo/term/GO:0009132	109	5	0.664352	7.52614	0.000531578	0.00526056	3479;3630;5208;5214;9414
GO:0010035	response to inorganic substance	http://amigo.geneontology.org/amigo/term/GO:0010035	469	10	2.85854	3.49829	0.000551829	0.00538157	25;359;1956;3778;6262;6263;6382;7057;10242;55503
GO:0007163	establishment or maintenance of cell polarity	http://amigo.geneontology.org/amigo/term/GO:0007163	168	6	1.02395	5.85963	0.000557932	0.00538157	5747;6548;10092;56288;57216;83700
GO:0071216	cellular response to biotic stimulus	http://amigo.geneontology.org/amigo/term/GO:0071216	174	6	1.06052	5.65758	0.000671108	0.00639231	25;1432;5578;5594;5599;6915
GO:0002253	activation of immune response	http://amigo.geneontology.org/amigo/term/GO:0002253	482	10	2.93777	3.40394	0.000681977	0.00641563	25;735;1380;2099;3684;4773;5566;5594;5747;10092
GO:0042044	fluid transport	http://amigo.geneontology.org/amigo/term/GO:0042044	29	3	0.176754	16.9727	0.000712346	0.0066196	359;362;3708
GO:0006970	response to osmotic stress	http://amigo.geneontology.org/amigo/term/GO:0006970	67	4	0.408363	9.79521	0.000735992	0.00675694	1956;3778;6513;8531
GO:0008637	apoptotic mitochondrial changes	http://amigo.geneontology.org/amigo/term/GO:0008637	118	5	0.719206	6.95211	0.000762766	0.00691938	598;815;3479;5599;7531
GO:0048514	blood vessel morphogenesis	http://amigo.geneontology.org/amigo/term/GO:0048514	491	10	2.99263	3.34154	0.000786213	0.00704817	1432;2697;3690;5156;5578;5747;6915;7057;10672;83700
GO:0097581	lamellipodium organization	http://amigo.geneontology.org/amigo/term/GO:0097581	71	4	0.432743	9.24337	0.00091591	0.00811539	2017;2475;7414;10092
GO:0098657	import into cell	http://amigo.geneontology.org/amigo/term/GO:0098657	72	4	0.438838	9.11499	0.000965321	0.00845488	3760;6548;55503;56302
GO:0071496	cellular response to external stimulus	http://amigo.geneontology.org/amigo/term/GO:0071496	259	7	1.5786	4.43432	0.00101293	0.00877104	359;1956;2475;2697;5599;6513;6548
GO:0035329	hippo signaling	http://amigo.geneontology.org/amigo/term/GO:0035329	35	3	0.213324	14.0631	0.00124276	0.0106403	7082;7531;9414
GO:0034504	protein localization to nucleus	http://amigo.geneontology.org/amigo/term/GO:0034504	354	8	2.15762	3.70779	0.00140278	0.0118604	1432;1956;2475;3479;3630;5594;6548;7067
GO:0009743	response to carbohydrate	http://amigo.geneontology.org/amigo/term/GO:0009743	201	6	1.22509	4.8976	0.0014164	0.0118604	1080;2697;5208;5566;7057;7082
GO:0034248	regulation of cellular amide metabolic process	http://amigo.geneontology.org/amigo/term/GO:0034248	359	8	2.18809	3.65615	0.001533	0.0126972	1956;2099;2475;5187;5594;7057;8531;9001
GO:1902532	negative regulation of intracellular signal transduction	http://amigo.geneontology.org/amigo/term/GO:1902532	446	9	2.71836	3.31082	0.0015499	0.0126992	25;598;2099;3630;3708;5187;7057;8531;23624
GO:0001503	ossification	http://amigo.geneontology.org/amigo/term/GO:0001503	364	8	2.21857	3.60593	0.00167265	0.0135592	1432;1956;2697;3479;5566;5594;5747;7067
GO:0018209	peptidyl-serine modification	http://amigo.geneontology.org/amigo/term/GO:0018209	285	7	1.73707	4.02978	0.00175624	0.0139852	815;1432;2475;5566;5578;5594;5599
GO:0048144	fibroblast proliferation	http://amigo.geneontology.org/amigo/term/GO:0048144	85	4	0.518072	7.72093	0.00178933	0.0139852	1956;2099;3479;5156
GO:0014074	response to purine-containing compound	http://amigo.geneontology.org/amigo/term/GO:0014074	143	5	0.87158	5.73671	0.00179779	0.0139852	1080;5187;6262;6263;6382
GO:0043254	regulation of protein complex assembly	http://amigo.geneontology.org/amigo/term/GO:0043254	369	8	2.24904	3.55707	0.00182223	0.0139852	25;2017;2475;3630;4286;6403;7067;10092
GO:2001233	regulation of apoptotic signaling pathway	http://amigo.geneontology.org/amigo/term/GO:2001233	369	8	2.24904	3.55707	0.00182223	0.0139852	598;2017;3479;3630;5599;7057;7531;8531
GO:0051602	response to electrical stimulus	http://amigo.geneontology.org/amigo/term/GO:0051602	40	3	0.243799	12.3052	0.00183532	0.0139852	3760;5864;6548
GO:0031532	actin cytoskeleton reorganization	http://amigo.geneontology.org/amigo/term/GO:0031532	87	4	0.530262	7.54344	0.00194901	0.0147044	25;396;2017;5156
GO:0007162	negative regulation of cell adhesion	http://amigo.geneontology.org/amigo/term/GO:0007162	215	6	1.31042	4.57869	0.00199284	0.0148877	25;396;2065;5747;7057;58494
GO:0016052	carbohydrate catabolic process	http://amigo.geneontology.org/amigo/term/GO:0016052	148	5	0.902055	5.5429	0.00208991	0.0154613	2538;3479;3630;5208;5214
GO:0046939	nucleotide phosphorylation	http://amigo.geneontology.org/amigo/term/GO:0046939	90	4	0.548547	7.29199	0.00220666	0.016168	3479;3630;5208;5214
GO:0050727	regulation of inflammatory response	http://amigo.geneontology.org/amigo/term/GO:0050727	298	7	1.8163	3.85399	0.00225989	0.0164003	735;1432;1956;2099;3630;5187;55540
GO:0050865	regulation of cell activation	http://amigo.geneontology.org/amigo/term/GO:0050865	473	9	2.88292	3.12183	0.00231337	0.0166301	2475;3479;4352;4773;5156;5578;6403;7057;7293
GO:0019233	sensory perception of pain	http://amigo.geneontology.org/amigo/term/GO:0019233	92	4	0.560737	7.13347	0.00239092	0.0170269	623;2475;5594;6548
GO:0031032	actomyosin structure organization	http://amigo.geneontology.org/amigo/term/GO:0031032	156	5	0.950815	5.25865	0.00262742	0.0185379	2475;3693;4624;5156;6548
GO:0070482	response to oxygen levels	http://amigo.geneontology.org/amigo/term/GO:0070482	308	7	1.87725	3.72886	0.00271821	0.0190025	2475;3708;3778;4352;6262;6548;7057
GO:0002532	production of molecular mediator involved in inflammatory response	http://amigo.geneontology.org/amigo/term/GO:0002532	46	3	0.280369	10.7002	0.00274673	0.0190273	1432;3630;5187
GO:0007178	transmembrane receptor protein serine/threonine kinase signaling pathway	http://amigo.geneontology.org/amigo/term/GO:0007178	311	7	1.89554	3.69289	0.00286877	0.0196937	25;1432;3693;5747;6262;7057;56288
GO:0032386	regulation of intracellular transport	http://amigo.geneontology.org/amigo/term/GO:0032386	491	9	2.99263	3.00739	0.00297111	0.0202141	1432;1956;2475;3479;5594;5864;6548;7067;9001
GO:0017038	protein import	http://amigo.geneontology.org/amigo/term/GO:0017038	318	7	1.9382	3.6116	0.00324503	0.0218824	1432;1956;2475;3479;5594;6548;7067
GO:0031099	regeneration	http://amigo.geneontology.org/amigo/term/GO:0031099	166	5	1.01176	4.94186	0.00343255	0.0229439	1432;1956;2697;3479;83700
GO:0032615	interleukin-12 production	http://amigo.geneontology.org/amigo/term/GO:0032615	50	3	0.304748	9.84419	0.00348499	0.0230919	1432;7057;23236
GO:0021700	developmental maturation	http://amigo.geneontology.org/amigo/term/GO:0021700	242	6	1.47498	4.06785	0.0035868	0.0234244	1080;2475;2697;3479;5566;5864
GO:0005976	polysaccharide metabolic process	http://amigo.geneontology.org/amigo/term/GO:0005976	103	4	0.627782	6.37164	0.00359666	0.0234244	2475;2538;3479;3630
GO:0042063	gliogenesis	http://amigo.geneontology.org/amigo/term/GO:0042063	243	6	1.48108	4.05111	0.00365996	0.0236347	25;1956;2065;2475;5594;56288
GO:0045787	positive regulation of cell cycle	http://amigo.geneontology.org/amigo/term/GO:0045787	326	7	1.98696	3.52297	0.00372012	0.0238213	25;1956;3479;3630;5566;5578;23236
GO:0044262	cellular carbohydrate metabolic process	http://amigo.geneontology.org/amigo/term/GO:0044262	246	6	1.49936	4.0017	0.00388611	0.0246768	2475;2538;3479;3630;5208;6513
GO:0006090	pyruvate metabolic process	http://amigo.geneontology.org/amigo/term/GO:0006090	106	4	0.646067	6.19131	0.00398587	0.0249419	3479;3630;5208;5214
GO:1901654	response to ketone	http://amigo.geneontology.org/amigo/term/GO:1901654	172	5	1.04833	4.76947	0.00399333	0.0249419	598;1956;2770;6915;7057
GO:0031098	stress-activated protein kinase signaling cascade	http://amigo.geneontology.org/amigo/term/GO:0031098	251	6	1.52984	3.92199	0.0042859	0.0265516	1432;5187;5594;5599;23236;57216
GO:0007272	ensheathment of neurons	http://amigo.geneontology.org/amigo/term/GO:0007272	110	4	0.670446	5.96617	0.00454791	0.0279476	2475;7038;56288;83700
GO:0070371	ERK1 and ERK2 cascade	http://amigo.geneontology.org/amigo/term/GO:0070371	256	6	1.56031	3.84539	0.00471538	0.0287449	25;1956;3479;5156;5578;5594
GO:0035239	tube morphogenesis	http://amigo.geneontology.org/amigo/term/GO:0035239	344	7	2.09667	3.33863	0.00498204	0.0301295	1956;2099;2697;5156;6262;10672;57216
GO:0022412	cellular process involved in reproduction in multicellular organism	http://amigo.geneontology.org/amigo/term/GO:0022412	263	6	1.60298	3.74304	0.005369	0.032214	598;1080;2475;3479;5566;83700
GO:0043462	regulation of ATPase activity	http://amigo.geneontology.org/amigo/term/GO:0043462	59	3	0.359603	8.34253	0.00555754	0.0330847	4624;5864;6262
GO:0070661	leukocyte proliferation	http://amigo.geneontology.org/amigo/term/GO:0070661	267	6	1.62736	3.68696	0.00577112	0.0340899	25;1380;3479;4352;4773;7293
GO:0010469	regulation of receptor activity	http://amigo.geneontology.org/amigo/term/GO:0010469	119	4	0.725301	5.51495	0.00600259	0.0351844	1080;5566;9001;23624
GO:0050795	regulation of behavior	http://amigo.geneontology.org/amigo/term/GO:0050795	61	3	0.371793	8.069	0.00609921	0.0354779	2475;2697;3630
GO:0051090	regulation of sequence-specific DNA binding transcription factor activity	http://amigo.geneontology.org/amigo/term/GO:0051090	361	7	2.20028	3.18141	0.0064482	0.0372237	815;1432;2099;3630;5594;5599;7293
GO:1903829	positive regulation of cellular protein localization	http://amigo.geneontology.org/amigo/term/GO:1903829	362	7	2.20638	3.17262	0.00654349	0.0374898	1432;1956;3479;3630;5599;6548;7531
GO:0002064	epithelial cell development	http://amigo.geneontology.org/amigo/term/GO:0002064	195	5	1.18852	4.20692	0.00675724	0.0384255	2099;2697;6382;7082;9414
GO:0002544	chronic inflammatory response	http://amigo.geneontology.org/amigo/term/GO:0002544	21	2	0.127994	15.6257	0.00715199	0.0398152	2697;7057
GO:0098743	cell aggregation	http://amigo.geneontology.org/amigo/term/GO:0098743	21	2	0.127994	15.6257	0.00715199	0.0398152	1432;7067
GO:0050804	modulation of synaptic transmission	http://amigo.geneontology.org/amigo/term/GO:0050804	280	6	1.70659	3.51578	0.00723094	0.0398152	815;1956;2770;5594;5864;9001
GO:0044723	single-organism carbohydrate metabolic process	http://amigo.geneontology.org/amigo/term/GO:0044723	464	8	2.82807	2.82879	0.00726288	0.0398152	1432;2475;2538;3479;3630;5208;5214;6513
GO:0071900	regulation of protein serine/threonine kinase activity	http://amigo.geneontology.org/amigo/term/GO:0071900	464	8	2.82807	2.82879	0.00726288	0.0398152	25;1432;1956;3479;5594;7057;23624;57216
GO:0007588	excretion	http://amigo.geneontology.org/amigo/term/GO:0007588	66	3	0.402268	7.45772	0.00758786	0.0409565	359;362;3778
GO:0031644	regulation of neurological system process	http://amigo.geneontology.org/amigo/term/GO:0031644	66	3	0.402268	7.45772	0.00758786	0.0409565	2475;6548;56288
GO:0198738	cell-cell signaling by wnt	http://amigo.geneontology.org/amigo/term/GO:0198738	468	8	2.85245	2.80461	0.00763231	0.0409565	25;815;1432;4772;6262;6382;23236;57216
GO:0035270	endocrine system development	http://amigo.geneontology.org/amigo/term/GO:0035270	128	4	0.780156	5.12718	0.0077387	0.041237	5156;5594;7038;7067
GO:0048545	response to steroid hormone	http://amigo.geneontology.org/amigo/term/GO:0048545	375	7	2.28561	3.06264	0.00788029	0.0416999	1956;2099;5187;6382;7057;7067;7068
GO:0046683	response to organophosphorus	http://amigo.geneontology.org/amigo/term/GO:0046683	130	4	0.792346	5.0483	0.00816485	0.0429077	1080;5187;6263;6382
GO:0072524	pyridine-containing compound metabolic process	http://amigo.geneontology.org/amigo/term/GO:0072524	132	4	0.804536	4.97181	0.00860615	0.0448982	3479;3630;5208;5214
GO:0016042	lipid catabolic process	http://amigo.geneontology.org/amigo/term/GO:0016042	291	6	1.77364	3.38288	0.00866147	0.0448982	1592;2475;3630;5337;7067;23236
GO:0043279	response to alkaloid	http://amigo.geneontology.org/amigo/term/GO:0043279	133	4	0.810631	4.93443	0.00883254	0.0453151	598;2475;6262;6263
GO:0030104	water homeostasis	http://amigo.geneontology.org/amigo/term/GO:0030104	70	3	0.426648	7.03156	0.0089203	0.0453151	359;362;5566
GO:2001057	reactive nitrogen species metabolic process	http://amigo.geneontology.org/amigo/term/GO:2001057	70	3	0.426648	7.03156	0.0089203	0.0453151	1956;2475;3630
GO:0033500	carbohydrate homeostasis	http://amigo.geneontology.org/amigo/term/GO:0033500	210	5	1.27994	3.90642	0.00915462	0.0461975	1080;2538;3630;5566;7082
GO:0060560	developmental growth involved in morphogenesis	http://amigo.geneontology.org/amigo/term/GO:0060560	212	5	1.29213	3.86957	0.00951341	0.0476922	25;2017;2099;7414;57216
GO:0006909	phagocytosis	http://amigo.geneontology.org/amigo/term/GO:0006909	213	5	1.29823	3.8514	0.0096964	0.0482919	25;5594;5747;7057;10092
GO:0014812	muscle cell migration	http://amigo.geneontology.org/amigo/term/GO:0014812	73	3	0.444933	6.74259	0.010004	0.0491863	3479;3690;10092
GO:0043954	cellular component maintenance	http://amigo.geneontology.org/amigo/term/GO:0043954	25	2	0.152374	13.1256	0.0100574	0.0491863	2017;5864
GO:0006813	potassium ion transport	http://amigo.geneontology.org/amigo/term/GO:0006813	215	5	1.31042	3.81558	0.0100696	0.0491863	3760;3778;6548;7531;10242

## Sheet: Table S4 - Spot D
Data Sheet 1: GO term enrichment
Autoimmunity, autoinflammation and inflammation: a systems view on signaling pathway deregulation profiles
Arsen Arakelyan*, Lilit Nersisyan, David Poghosyan, Lusine Khondkaryan, Anna Hakobyan, Henry Löffler-Wirth, Evie Melanitou and Hans Binder
* Correspondence: Arsen Arakelyan: aarakaleyan@sci.am
This dataset contains results of GO term enrichment analysis performed on the genes of the sink nodes in each spot of the SOM portrait
geneset	description	link	the number of reference genes in the category	the number of genes in the user gene list and also in the category	the expected number in the category	ratio of enrichment	p value from hyergeometric test	FDR from BH	Genes in set (Entrez Gene ID)
GO:0002764	immune response-regulating signaling pathway	http://amigo.geneontology.org/amigo/term/GO:0002764	458	28	3.6679	7.63381	0	0	60;329;331;596;719;728;841;942;958;1378;1398;1535;2099;2353;3661;3665;3725;4208;4772;4790;4792;5058;5594;5599;5879;7128;7189;8398
GO:0009612	response to mechanical stimulus	http://amigo.geneontology.org/amigo/term/GO:0009612	197	21	1.57768	13.3107	0	0	355;841;958;1432;1535;2113;2353;3553;3569;3627;3725;3727;4790;4792;5599;5743;5879;6198;7132;8061;10746
GO:0009615	response to virus	http://amigo.geneontology.org/amigo/term/GO:0009615	304	24	2.43459	9.85794	0	0	329;596;598;942;958;1432;3315;3439;3456;3569;3592;3627;3661;3665;3925;4208;4283;5879;6352;6772;7124;7128;8061;388372
GO:0009617	response to bacterium	http://amigo.geneontology.org/amigo/term/GO:0009617	492	42	3.94018	10.6594	0	0	355;728;836;841;941;942;958;1432;1437;1535;2353;2920;3456;3553;3569;3576;3592;3627;3661;3725;3727;4208;4283;4790;4791;4792;5578;5594;5599;5743;6198;6352;6373;7124;7128;7132;7133;7189;7412;8398;8793;8794
GO:0031349	positive regulation of defense response	http://amigo.geneontology.org/amigo/term/GO:0031349	395	27	3.16336	8.53523	0	0	329;331;841;942;1535;2099;2113;3456;3553;3569;3592;3661;3665;4208;4313;4790;4792;5058;5743;6352;7124;7128;7132;7189;388372;414062;729230
GO:0032103	positive regulation of response to external stimulus	http://amigo.geneontology.org/amigo/term/GO:0032103	260	25	2.08221	12.0065	0	0	719;728;1230;1535;2113;2920;3315;3553;3569;3576;3592;3627;4283;5578;5743;5879;6352;6373;7124;7132;7189;10488;388372;414062;729230
GO:0034612	response to tumor necrosis factor	http://amigo.geneontology.org/amigo/term/GO:0034612	272	24	2.17831	11.0177	0	0	329;355;836;841;958;1535;3569;3576;5743;6198;6352;6772;7124;7128;7132;7133;7185;7412;7442;8793;8794;9530;388372;414062
GO:0040017	positive regulation of locomotion	http://amigo.geneontology.org/amigo/term/GO:0040017	434	31	3.47569	8.91909	0	0	596;719;728;1230;1432;2113;2316;2920;3315;3554;3569;3576;3592;3627;3725;4283;5058;5328;5578;5594;5743;5879;6198;6352;6373;6776;7124;9530;10488;388372;729230
GO:0051090	regulation of sequence-specific DNA binding transcription factor activity	http://amigo.geneontology.org/amigo/term/GO:0051090	361	25	2.89107	8.64732	0	0	408;815;958;1386;1432;1649;2099;2316;2353;3553;3569;3725;4790;4791;4792;5594;5599;6788;7124;7128;7185;7189;8061;8837;100533105
GO:0051272	positive regulation of cellular component movement	http://amigo.geneontology.org/amigo/term/GO:0051272	418	32	3.34755	9.55922	0	0	596;719;728;1230;1432;2113;2316;2920;3315;3554;3569;3576;3592;3627;3725;3925;4283;5058;5328;5578;5594;5743;5879;6198;6352;6373;6776;7124;9530;10488;388372;729230
GO:0071216	cellular response to biotic stimulus	http://amigo.geneontology.org/amigo/term/GO:0071216	174	24	1.39348	17.2231	0	0	941;942;958;1432;1437;1649;3553;3569;3576;3592;3627;3661;4208;4790;4792;5578;5594;5599;6352;7124;7128;7133;7157;7189
GO:0001819	positive regulation of cytokine production	http://amigo.geneontology.org/amigo/term/GO:0001819	374	25	2.99518	8.34674	2.22045e-16	1.30152e-14	329;468;719;728;941;942;958;1385;1386;1432;1437;1535;1649;3315;3553;3569;3592;3661;3665;4790;4791;5743;7124;7189;729230
GO:0060326	cell chemotaxis	http://amigo.geneontology.org/amigo/term/GO:0060326	241	21	1.93005	10.8805	2.22045e-16	1.30152e-14	719;728;1230;2920;3315;3553;3569;3576;3577;3579;3592;3627;4283;5879;6352;6373;7412;10488;388372;414062;729230
GO:0050727	regulation of inflammatory response	http://amigo.geneontology.org/amigo/term/GO:0050727	298	22	2.38653	9.21839	1.66533e-15	9.06418e-14	329;331;719;728;1378;1432;2099;2113;3553;3554;3569;4790;5743;6352;7124;7128;7132;7133;7850;388372;414062;729230
GO:0097191	extrinsic apoptotic signaling pathway	http://amigo.geneontology.org/amigo/term/GO:0097191	221	19	1.76988	10.7352	1.06581e-14	5.41434e-13	355;596;597;598;836;841;1437;3553;3592;6198;6788;7124;7128;7132;7133;7185;8793;8794;8837
GO:0071496	cellular response to external stimulus	http://amigo.geneontology.org/amigo/term/GO:0071496	259	20	2.0742	9.64226	1.56541e-14	7.45529e-13	355;468;596;841;958;1026;1535;2353;3553;3569;3725;4149;4790;5599;5743;5879;7132;7157;8061;10746
GO:0043410	positive regulation of MAPK cascade	http://amigo.geneontology.org/amigo/term/GO:0043410	477	25	3.82006	6.54441	4.44089e-14	1.99056e-12	355;408;728;958;1230;1398;1432;3553;3569;3725;4616;5058;5578;5594;5604;5871;6352;6788;7124;7133;7189;8837;10746;388372;414062
GO:0050900	leukocyte migration	http://amigo.geneontology.org/amigo/term/GO:0050900	369	22	2.95514	7.44466	1.37557e-13	5.82323e-12	719;728;1230;2920;3553;3554;3569;3576;3577;3579;3592;3627;4283;5879;6352;6373;7124;7412;10488;388372;414062;729230
GO:0007249	I-kappaB kinase/NF-kappaB signaling	http://amigo.geneontology.org/amigo/term/GO:0007249	257	19	2.05819	9.23143	1.66978e-13	6.69668e-12	329;387;841;958;2099;2316;3315;3553;3661;4790;4791;4792;5743;6772;7124;7128;7132;7189;8837
GO:0033002	muscle cell proliferation	http://amigo.geneontology.org/amigo/term/GO:0033002	164	16	1.31339	12.1822	2.21934e-13	8.45567e-12	1432;1535;3569;3592;3725;4208;4313;5058;5743;6198;6352;6772;7124;7128;7189;8837
GO:1903706	regulation of hemopoiesis	http://amigo.geneontology.org/amigo/term/GO:1903706	308	20	2.46662	8.10826	4.14002e-13	1.50224e-11	355;841;941;942;1230;1385;1432;2113;2353;3456;3569;3592;3665;3725;4208;4609;4792;5578;7124;7189
GO:0060759	regulation of response to cytokine stimulus	http://amigo.geneontology.org/amigo/term/GO:0060759	145	15	1.16123	12.9173	5.53113e-13	1.91578e-11	329;841;3439;3456;3554;3569;3661;3665;6352;6772;7124;7128;7132;7185;7850
GO:0071214	cellular response to abiotic stimulus	http://amigo.geneontology.org/amigo/term/GO:0071214	284	19	2.27442	8.3538	1.00087e-12	3.28667e-11	355;468;598;841;958;1026;1432;1535;2002;3553;4609;4790;5599;5743;5879;7132;7157;7442;10746
GO:0050920	regulation of chemotaxis	http://amigo.geneontology.org/amigo/term/GO:0050920	181	16	1.44954	11.038	1.03517e-12	3.28667e-11	719;728;1230;2920;3315;3569;3576;3592;3627;4283;5879;6352;6373;10488;388372;729230
GO:0070098	chemokine-mediated signaling pathway	http://amigo.geneontology.org/amigo/term/GO:0070098	79	12	0.632672	18.9672	1.25322e-12	3.81981e-11	1230;2920;3576;3577;3579;3627;4283;6352;6373;388372;414062;729230
GO:0002253	activation of immune response	http://amigo.geneontology.org/amigo/term/GO:0002253	482	23	3.8601	5.9584	3.72302e-12	1.09113e-10	60;329;331;596;719;728;841;942;1378;1398;1535;2099;3661;3665;4208;4790;4792;5058;5594;5879;7128;7189;8398
GO:0045088	regulation of innate immune response	http://amigo.geneontology.org/amigo/term/GO:0045088	349	20	2.79497	7.15572	4.17999e-12	1.17969e-10	329;331;841;942;1378;1535;2099;3439;3456;3592;3661;3665;4313;4790;4792;5058;6352;6772;7128;7189
GO:0070555	response to interleukin-1	http://amigo.geneontology.org/amigo/term/GO:0070555	112	13	0.896953	14.4935	4.82703e-12	1.31364e-10	958;1535;2113;3554;3569;3576;4790;5578;6352;7189;7850;388372;414062
GO:0002521	leukocyte differentiation	http://amigo.geneontology.org/amigo/term/GO:0002521	455	22	3.64387	6.03754	9.05542e-12	2.37939e-10	355;596;841;941;942;1230;1385;1432;1437;2353;3439;3456;3569;3592;3665;3725;4208;4609;5578;7124;7189;7412
GO:0009314	response to radiation	http://amigo.geneontology.org/amigo/term/GO:0009314	419	21	3.35556	6.25826	1.46063e-11	3.71e-10	408;468;595;596;598;836;1026;1385;1432;1535;2002;2353;3592;3627;3725;3727;4609;5599;5743;7157;7412
GO:0010035	response to inorganic substance	http://amigo.geneontology.org/amigo/term/GO:0010035	469	22	3.75599	5.85731	1.63924e-11	4.02937e-10	355;468;595;596;836;841;942;1385;1386;1437;2113;2353;3569;3725;3727;4208;5743;7124;7128;7412;8061;8837
GO:0070661	leukocyte proliferation	http://amigo.geneontology.org/amigo/term/GO:0070661	267	17	2.13827	7.95035	3.83091e-11	9.12236e-10	596;836;941;942;958;1026;3439;3456;3553;3569;3592;4208;6352;7128;7189;7412;729230
GO:0033674	positive regulation of kinase activity	http://amigo.geneontology.org/amigo/term/GO:0033674	498	22	3.98824	5.51622	5.25602e-11	1.21366e-09	387;408;595;728;958;994;1026;1398;1432;3553;4137;4616;5058;5594;5604;5871;5879;6352;6788;7124;7189;10746
GO:0030099	myeloid cell differentiation	http://amigo.geneontology.org/amigo/term/GO:0030099	322	18	2.57874	6.98016	8.32494e-11	1.86577e-09	355;836;841;942;1230;1385;1432;1437;2113;2353;3665;3725;4208;4609;4792;5578;7124;7189
GO:2001233	regulation of apoptotic signaling pathway	http://amigo.geneontology.org/amigo/term/GO:2001233	369	19	2.95514	6.42948	9.66403e-11	2.07675e-09	355;596;598;841;1437;1649;3315;3456;3553;5599;6198;6788;7124;7128;7157;7185;8398;8837;10488
GO:0071900	regulation of protein serine/threonine kinase activity	http://amigo.geneontology.org/amigo/term/GO:0071900	464	21	3.71595	5.65132	9.81142e-11	2.07675e-09	387;408;595;728;836;958;1026;1398;1432;3315;3553;4616;5058;5594;5604;5871;6788;7124;7128;7189;10746
GO:0070997	neuron death	http://amigo.geneontology.org/amigo/term/GO:0070997	293	17	2.34649	7.24486	1.64455e-10	3.38688e-09	355;468;596;598;728;836;1385;1386;1649;2002;3569;3725;4137;4149;4208;6352;7157
GO:0050673	epithelial cell proliferation	http://amigo.geneontology.org/amigo/term/GO:0050673	347	18	2.77895	6.47726	2.81638e-10	5.64759e-09	595;728;1386;1535;2099;3569;3725;4208;4609;5578;5594;5604;6352;6772;6776;7124;7128;8837
GO:0098542	defense response to other organism	http://amigo.geneontology.org/amigo/term/GO:0098542	443	20	3.54777	5.63735	3.03487e-10	5.92967e-09	329;596;728;942;958;1535;3439;3456;3569;3592;3627;3661;3665;4283;5879;6772;7124;7128;7132;8398
GO:0072593	reactive oxygen species metabolic process	http://amigo.geneontology.org/amigo/term/GO:0072593	228	15	1.82594	8.21495	3.75961e-10	7.16205e-09	329;596;1026;1432;1535;3553;3569;4137;5743;5879;7124;7157;7442;8837;653361
GO:0042493	response to drug	http://amigo.geneontology.org/amigo/term/GO:0042493	401	19	3.21141	5.9164	3.96293e-10	7.36524e-09	408;595;596;836;942;1026;1385;1535;2353;3553;3569;3725;3727;4208;4609;5743;6198;7157;8061
GO:0007568	aging	http://amigo.geneontology.org/amigo/term/GO:0007568	276	16	2.21035	7.23868	6.02873e-10	1.07758e-08	596;597;942;1026;1385;1432;2353;3569;3725;3727;4791;5604;6198;7133;7157;7412
GO:1901342	regulation of vasculature development	http://amigo.geneontology.org/amigo/term/GO:1901342	236	15	1.89001	7.93648	6.08084e-10	1.07758e-08	387;719;728;2113;3315;3553;3569;3576;3627;5578;5743;6772;7128;8837;729230
GO:0050865	regulation of cell activation	http://amigo.geneontology.org/amigo/term/GO:0050865	473	20	3.78802	5.2798	9.537e-10	1.59552e-08	355;596;836;941;942;958;1026;3456;3553;3569;3592;4208;5058;5578;5879;6352;7128;7189;7412;729230
GO:0042107	cytokine metabolic process	http://amigo.geneontology.org/amigo/term/GO:0042107	108	11	0.864918	12.718	9.54502e-10	1.59552e-08	941;942;3315;3553;3569;3661;3665;4790;7124;7189;729230
GO:0018209	peptidyl-serine modification	http://amigo.geneontology.org/amigo/term/GO:0018209	285	16	2.28242	7.01009	9.63177e-10	1.59552e-08	408;596;815;1432;3439;3456;3569;5058;5578;5594;5599;7124;9530;10000;51701;100533105
GO:0009991	response to extracellular stimulus	http://amigo.geneontology.org/amigo/term/GO:0009991	425	19	3.40361	5.5823	1.04923e-09	1.70109e-08	468;595;596;958;1026;1535;1649;2353;3569;3627;3725;4149;4208;5743;6198;7157;7412;7442;8061
GO:0002250	adaptive immune response	http://amigo.geneontology.org/amigo/term/GO:0002250	336	17	2.69086	6.31769	1.3541e-09	2.14964e-08	355;941;942;958;1378;3439;3456;3553;3569;3592;3665;4208;4791;7124;7128;7189;729230
GO:1901652	response to peptide	http://amigo.geneontology.org/amigo/term/GO:1901652	434	19	3.47569	5.46654	1.48647e-09	2.31161e-08	815;958;1385;1432;1535;3553;3569;3727;4149;4790;4792;5058;5594;6198;6772;6776;7128;7442;8837
GO:0002697	regulation of immune effector process	http://amigo.geneontology.org/amigo/term/GO:0002697	314	16	2.51467	6.36266	3.90604e-09	5.9528e-08	329;719;728;941;942;958;1378;3456;3553;3569;3592;5879;7124;7128;7189;729230
GO:0045785	positive regulation of cell adhesion	http://amigo.geneontology.org/amigo/term/GO:0045785	371	17	2.97116	5.72168	6.03627e-09	9.0189e-08	941;942;1398;2113;2316;3553;3569;3592;5058;5578;5879;6352;7124;7189;7412;9530;729230
GO:0010573	vascular endothelial growth factor production	http://amigo.geneontology.org/amigo/term/GO:0010573	33	7	0.264281	26.487	6.30048e-09	9.23263e-08	468;719;728;3553;3569;5743;729230
GO:0007159	leukocyte cell-cell adhesion	http://amigo.geneontology.org/amigo/term/GO:0007159	475	19	3.80404	4.99469	6.55466e-09	9.42387e-08	355;596;836;841;941;942;2113;3439;3456;3553;3569;3592;5058;5879;6352;7124;7189;7412;729230
GO:0097696	STAT cascade	http://amigo.geneontology.org/amigo/term/GO:0097696	164	12	1.31339	9.13663	7.27612e-09	1.02674e-07	958;1437;3439;3456;3569;3592;5594;6352;6772;6776;7132;729230
GO:0097194	execution phase of apoptosis	http://amigo.geneontology.org/amigo/term/GO:0097194	75	9	0.600638	14.9841	7.92892e-09	1.09852e-07	329;598;836;839;840;841;1677;7157;8837
GO:0031098	stress-activated protein kinase signaling cascade	http://amigo.geneontology.org/amigo/term/GO:0031098	251	14	2.01013	6.96471	1.26737e-08	1.72453e-07	1432;3553;4609;4616;4790;5058;5594;5599;5604;5871;6788;7124;7189;10746
GO:0032844	regulation of homeostatic process	http://amigo.geneontology.org/amigo/term/GO:0032844	443	18	3.54777	5.07361	1.34862e-08	1.80289e-07	408;596;1432;1535;1649;2113;3553;3569;3627;4283;4609;5594;5743;6373;7124;7128;7442;8398
GO:0042113	B cell activation	http://amigo.geneontology.org/amigo/term/GO:0042113	219	13	1.75386	7.41221	2.07869e-08	2.73097e-07	355;596;836;841;942;958;1026;3439;3456;3569;4208;7128;7412
GO:0070482	response to oxygen levels	http://amigo.geneontology.org/amigo/term/GO:0070482	308	15	2.46662	6.0812	2.28515e-08	2.95132e-07	329;355;596;836;1026;1385;1535;2113;4313;5058;5328;5743;7157;7412;8837
GO:0048511	rhythmic process	http://amigo.geneontology.org/amigo/term/GO:0048511	310	15	2.48264	6.04196	2.4907e-08	3.16319e-07	355;408;468;596;598;1385;1437;2099;2113;3569;3725;3727;4791;5599;7157
GO:0008637	apoptotic mitochondrial changes	http://amigo.geneontology.org/amigo/term/GO:0008637	118	10	0.945004	10.582	3.42812e-08	4.28234e-07	596;597;598;815;841;1386;3725;5599;7157;8398
GO:0048010	vascular endothelial growth factor receptor signaling pathway	http://amigo.geneontology.org/amigo/term/GO:0048010	90	9	0.720765	12.4867	4.03491e-08	4.95903e-07	60;387;1398;1432;1535;3315;3553;5879;653361
GO:0071417	cellular response to organonitrogen compound	http://amigo.geneontology.org/amigo/term/GO:0071417	479	18	3.83607	4.6923	4.46642e-08	5.40224e-07	598;815;1385;1535;3553;3569;4149;4208;4313;4790;5058;5594;5743;6198;6776;7124;7442;8837
GO:0048545	response to steroid hormone	http://amigo.geneontology.org/amigo/term/GO:0048545	375	16	3.00319	5.32767	4.77191e-08	5.68156e-07	355;595;596;836;1026;1535;2099;2353;3456;3569;5058;5743;6198;7124;8061;8837
GO:0022407	regulation of cell-cell adhesion	http://amigo.geneontology.org/amigo/term/GO:0022407	379	16	3.03522	5.27144	5.52676e-08	6.47906e-07	836;941;942;2113;3456;3553;3569;3592;5058;5578;5879;6352;7124;7189;7412;729230
GO:0050878	regulation of body fluid levels	http://amigo.geneontology.org/amigo/term/GO:0050878	490	18	3.92417	4.58696	6.30029e-08	7.27398e-07	60;387;408;595;958;1385;1535;2316;3315;3439;3456;3569;5328;5578;5594;5868;5879;6776
GO:0033028	myeloid cell apoptotic process	http://amigo.geneontology.org/amigo/term/GO:0033028	28	6	0.224238	26.7573	7.53218e-08	8.56645e-07	596;3569;3661;3665;4208;6352
GO:0038034	signal transduction in absence of ligand	http://amigo.geneontology.org/amigo/term/GO:0038034	72	8	0.576612	13.8741	1.02994e-07	1.15414e-06	355;596;597;598;836;1437;3553;7124
GO:1901654	response to ketone	http://amigo.geneontology.org/amigo/term/GO:1901654	172	11	1.37746	7.9857	1.27215e-07	1.4049e-06	595;598;1026;1535;2002;2353;3456;3569;6198;8061;8837
GO:0070371	ERK1 and ERK2 cascade	http://amigo.geneontology.org/amigo/term/GO:0070371	256	13	2.05018	6.34092	1.30449e-07	1.42003e-06	408;728;1230;3569;3725;5578;5594;5604;6352;7124;8837;388372;414062
GO:0009266	response to temperature stimulus	http://amigo.geneontology.org/amigo/term/GO:0009266	213	12	1.70581	7.03478	1.33206e-07	1.42962e-06	815;841;1026;2353;3569;3627;4137;4792;5594;6198;7442;9530
GO:0010959	regulation of metal ion transport	http://amigo.geneontology.org/amigo/term/GO:0010959	310	14	2.48264	5.63917	1.76804e-07	1.87118e-06	468;596;815;1230;1535;2316;3627;4283;5743;6352;6373;8398;388372;100533105
GO:0014074	response to purine-containing compound	http://amigo.geneontology.org/amigo/term/GO:0014074	143	10	1.14522	8.73198	2.12649e-07	2.21971e-06	329;2353;3553;3569;3725;3727;5743;6772;7442;8061
GO:0043331	response to dsRNA	http://amigo.geneontology.org/amigo/term/GO:0043331	81	8	0.648689	12.3326	2.60744e-07	2.68496e-06	2099;3439;3456;3661;4790;4792;5594;5604
GO:0006875	cellular metal ion homeostasis	http://amigo.geneontology.org/amigo/term/GO:0006875	489	17	3.91616	4.34099	3.32887e-07	3.38214e-06	596;719;728;958;1230;1535;1649;2099;3627;4283;4609;6352;6373;7442;8398;729230;100533105
GO:0048514	blood vessel morphogenesis	http://amigo.geneontology.org/amigo/term/GO:0048514	491	17	3.93218	4.32331	3.52544e-07	3.53472e-06	387;719;728;1432;2113;3315;3553;3569;3576;3627;3725;4313;5578;5743;6772;7128;729230
GO:0034341	response to interferon-gamma	http://amigo.geneontology.org/amigo/term/GO:0034341	155	10	1.24132	8.05595	4.50742e-07	4.46059e-06	815;942;958;3661;3665;6352;6772;7412;388372;414062
GO:0006979	response to oxidative stress	http://amigo.geneontology.org/amigo/term/GO:0006979	389	15	3.11531	4.81493	4.77203e-07	4.6619e-06	468;596;836;1535;2113;2353;3315;3569;3725;5743;7124;7128;7157;8061;8837
GO:0002274	myeloid leukocyte activation	http://amigo.geneontology.org/amigo/term/GO:0002274	158	10	1.26534	7.90299	5.38258e-07	5.1918e-06	942;1437;3576;3579;3725;4137;6352;7189;7442;729230
GO:0050817	coagulation	http://amigo.geneontology.org/amigo/term/GO:0050817	342	14	2.73891	5.11153	5.81742e-07	5.5411e-06	60;387;408;958;2316;3315;3439;3456;3569;5328;5578;5594;5868;5879
GO:1904019	epithelial cell apoptotic process	http://amigo.geneontology.org/amigo/term/GO:1904019	90	8	0.720765	11.0993	5.92001e-07	5.56919e-06	355;598;958;3569;6788;7124;7128;8837
GO:0006959	humoral immune response	http://amigo.geneontology.org/amigo/term/GO:0006959	164	10	1.31339	7.61386	7.58921e-07	7.05241e-06	596;719;728;1378;3439;3456;3569;4208;7124;8398
GO:0046683	response to organophosphorus	http://amigo.geneontology.org/amigo/term/GO:0046683	130	9	1.04111	8.64466	9.63865e-07	8.84897e-06	329;2353;3553;3725;3727;5743;6772;7442;8061
GO:0009636	response to toxic substance	http://amigo.geneontology.org/amigo/term/GO:0009636	211	11	1.68979	6.50967	9.87438e-07	8.95747e-06	355;596;1026;2353;5594;5743;6198;6352;7124;119391;388372
GO:0002526	acute inflammatory response	http://amigo.geneontology.org/amigo/term/GO:0002526	133	9	1.06513	8.44966	1.16777e-06	1.0347e-05	719;728;1378;3553;3569;5743;7124;7412;7442
GO:0043279	response to alkaloid	http://amigo.geneontology.org/amigo/term/GO:0043279	133	9	1.06513	8.44966	1.16777e-06	1.0347e-05	596;598;836;1385;3569;4790;7124;7412;7442
GO:0090559	regulation of membrane permeability	http://amigo.geneontology.org/amigo/term/GO:0090559	70	7	0.560595	12.4867	1.38567e-06	1.21366e-05	596;598;815;841;1386;5599;7157
GO:0043270	positive regulation of ion transport	http://amigo.geneontology.org/amigo/term/GO:0043270	223	11	1.7859	6.15937	1.69934e-06	1.47148e-05	815;1230;2316;3553;3627;4283;6352;6373;8398;388372;100533105
GO:0072507	divalent inorganic cation homeostasis	http://amigo.geneontology.org/amigo/term/GO:0072507	432	15	3.45967	4.33567	1.77736e-06	1.52174e-05	596;719;728;958;1230;1535;1649;2099;3627;4283;6352;6373;7442;8398;729230
GO:0097193	intrinsic apoptotic signaling pathway	http://amigo.geneontology.org/amigo/term/GO:0097193	274	12	2.19433	5.46864	1.95564e-06	1.65578e-05	468;596;597;598;1026;1649;3315;7124;7132;7133;7157;10488
GO:0043491	protein kinase B signaling	http://amigo.geneontology.org/amigo/term/GO:0043491	146	9	1.16924	7.6973	2.54229e-06	2.12882e-05	958;1649;3553;3569;6198;6352;6788;7124;9530
GO:0070265	necrotic cell death	http://amigo.geneontology.org/amigo/term/GO:0070265	50	6	0.400425	14.9841	2.75326e-06	2.28042e-05	329;355;841;3661;7124;8837
GO:0044708	single-organism behavior	http://amigo.geneontology.org/amigo/term/GO:0044708	393	14	3.14734	4.4482	3.00552e-06	2.46258e-05	596;836;1385;1437;2353;3569;3725;4137;4208;5743;6198;7442;8061;8398
GO:0051235	maintenance of location	http://amigo.geneontology.org/amigo/term/GO:0051235	294	12	2.3545	5.09662	4.05337e-06	3.28582e-05	1535;1649;2316;3553;3569;3627;4283;4790;4792;6373;7124;7442
GO:0032623	interleukin-2 production	http://amigo.geneontology.org/amigo/term/GO:0032623	56	6	0.448476	13.3786	5.41038e-06	4.3397e-05	941;942;3553;7128;7189;729230
GO:0061458	reproductive system development	http://amigo.geneontology.org/amigo/term/GO:0061458	416	14	3.33154	4.20226	5.79319e-06	4.59834e-05	329;408;595;596;598;841;1432;1437;2099;5594;5604;5743;6788;8061
GO:0032355	response to estradiol	http://amigo.geneontology.org/amigo/term/GO:0032355	122	8	0.977038	8.18802	5.94911e-06	4.67132e-05	595;836;841;2099;2113;3569;5743;8837
GO:0006968	cellular defense response	http://amigo.geneontology.org/amigo/term/GO:0006968	57	6	0.456485	13.1439	6.00774e-06	4.67132e-05	728;3579;4283;8061;653361;729230
GO:0044706	multi-multicellular organism process	http://amigo.geneontology.org/amigo/term/GO:0044706	207	10	1.65776	6.03223	6.20308e-06	4.77449e-05	596;2099;2113;2353;3553;4313;5743;8061;8398;100137049
GO:0048732	gland development	http://amigo.geneontology.org/amigo/term/GO:0048732	420	14	3.36357	4.16224	6.46334e-06	4.92507e-05	595;596;1385;2099;2113;3569;3725;4792;5594;5604;6776;7124;7128;8837
GO:0031099	regeneration	http://amigo.geneontology.org/amigo/term/GO:0031099	166	9	1.32941	6.76991	7.28866e-06	5.49897e-05	595;596;728;1026;1432;3725;4792;5604;8837
GO:0006909	phagocytosis	http://amigo.geneontology.org/amigo/term/GO:0006909	213	10	1.70581	5.86231	7.98127e-06	5.96248e-05	60;1398;1535;3553;5058;5594;5868;5879;7124;8398
GO:0001818	negative regulation of cytokine production	http://amigo.geneontology.org/amigo/term/GO:0001818	214	10	1.71382	5.83492	8.31689e-06	6.15288e-05	408;3456;3569;3592;3661;4790;5879;7124;7128;7850
GO:0032386	regulation of intracellular transport	http://amigo.geneontology.org/amigo/term/GO:0032386	491	15	3.93218	3.81468	8.44208e-06	6.18544e-05	387;1026;1432;2316;3553;3569;4792;5058;5594;5604;5743;5868;7124;7157;9530
GO:1904951	positive regulation of establishment of protein localization	http://amigo.geneontology.org/amigo/term/GO:1904951	499	15	3.99624	3.75352	1.02364e-05	7.4287e-05	387;408;596;841;1432;2316;3553;3569;3661;5058;5599;5743;7124;7157;8398
GO:0071887	leukocyte apoptotic process	http://amigo.geneontology.org/amigo/term/GO:0071887	95	7	0.760808	9.20075	1.08369e-05	7.79031e-05	355;3569;3661;3665;4208;6352;7157
GO:0001667	ameboidal-type cell migration	http://amigo.geneontology.org/amigo/term/GO:0001667	326	12	2.61077	4.59634	1.15698e-05	8.16313e-05	387;1432;2113;3315;3725;5058;5578;5743;5879;6772;6776;9530
GO:0048871	multicellular organismal homeostasis	http://amigo.geneontology.org/amigo/term/GO:0048871	326	12	2.61077	4.59634	1.15698e-05	8.16313e-05	60;596;3315;3553;3569;5743;5879;7124;7128;7189;7442;10000
GO:0007006	mitochondrial membrane organization	http://amigo.geneontology.org/amigo/term/GO:0007006	97	7	0.776825	9.01104	1.2434e-05	8.69237e-05	596;598;815;841;1386;5599;7157
GO:0048872	homeostasis of number of cells	http://amigo.geneontology.org/amigo/term/GO:0048872	226	10	1.80992	5.5251	1.34018e-05	9.28378e-05	355;596;836;1432;2113;3569;4208;5879;7128;10000
GO:0002443	leukocyte mediated immunity	http://amigo.geneontology.org/amigo/term/GO:0002443	280	11	2.24238	4.9055	1.49594e-05	0.000102694	355;958;1378;3456;3553;3569;3592;3665;7124;7189;729230
GO:0046677	response to antibiotic	http://amigo.geneontology.org/amigo/term/GO:0046677	42	5	0.336357	14.8651	2.02417e-05	0.000137716	836;841;3569;4208;7157
GO:0002544	chronic inflammatory response	http://amigo.geneontology.org/amigo/term/GO:0002544	21	4	0.168179	23.7842	2.10109e-05	0.000141684	6352;7124;7128;7412
GO:0032635	interleukin-6 production	http://amigo.geneontology.org/amigo/term/GO:0032635	106	7	0.848901	8.24595	2.22341e-05	0.000148618	408;1535;3553;3569;7124;7128;7189
GO:0009299	mRNA transcription	http://amigo.geneontology.org/amigo/term/GO:0009299	22	4	0.176187	22.7031	2.55218e-05	0.00016911	468;728;1649;2316
GO:0072511	divalent inorganic cation transport	http://amigo.geneontology.org/amigo/term/GO:0072511	414	13	3.31552	3.92095	2.65374e-05	0.000174324	596;815;1230;1535;1649;3627;4283;5743;6352;6373;7442;8398;388372
GO:1903829	positive regulation of cellular protein localization	http://amigo.geneontology.org/amigo/term/GO:1903829	362	12	2.89908	4.13925	3.26423e-05	0.000212594	387;596;841;1432;2316;3553;3569;5058;5599;5743;7124;7157
GO:0050890	cognition	http://amigo.geneontology.org/amigo/term/GO:0050890	251	10	2.01013	4.97479	3.306e-05	0.000213489	836;1385;2353;3725;4137;4208;5743;6198;8061;8398
GO:0045444	fat cell differentiation	http://amigo.geneontology.org/amigo/term/GO:0045444	201	9	1.60971	5.59107	3.35992e-05	0.000215148	595;1385;1386;1432;1649;3569;5743;6788;7124
GO:0001503	ossification	http://amigo.geneontology.org/amigo/term/GO:0001503	364	12	2.9151	4.1165	3.4446e-05	0.000218732	387;596;1230;1432;3569;3727;4208;4313;5594;5743;7124;7189
GO:0043254	regulation of protein complex assembly	http://amigo.geneontology.org/amigo/term/GO:0043254	369	12	2.95514	4.06072	3.93395e-05	0.000247741	329;355;1385;1437;3725;3925;4137;5879;7124;7157;8061;9530
GO:0001101	response to acid chemical	http://amigo.geneontology.org/amigo/term/GO:0001101	313	11	2.50666	4.38831	4.17567e-05	0.000260808	598;836;1385;1386;1535;3569;4208;4313;5743;6198;7124
GO:0030522	intracellular receptor signaling pathway	http://amigo.geneontology.org/amigo/term/GO:0030522	260	10	2.08221	4.80259	4.45672e-05	0.0002761	329;331;841;2099;3661;3665;4792;5058;7128;7189
GO:0034976	response to endoplasmic reticulum stress	http://amigo.geneontology.org/amigo/term/GO:0034976	262	10	2.09823	4.76593	4.7544e-05	0.000292165	468;595;596;1649;3576;3725;7157;8398;10488;100137049
GO:0017038	protein import	http://amigo.geneontology.org/amigo/term/GO:0017038	318	11	2.5467	4.31931	4.82138e-05	0.000293911	387;1026;1432;2316;3553;3569;3725;4792;5594;5743;7124
GO:0052547	regulation of peptidase activity	http://amigo.geneontology.org/amigo/term/GO:0052547	383	12	3.06726	3.91229	5.63888e-05	0.000341018	329;331;355;408;836;840;841;1378;3569;4137;4609;7124
GO:1902532	negative regulation of intracellular signal transduction	http://amigo.geneontology.org/amigo/term/GO:1902532	446	13	3.57179	3.63963	5.72023e-05	0.000343214	408;596;598;841;1649;2099;3315;3553;4609;4792;6772;7128;10488
GO:0044089	positive regulation of cellular component biogenesis	http://amigo.geneontology.org/amigo/term/GO:0044089	448	13	3.58781	3.62338	5.98714e-05	0.000356422	355;387;1385;1437;3725;4137;5058;5578;5879;7124;7157;8061;9530
GO:0048144	fibroblast proliferation	http://amigo.geneontology.org/amigo/term/GO:0048144	85	6	0.680723	8.81416	6.03756e-05	0.000356637	1026;1385;2099;3725;4609;7157
GO:0048013	ephrin receptor signaling pathway	http://amigo.geneontology.org/amigo/term/GO:0048013	87	6	0.69674	8.61153	6.88136e-05	0.000403354	60;387;1398;4313;5058;5879
GO:0002831	regulation of response to biotic stimulus	http://amigo.geneontology.org/amigo/term/GO:0002831	129	7	1.0331	6.77574	7.84156e-05	0.000456127	329;1535;3592;5578;5879;7128;7189
GO:0033619	membrane protein proteolysis	http://amigo.geneontology.org/amigo/term/GO:0033619	57	5	0.456485	10.9533	9.05603e-05	0.00052278	3553;4790;7124;7133;7189
GO:0198738	cell-cell signaling by wnt	http://amigo.geneontology.org/amigo/term/GO:0198738	468	13	3.74798	3.46853	9.31283e-05	0.000533562	331;387;595;815;1432;1649;4609;4772;4790;5868;5879;6788;51701
GO:0061614	pri-miRNA transcription from RNA polymerase II promoter	http://amigo.geneontology.org/amigo/term/GO:0061614	31	4	0.248264	16.1119	0.000103848	0.000590538	2113;2353;3725;8061
GO:0090130	tissue migration	http://amigo.geneontology.org/amigo/term/GO:0090130	233	9	1.86598	4.8232	0.000105299	0.000594356	387;1432;2113;3315;3725;5578;5743;6772;6776
GO:0051047	positive regulation of secretion	http://amigo.geneontology.org/amigo/term/GO:0051047	350	11	2.80298	3.9244	0.000113628	0.00063665	408;1385;1432;1535;3553;3569;3661;5868;7124;7442;8398
GO:0019932	second-messenger-mediated signaling	http://amigo.geneontology.org/amigo/term/GO:0019932	237	9	1.89802	4.74179	0.000119835	0.000666528	3576;3627;4137;4283;4772;6373;7412;388372;100137049
GO:0034504	protein localization to nucleus	http://amigo.geneontology.org/amigo/term/GO:0034504	354	11	2.83501	3.88006	0.000125593	0.000688502	387;1026;1432;2316;3553;3569;3725;4792;5594;5743;7124
GO:0045862	positive regulation of proteolysis	http://amigo.geneontology.org/amigo/term/GO:0045862	354	11	2.83501	3.88006	0.000125593	0.000688502	355;408;836;840;841;1378;3553;4137;4609;7124;7133
GO:0034405	response to fluid shear stress	http://amigo.geneontology.org/amigo/term/GO:0034405	33	4	0.264281	15.1354	0.000133398	0.000720918	1437;2113;4208;5743
GO:0042092	type 2 immune response	http://amigo.geneontology.org/amigo/term/GO:0042092	33	4	0.264281	15.1354	0.000133398	0.000720918	942;3456;3569;729230
GO:0034248	regulation of cellular amide metabolic process	http://amigo.geneontology.org/amigo/term/GO:0034248	359	11	2.87505	3.82602	0.000142048	0.000762258	468;2099;3315;3569;5594;5604;6198;6352;7124;7132;8398
GO:0031348	negative regulation of defense response	http://amigo.geneontology.org/amigo/term/GO:0031348	142	7	1.13721	6.15543	0.000143211	0.000763124	1378;2113;4790;7128;7132;7133;7850
GO:0090077	foam cell differentiation	http://amigo.geneontology.org/amigo/term/GO:0090077	34	4	0.272289	14.6903	0.000150256	0.000795103	1437;4790;4792;6772
GO:2000027	regulation of organ morphogenesis	http://amigo.geneontology.org/amigo/term/GO:2000027	247	9	1.9781	4.54982	0.000163691	0.000860227	387;596;2099;4609;5879;6772;7124;7128;8837
GO:0051051	negative regulation of transport	http://amigo.geneontology.org/amigo/term/GO:0051051	435	12	3.4837	3.44461	0.000187478	0.000978482	468;596;3553;3569;4790;4792;5743;5879;7124;7850;9530;729230
GO:0009743	response to carbohydrate	http://amigo.geneontology.org/amigo/term/GO:0009743	201	8	1.60971	4.96984	0.000210297	0.00109011	408;836;1535;3553;4208;5743;6198;8398
GO:0010720	positive regulation of cell development	http://amigo.geneontology.org/amigo/term/GO:0010720	441	12	3.53175	3.39775	0.000212739	0.00109532	387;596;1398;2316;3569;4137;4208;5058;5604;5879;8837;729230
GO:0018210	peptidyl-threonine modification	http://amigo.geneontology.org/amigo/term/GO:0018210	108	6	0.864918	6.93707	0.000227613	0.00116403	596;815;5578;5594;5599;51701
GO:1904950	negative regulation of establishment of protein localization	http://amigo.geneontology.org/amigo/term/GO:1904950	204	8	1.63373	4.89676	0.000232605	0.00118163	598;3553;3569;4137;4792;7124;7850;9530
GO:2001057	reactive nitrogen species metabolic process	http://amigo.geneontology.org/amigo/term/GO:2001057	70	5	0.560595	8.91909	0.00024102	0.00121627	3553;3569;5743;7124;7442
GO:0031032	actomyosin structure organization	http://amigo.geneontology.org/amigo/term/GO:0031032	156	7	1.24933	5.60302	0.00025583	0.00128252	387;408;4208;5058;5879;8837;9530
GO:0010608	posttranscriptional regulation of gene expression	http://amigo.geneontology.org/amigo/term/GO:0010608	454	12	3.63586	3.30046	0.000277607	0.00138259	468;1432;2099;3315;3569;5578;5594;5604;6198;6352;7124;7133
GO:0014812	muscle cell migration	http://amigo.geneontology.org/amigo/term/GO:0014812	73	5	0.584621	8.55255	0.000293476	0.00145214	596;5058;5328;6198;6352
GO:0051169	nuclear transport	http://amigo.geneontology.org/amigo/term/GO:0051169	460	12	3.68391	3.25741	0.000312812	0.00153782	387;1026;1432;2316;3553;3569;3725;4792;5594;5743;7124;7157
GO:0003012	muscle system process	http://amigo.geneontology.org/amigo/term/GO:0003012	394	11	3.15535	3.48614	0.000317281	0.0015498	1535;2316;3553;4208;5058;5578;5743;6198;7442;8398;8837
GO:0003158	endothelium development	http://amigo.geneontology.org/amigo/term/GO:0003158	115	6	0.920978	6.51481	0.000319877	0.00155253	387;3553;3627;6788;7124;7132
GO:0009306	protein secretion	http://amigo.geneontology.org/amigo/term/GO:0009306	465	12	3.72395	3.22238	0.000344984	0.00166378	408;958;1432;3553;3569;3661;5578;6352;7124;7189;7850;8398
GO:0034109	homotypic cell-cell adhesion	http://amigo.geneontology.org/amigo/term/GO:0034109	76	5	0.608646	8.21495	0.000354169	0.00169734	60;2316;3315;5578;6352
GO:0006984	ER-nucleus signaling pathway	http://amigo.geneontology.org/amigo/term/GO:0006984	43	4	0.344366	11.6156	0.000378287	0.00180159	468;1649;3576;7157
GO:0060249	anatomical structure homeostasis	http://amigo.geneontology.org/amigo/term/GO:0060249	341	10	2.7309	3.6618	0.000408115	0.00193157	60;596;3315;3569;4609;5594;5879;7128;7189;10000
GO:0034340	response to type I interferon	http://amigo.geneontology.org/amigo/term/GO:0034340	79	5	0.632672	7.90299	0.000423913	0.00199396	3439;3456;3661;3665;6772
GO:0035239	tube morphogenesis	http://amigo.geneontology.org/amigo/term/GO:0035239	344	10	2.75493	3.62986	0.00043718	0.00204375	387;596;2099;3627;4208;4609;5058;6788;7124;7189
GO:0007517	muscle organ development	http://amigo.geneontology.org/amigo/term/GO:0007517	348	10	2.78696	3.58814	0.000478599	0.00222373	596;1385;1432;2353;3569;3627;4208;5058;6198;8837
GO:0010821	regulation of mitochondrion organization	http://amigo.geneontology.org/amigo/term/GO:0010821	229	8	1.83395	4.36217	0.000505021	0.00233228	596;598;841;4137;5599;7157;8398;9530
GO:0002683	negative regulation of immune system process	http://amigo.geneontology.org/amigo/term/GO:0002683	352	10	2.81899	3.54737	0.000523232	0.00240183	355;836;942;1378;3456;4609;4792;7124;7128;729230
GO:0023061	signal release	http://amigo.geneontology.org/amigo/term/GO:0023061	421	11	3.37158	3.26256	0.000554386	0.00251453	408;815;1385;3553;3569;4208;5578;5868;6352;7124;8398
GO:0042326	negative regulation of phosphorylation	http://amigo.geneontology.org/amigo/term/GO:0042326	421	11	3.37158	3.26256	0.000554386	0.00251453	408;836;1026;3315;3553;3569;3725;4137;4609;4616;7128
GO:0048638	regulation of developmental growth	http://amigo.geneontology.org/amigo/term/GO:0048638	293	9	2.34649	3.83551	0.00057438	0.00258981	596;1385;1432;4137;4208;5058;6198;6776;6788
GO:0072657	protein localization to membrane	http://amigo.geneontology.org/amigo/term/GO:0072657	494	12	3.9562	3.03321	0.000592408	0.00265538	596;598;841;2316;5058;5599;5879;7124;7132;7157;9530;653361
GO:0001562	response to protozoan	http://amigo.geneontology.org/amigo/term/GO:0001562	21	3	0.168179	17.8382	0.000598775	0.00266823	958;3569;3592
GO:0018212	peptidyl-tyrosine modification	http://amigo.geneontology.org/amigo/term/GO:0018212	361	10	2.89107	3.45893	0.000636415	0.00281947	941;958;1437;3569;3592;5604;6352;6776;7132;7157
GO:0051052	regulation of DNA metabolic process	http://amigo.geneontology.org/amigo/term/GO:0051052	363	10	2.90709	3.43987	0.000664139	0.00291322	958;1026;1437;3569;3576;3725;4609;5594;5879;7157
GO:0035966	response to topologically incorrect protein	http://amigo.geneontology.org/amigo/term/GO:0035966	183	7	1.46556	4.77634	0.000668978	0.00291322	468;595;1649;3315;3576;10488;100137049
GO:0007050	cell cycle arrest	http://amigo.geneontology.org/amigo/term/GO:0007050	239	8	1.91403	4.17966	0.000669048	0.00291322	595;1026;1649;3576;3592;4609;5604;7157
GO:0032615	interleukin-12 production	http://amigo.geneontology.org/amigo/term/GO:0032615	50	4	0.400425	9.98938	0.000676207	0.00292767	958;1432;4790;7189
GO:0045927	positive regulation of growth	http://amigo.geneontology.org/amigo/term/GO:0045927	240	8	1.92204	4.16224	0.000687573	0.00296006	596;1385;1432;1535;4137;4208;5058;6198
GO:0006949	syncytium formation	http://amigo.geneontology.org/amigo/term/GO:0006949	51	4	0.408434	9.79351	0.000729265	0.00310806	1432;3627;4283;8837
GO:0051098	regulation of binding	http://amigo.geneontology.org/amigo/term/GO:0051098	303	9	2.42658	3.70893	0.000730108	0.00310806	408;596;1649;3725;4208;4792;5599;6788;7189
GO:0070585	protein localization to mitochondrion	http://amigo.geneontology.org/amigo/term/GO:0070585	189	7	1.51361	4.62471	0.000809257	0.00342586	596;841;1649;4137;5599;7157;9530
GO:0051962	positive regulation of nervous system development	http://amigo.geneontology.org/amigo/term/GO:0051962	443	11	3.54777	3.10054	0.000843883	0.0035341	387;596;2316;3569;4137;4208;5058;5604;5879;8837;729230
GO:0010657	muscle cell apoptotic process	http://amigo.geneontology.org/amigo/term/GO:0010657	53	4	0.424451	9.42394	0.000844102	0.0035341	408;815;3592;8837
GO:0019058	viral life cycle	http://amigo.geneontology.org/amigo/term/GO:0019058	445	11	3.56378	3.08661	0.000875497	0.00364551	596;941;942;1378;3456;3576;3725;5868;6352;7124;388372
GO:0035265	organ growth	http://amigo.geneontology.org/amigo/term/GO:0035265	143	6	1.14522	5.23919	0.00101334	0.00419654	596;1432;2099;4208;5058;6788
GO:0051702	interaction with symbiont	http://amigo.geneontology.org/amigo/term/GO:0051702	56	4	0.448476	8.91909	0.00103945	0.0042814	841;3725;6352;388372
GO:0048771	tissue remodeling	http://amigo.geneontology.org/amigo/term/GO:0048771	144	6	1.15322	5.2028	0.0010506	0.00430409	3569;4208;5879;7128;7189;729230
GO:0007265	Ras protein signal transduction	http://amigo.geneontology.org/amigo/term/GO:0007265	320	9	2.56272	3.51189	0.00107309	0.00437271	387;408;1026;1398;1432;3725;5337;5879;7157
GO:0045730	respiratory burst	http://amigo.geneontology.org/amigo/term/GO:0045730	26	3	0.208221	14.4078	0.00113694	0.00460822	1535;5879;653361
GO:0048017	inositol lipid-mediated signaling	http://amigo.geneontology.org/amigo/term/GO:0048017	201	7	1.60971	4.34861	0.00115919	0.00467357	387;941;942;5337;5594;6198;6352
GO:0045787	positive regulation of cell cycle	http://amigo.geneontology.org/amigo/term/GO:0045787	326	9	2.61077	3.44726	0.00122154	0.00489901	387;595;994;1026;3553;5578;6198;7157;8061
GO:0051604	protein maturation	http://amigo.geneontology.org/amigo/term/GO:0051604	263	8	2.10624	3.79824	0.00124172	0.00495389	329;331;719;728;836;841;1378;7850
GO:0048678	response to axon injury	http://amigo.geneontology.org/amigo/term/GO:0048678	59	4	0.472502	8.46558	0.00126455	0.00499476	596;3725;4149;5604
GO:0046685	response to arsenic-containing substance	http://amigo.geneontology.org/amigo/term/GO:0046685	27	3	0.21623	13.8741	0.00127163	0.00499476	468;1026;119391
GO:0071604	transforming growth factor beta production	http://amigo.geneontology.org/amigo/term/GO:0071604	27	3	0.21623	13.8741	0.00127163	0.00499476	1385;1386;5743
GO:0031503	protein complex localization	http://amigo.geneontology.org/amigo/term/GO:0031503	101	5	0.808859	6.18155	0.00129624	0.0050653	387;3553;4792;5743;7124
GO:0043900	regulation of multi-organism process	http://amigo.geneontology.org/amigo/term/GO:0043900	267	8	2.13827	3.74134	0.00136692	0.00531426	596;3456;3576;3725;6352;6772;7124;388372
GO:0043112	receptor metabolic process	http://amigo.geneontology.org/amigo/term/GO:0043112	153	6	1.2253	4.89676	0.00143538	0.00555209	408;3576;3577;3579;5868;7124
GO:0032637	interleukin-8 production	http://amigo.geneontology.org/amigo/term/GO:0032637	62	4	0.496527	8.05595	0.00152172	0.00585632	408;1649;3553;7124
GO:0002440	production of molecular mediator of immune response	http://amigo.geneontology.org/amigo/term/GO:0002440	155	6	1.24132	4.83357	0.00153384	0.00587331	355;958;3456;3569;7124;7189
GO:0071706	tumor necrosis factor superfamily cytokine production	http://amigo.geneontology.org/amigo/term/GO:0071706	106	5	0.848901	5.88996	0.00160688	0.00612222	942;1535;3315;7128;729230
GO:0071559	response to transforming growth factor beta	http://amigo.geneontology.org/amigo/term/GO:0071559	213	7	1.70581	4.10362	0.00161832	0.00613513	387;1385;2353;3725;4208;8837;51701
GO:0007346	regulation of mitotic cell cycle	http://amigo.geneontology.org/amigo/term/GO:0007346	484	11	3.87612	2.83789	0.0017181	0.00647234	595;596;598;994;1026;1386;3553;5578;6198;7124;7157
GO:0006839	mitochondrial transport	http://amigo.geneontology.org/amigo/term/GO:0006839	277	8	2.21836	3.60627	0.00172426	0.00647234	596;598;815;841;1386;5599;7157;9530
GO:0035821	modification of morphology or physiology of other organism	http://amigo.geneontology.org/amigo/term/GO:0035821	108	5	0.864918	5.78089	0.00174531	0.00651924	598;841;3725;6352;388372
GO:0019216	regulation of lipid metabolic process	http://amigo.geneontology.org/amigo/term/GO:0019216	278	8	2.22636	3.5933	0.00176371	0.00655584	1385;3553;4790;5743;5879;7124;7132;8398
GO:0002263	cell activation involved in immune response	http://amigo.geneontology.org/amigo/term/GO:0002263	217	7	1.73785	4.02798	0.00179933	0.0066432	941;942;958;3439;3456;3569;729230
GO:0051348	negative regulation of transferase activity	http://amigo.geneontology.org/amigo/term/GO:0051348	345	9	2.76293	3.25741	0.00180465	0.0066432	836;1026;3315;3553;3569;4137;4616;7128;7157
GO:0050804	modulation of synaptic transmission	http://amigo.geneontology.org/amigo/term/GO:0050804	280	8	2.24238	3.56764	0.00184476	0.00675822	815;1385;4208;5594;5743;5868;5879;8398
GO:0097305	response to alcohol	http://amigo.geneontology.org/amigo/term/GO:0097305	161	6	1.28937	4.65344	0.00186031	0.00678255	329;595;598;841;6198;7412
GO:0031647	regulation of protein stability	http://amigo.geneontology.org/amigo/term/GO:0031647	220	7	1.76187	3.97305	0.00194512	0.00705801	596;1026;1385;2316;5594;6788;51701
GO:0032606	type I interferon production	http://amigo.geneontology.org/amigo/term/GO:0032606	111	5	0.888944	5.62465	0.00196909	0.00711113	3661;3665;4790;4791;7128
GO:0042692	muscle cell differentiation	http://amigo.geneontology.org/amigo/term/GO:0042692	351	9	2.81099	3.20172	0.00202924	0.00729379	596;1432;1649;3627;4208;4283;5058;7124;8837
GO:0038061	NIK/NF-kappaB signaling	http://amigo.geneontology.org/amigo/term/GO:0038061	112	5	0.896953	5.57443	0.00204815	0.00732718	329;4790;4791;7124;7189
GO:0032612	interleukin-1 production	http://amigo.geneontology.org/amigo/term/GO:0032612	68	4	0.544578	7.34513	0.00214142	0.00762506	3315;3553;7128;7850
GO:0042886	amide transport	http://amigo.geneontology.org/amigo/term/GO:0042886	287	8	2.29844	3.48062	0.00215193	0.00762683	408;3553;3569;5578;6352;7124;7442;8398
GO:0043620	regulation of DNA-templated transcription in response to stress	http://amigo.geneontology.org/amigo/term/GO:0043620	69	4	0.552587	7.23868	0.00225934	0.00797045	468;1649;3725;7157
GO:0002209	behavioral defense response	http://amigo.geneontology.org/amigo/term/GO:0002209	33	3	0.264281	11.3516	0.00229069	0.0080438	596;4208;6198
GO:0033555	multicellular organismal response to stress	http://amigo.geneontology.org/amigo/term/GO:0033555	70	4	0.560595	7.13527	0.00238166	0.00832489	596;4208;6198;7442
GO:0030431	sleep	http://amigo.geneontology.org/amigo/term/GO:0030431	34	3	0.272289	11.0177	0.00249783	0.00869107	1437;2353;3569
GO:0030101	natural killer cell activation	http://amigo.geneontology.org/amigo/term/GO:0030101	73	4	0.584621	6.84204	0.00277586	0.00961458	841;3439;3456;3592
GO:0060627	regulation of vesicle-mediated transport	http://amigo.geneontology.org/amigo/term/GO:0060627	442	10	3.53976	2.82505	0.00287827	0.00992416	408;1535;3553;5594;5604;5868;5879;7124;8398;729230
GO:1905330	regulation of morphogenesis of an epithelium	http://amigo.geneontology.org/amigo/term/GO:1905330	176	6	1.4095	4.25684	0.00290648	0.00997629	387;2099;3627;5879;6772;7124
GO:0030856	regulation of epithelial cell differentiation	http://amigo.geneontology.org/amigo/term/GO:0030856	122	5	0.977038	5.11751	0.00297144	0.0101535	595;3553;6772;7124;7132
GO:0048536	spleen development	http://amigo.geneontology.org/amigo/term/GO:0048536	37	3	0.296315	10.1244	0.00318739	0.0108428	355;596;4791
GO:0045454	cell redox homeostasis	http://amigo.geneontology.org/amigo/term/GO:0045454	76	4	0.608646	6.57196	0.00321262	0.0108801	1535;1649;3569;653361
GO:0021700	developmental maturation	http://amigo.geneontology.org/amigo/term/GO:0021700	242	7	1.93806	3.61186	0.00331396	0.0111736	387;596;994;1026;1649;4313;5879
GO:0061564	axon development	http://amigo.geneontology.org/amigo/term/GO:0061564	452	10	3.61984	2.76255	0.00337637	0.0113339	387;596;1385;3725;3925;4137;5058;5594;5604;5879
GO:0035924	cellular response to vascular endothelial growth factor stimulus	http://amigo.geneontology.org/amigo/term/GO:0035924	38	3	0.304323	9.85794	0.00344059	0.0114486	1432;3315;7412
GO:0070849	response to epidermal growth factor	http://amigo.geneontology.org/amigo/term/GO:0070849	38	3	0.304323	9.85794	0.00344059	0.0114486	5594;8837;9530
GO:0051701	interaction with host	http://amigo.geneontology.org/amigo/term/GO:0051701	183	6	1.46556	4.09401	0.00352315	0.0116394	598;841;941;942;1378;3576
GO:0060191	regulation of lipase activity	http://amigo.geneontology.org/amigo/term/GO:0060191	78	4	0.624663	6.40345	0.00352848	0.0116394	387;728;2099;6352
GO:0035270	endocrine system development	http://amigo.geneontology.org/amigo/term/GO:0035270	128	5	1.02509	4.87763	0.00365198	0.0119949	1385;2113;3569;5594;5604
GO:0051346	negative regulation of hydrolase activity	http://amigo.geneontology.org/amigo/term/GO:0051346	384	9	3.07527	2.92658	0.00369578	0.0120758	329;331;408;841;1378;3569;7124;7157;9530
GO:0034330	cell junction organization	http://amigo.geneontology.org/amigo/term/GO:0034330	247	7	1.9781	3.53875	0.00370832	0.0120758	60;387;596;2316;5578;5879;7124
GO:0032941	secretion by tissue	http://amigo.geneontology.org/amigo/term/GO:0032941	80	4	0.64068	6.24336	0.00386483	0.0125319	595;1385;1535;6776
GO:0006766	vitamin metabolic process	http://amigo.geneontology.org/amigo/term/GO:0006766	130	5	1.04111	4.80259	0.00390182	0.0125983	3553;4790;5743;7124;119391
GO:0061008	hepaticobiliary system development	http://amigo.geneontology.org/amigo/term/GO:0061008	131	5	1.04911	4.76593	0.00403123	0.0129612	595;3725;4792;7128;8837
GO:1904029	regulation of cyclin-dependent protein kinase activity	http://amigo.geneontology.org/amigo/term/GO:1904029	82	4	0.656697	6.09109	0.00422229	0.0135184	595;836;1026;7128
GO:0051341	regulation of oxidoreductase activity	http://amigo.geneontology.org/amigo/term/GO:0051341	83	4	0.664706	6.0177	0.00440911	0.0140575	1535;3553;4790;7124
GO:0034762	regulation of transmembrane transport	http://amigo.geneontology.org/amigo/term/GO:0034762	397	9	3.17938	2.83074	0.00459104	0.014549	596;1535;2316;3627;3758;4208;4283;6373;8398
GO:0031279	regulation of cyclase activity	http://amigo.geneontology.org/amigo/term/GO:0031279	84	4	0.672714	5.94606	0.00460144	0.014549	1432;5578;5599;729230
GO:0001763	morphogenesis of a branching structure	http://amigo.geneontology.org/amigo/term/GO:0001763	194	6	1.55365	3.86187	0.00468236	0.0147417	596;2099;3569;4609;5058;7124
GO:0032102	negative regulation of response to external stimulus	http://amigo.geneontology.org/amigo/term/GO:0032102	258	7	2.06619	3.38787	0.00470111	0.0147417	2113;4790;5328;7128;7132;7133;7850
GO:0002064	epithelial cell development	http://amigo.geneontology.org/amigo/term/GO:0002064	195	6	1.56166	3.84207	0.00480015	0.0149906	1026;2099;3553;5879;7124;7132
GO:0030902	hindbrain development	http://amigo.geneontology.org/amigo/term/GO:0030902	141	5	1.1292	4.42792	0.0054992	0.0171036	596;728;2316;5058;5604
GO:0051493	regulation of cytoskeleton organization	http://amigo.geneontology.org/amigo/term/GO:0051493	414	9	3.31552	2.71451	0.00600788	0.0186098	387;1398;3925;4137;4208;5058;5594;5879;9530
GO:0048568	embryonic organ development	http://amigo.geneontology.org/amigo/term/GO:0048568	418	9	3.34755	2.68853	0.00638578	0.0197002	841;1437;3576;4208;5594;5604;5879;6788;7124
GO:0060324	face development	http://amigo.geneontology.org/amigo/term/GO:0060324	48	3	0.384408	7.8042	0.00665763	0.0204561	4313;5594;5604
GO:0007507	heart development	http://amigo.geneontology.org/amigo/term/GO:0007507	499	10	3.99624	2.50235	0.00671119	0.0205379	836;1385;1386;1432;3725;4208;5058;5594;5604;6788
GO:0044033	multi-organism metabolic process	http://amigo.geneontology.org/amigo/term/GO:0044033	210	6	1.68179	3.56764	0.00684064	0.0208191	3576;3725;5604;5868;6352;388372
GO:0060537	muscle tissue development	http://amigo.geneontology.org/amigo/term/GO:0060537	348	8	2.78696	2.87051	0.00685773	0.0208191	596;1385;1432;2353;4208;5058;6198;8837
GO:0032609	interferon-gamma production	http://amigo.geneontology.org/amigo/term/GO:0032609	99	4	0.792842	5.04514	0.0081944	0.0247783	3553;3592;7124;729230
GO:0000075	cell cycle checkpoint	http://amigo.geneontology.org/amigo/term/GO:0000075	221	6	1.76988	3.39006	0.00869316	0.0260795	595;598;1026;1386;1432;7157
GO:1990778	protein localization to cell periphery	http://amigo.geneontology.org/amigo/term/GO:1990778	221	6	1.76988	3.39006	0.00869316	0.0260795	598;2316;5879;7124;7132;9530
GO:0045861	negative regulation of proteolysis	http://amigo.geneontology.org/amigo/term/GO:0045861	297	7	2.37853	2.943	0.0098873	0.0295456	329;331;408;841;1378;3569;7850
GO:0045926	negative regulation of growth	http://amigo.geneontology.org/amigo/term/GO:0045926	228	6	1.82594	3.28598	0.010045	0.0298995	596;1026;5058;6788;7124;7157
GO:0048645	animal organ formation	http://amigo.geneontology.org/amigo/term/GO:0048645	57	3	0.456485	6.57196	0.0106935	0.0317059	4208;5594;5604
GO:0031589	cell-substrate adhesion	http://amigo.geneontology.org/amigo/term/GO:0031589	302	7	2.41857	2.89427	0.0107721	0.0318153	596;1398;2316;5328;5879;6614;7412
GO:0007292	female gamete generation	http://amigo.geneontology.org/amigo/term/GO:0007292	108	4	0.864918	4.62471	0.0110462	0.0324987	596;994;5743;8061
GO:0031346	positive regulation of cell projection organization	http://amigo.geneontology.org/amigo/term/GO:0031346	305	7	2.44259	2.86581	0.0113299	0.0332054	387;3569;4137;5058;5604;5879;8837
GO:0003014	renal system process	http://amigo.geneontology.org/amigo/term/GO:0003014	109	4	0.872927	4.58228	0.0113977	0.0332761	355;596;1535;7442
GO:0036344	platelet morphogenesis	http://amigo.geneontology.org/amigo/term/GO:0036344	21	2	0.168179	11.8921	0.0120875	0.0350215	836;4208
GO:0071800	podosome assembly	http://amigo.geneontology.org/amigo/term/GO:0071800	21	2	0.168179	11.8921	0.0120875	0.0350215	1437;7124
GO:0007200	phospholipase C-activating G-protein coupled receptor signaling pathway	http://amigo.geneontology.org/amigo/term/GO:0007200	112	4	0.896953	4.45954	0.0124954	0.0359669	719;728;2099;3579
GO:0007178	transmembrane receptor protein serine/threonine kinase signaling pathway	http://amigo.geneontology.org/amigo/term/GO:0007178	311	7	2.49064	2.81052	0.0125082	0.0359669	331;387;1385;1432;2353;3725;51701
GO:0048857	neural nucleus development	http://amigo.geneontology.org/amigo/term/GO:0048857	61	3	0.488519	6.14101	0.0128539	0.0366843	60;387;596
GO:0050795	regulation of behavior	http://amigo.geneontology.org/amigo/term/GO:0050795	61	3	0.488519	6.14101	0.0128539	0.0366843	1437;3569;4208
GO:0039703	RNA replication	http://amigo.geneontology.org/amigo/term/GO:0039703	22	2	0.176187	11.3516	0.0132273	0.037609	3576;5868
GO:0010817	regulation of hormone levels	http://amigo.geneontology.org/amigo/term/GO:0010817	471	9	3.77201	2.386	0.0133198	0.0377312	408;1385;2099;3553;3569;5578;6352;7124;8398
GO:0090066	regulation of anatomical structure size	http://amigo.geneontology.org/amigo/term/GO:0090066	472	9	3.78001	2.38094	0.0134897	0.038071	1385;4137;5058;5743;5868;5879;8398;9530;10000
GO:0002507	tolerance induction	http://amigo.geneontology.org/amigo/term/GO:0002507	23	2	0.184196	10.858	0.014412	0.0405238	942;7128
GO:0001701	in utero embryonic development	http://amigo.geneontology.org/amigo/term/GO:0001701	323	7	2.58675	2.7061	0.0151265	0.0423765	598;841;1437;5594;5604;6788;8061
GO:0035456	response to interferon-beta	http://amigo.geneontology.org/amigo/term/GO:0035456	24	2	0.192204	10.4056	0.0156408	0.0436567	3456;6772
GO:0009187	cyclic nucleotide metabolic process	http://amigo.geneontology.org/amigo/term/GO:0009187	183	5	1.46556	3.41167	0.0158342	0.0438857	3627;4283;5578;6373;729230
GO:0032970	regulation of actin filament-based process	http://amigo.geneontology.org/amigo/term/GO:0032970	326	7	2.61077	2.6812	0.015838	0.0438857	387;1398;2316;4208;5058;5879;9530
GO:0007015	actin filament organization	http://amigo.geneontology.org/amigo/term/GO:0007015	327	7	2.61878	2.673	0.0160804	0.0443959	387;408;596;2316;5058;5879;9530
GO:0010975	regulation of neuron projection development	http://amigo.geneontology.org/amigo/term/GO:0010975	407	8	3.25946	2.45439	0.0165216	0.0453096	387;3569;4137;4208;5058;5604;5879;8837
GO:0006970	response to osmotic stress	http://amigo.geneontology.org/amigo/term/GO:0006970	67	3	0.53657	5.59107	0.0165303	0.0453096	1386;5879;7124
GO:0008643	carbohydrate transport	http://amigo.geneontology.org/amigo/term/GO:0008643	189	5	1.51361	3.30337	0.0179552	0.049039	1432;3553;5058;6198;7124
GO:0033687	osteoblast proliferation	http://amigo.geneontology.org/amigo/term/GO:0033687	26	2	0.208221	9.60517	0.0182275	0.0496049	387;596
GO:0006413	translational initiation	http://amigo.geneontology.org/amigo/term/GO:0006413	190	5	1.52162	3.28598	0.0183261	0.0496957	468;3315;6198;6352;7124

## Sheet: Table S5 - Spot E
Data Sheet 1: GO term enrichment
Autoimmunity, autoinflammation and inflammation: a systems view on signaling pathway deregulation profiles
Arsen Arakelyan*, Lilit Nersisyan, David Poghosyan, Lusine Khondkaryan, Anna Hakobyan, Henry Löffler-Wirth, Evie Melanitou and Hans Binder
* Correspondence: Arsen Arakelyan: aarakaleyan@sci.am
This dataset contains results of GO term enrichment analysis performed on the genes of the sink nodes in each spot of the SOM portrait
geneset	description	link	the number of reference genes in the category	the number of genes in the user gene list and also in the category	the expected number in the category	ratio of enrichment	p value from hyergeometric test	FDR from BH	Genes in set (Entrez Gene ID)
GO:0006909	phagocytosis	http://amigo.geneontology.org/amigo/term/GO:0006909	213	10	0.634018	15.7724	4.80341e-10	3.66019e-07	948;2207;2214;2934;3683;3689;4651;5175;5594;10092
GO:0009617	response to bacterium	http://amigo.geneontology.org/amigo/term/GO:0009617	492	13	1.46449	8.87679	9.73522e-10	3.70912e-07	706;834;948;1432;1439;2207;3383;3587;4790;5578;5594;5599;6198
GO:0071216	cellular response to biotic stimulus	http://amigo.geneontology.org/amigo/term/GO:0071216	174	8	0.517931	15.4461	3.75826e-08	9.54597e-06	706;948;1432;3383;4790;5578;5594;5599
GO:0002764	immune response-regulating signaling pathway	http://amigo.geneontology.org/amigo/term/GO:0002764	458	10	1.36329	7.3352	6.81487e-07	0.000129823	948;2207;2214;3689;4651;4790;5594;5599;9846;10092
GO:0050900	leukocyte migration	http://amigo.geneontology.org/amigo/term/GO:0050900	369	9	1.09837	8.19396	1.07889e-06	0.000164422	1441;2185;2207;3383;3683;3689;5175;10488;50848
GO:0009612	response to mechanical stimulus	http://amigo.geneontology.org/amigo/term/GO:0009612	197	7	0.586393	11.9374	1.65798e-06	0.000210563	834;838;1432;2185;4790;5599;6198
GO:1904019	epithelial cell apoptotic process	http://amigo.geneontology.org/amigo/term/GO:1904019	90	5	0.267895	18.664	6.66487e-06	0.000725519	382;2934;3383;5598;6272
GO:0090066	regulation of anatomical structure size	http://amigo.geneontology.org/amigo/term/GO:0090066	472	9	1.40496	6.40587	8.1032e-06	0.00077183	382;1808;2185;2934;3383;10000;10092;10154;10788
GO:0051493	regulation of cytoskeleton organization	http://amigo.geneontology.org/amigo/term/GO:0051493	414	8	1.23232	6.49183	2.52399e-05	0.00213697	382;2185;2934;3383;5594;10092;10788;50848
GO:0002263	cell activation involved in immune response	http://amigo.geneontology.org/amigo/term/GO:0002263	217	6	0.645925	9.28901	4.07927e-05	0.00273932	2185;2207;3383;3566;3683;9846
GO:0044089	positive regulation of cellular component biogenesis	http://amigo.geneontology.org/amigo/term/GO:0044089	448	8	1.33352	5.99915	4.4302e-05	0.00273932	382;948;2185;2934;3383;5578;10092;10788
GO:0032970	regulation of actin filament-based process	http://amigo.geneontology.org/amigo/term/GO:0032970	326	7	0.970376	7.2137	4.43494e-05	0.00273932	382;2185;2934;3383;10092;10788;50848
GO:0043062	extracellular structure organization	http://amigo.geneontology.org/amigo/term/GO:0043062	329	7	0.979305	7.14792	4.70044e-05	0.00273932	948;2934;3383;3683;3689;5175;50848
GO:0072593	reactive oxygen species metabolic process	http://amigo.geneontology.org/amigo/term/GO:0072593	228	6	0.678668	8.84085	5.37542e-05	0.00273932	706;948;1432;2185;3383;3689
GO:2001057	reactive nitrogen species metabolic process	http://amigo.geneontology.org/amigo/term/GO:2001057	70	4	0.208363	19.1973	5.39237e-05	0.00273932	706;2185;3383;3689
GO:0051258	protein polymerization	http://amigo.geneontology.org/amigo/term/GO:0051258	233	6	0.693551	8.65113	6.06445e-05	0.0028882	382;2185;2934;3383;10092;10788
GO:0051047	positive regulation of secretion	http://amigo.geneontology.org/amigo/term/GO:0051047	350	7	1.04181	6.71905	6.9492e-05	0.00311488	834;838;1432;1808;2207;3566;9846
GO:0002253	activation of immune response	http://amigo.geneontology.org/amigo/term/GO:0002253	482	8	1.43473	5.57597	7.41885e-05	0.00314065	948;2207;2214;3689;4651;4790;5594;10092
GO:0043254	regulation of protein complex assembly	http://amigo.geneontology.org/amigo/term/GO:0043254	369	7	1.09837	6.37308	9.68064e-05	0.00388245	382;948;2185;2934;3383;10092;10788
GO:0001819	positive regulation of cytokine production	http://amigo.geneontology.org/amigo/term/GO:0001819	374	7	1.11325	6.28788	0.000105291	0.00401159	834;838;948;1432;2207;3566;4790
GO:0007229	integrin-mediated signaling pathway	http://amigo.geneontology.org/amigo/term/GO:0007229	91	4	0.270872	14.7671	0.000150238	0.00545148	2185;2207;3683;3689
GO:0071214	cellular response to abiotic stimulus	http://amigo.geneontology.org/amigo/term/GO:0071214	284	6	0.845358	7.09759	0.000179884	0.00607442	706;834;838;1432;4790;5599
GO:0018209	peptidyl-serine modification	http://amigo.geneontology.org/amigo/term/GO:0018209	285	6	0.848335	7.07268	0.000183349	0.00607442	1432;5578;5594;5598;5599;10000
GO:0051272	positive regulation of cellular component movement	http://amigo.geneontology.org/amigo/term/GO:0051272	418	7	1.24422	5.626	0.000209497	0.00665153	1432;2185;3383;5578;5594;6198;10488
GO:0050727	regulation of inflammatory response	http://amigo.geneontology.org/amigo/term/GO:0050727	298	6	0.88703	6.76414	0.000233403	0.00711413	834;838;1432;2207;4790;5598
GO:0040017	positive regulation of locomotion	http://amigo.geneontology.org/amigo/term/GO:0040017	434	7	1.29185	5.41859	0.000263587	0.00772512	1432;2185;3383;5578;5594;6198;10488
GO:0002532	production of molecular mediator involved in inflammatory response	http://amigo.geneontology.org/amigo/term/GO:0002532	46	3	0.136924	21.9099	0.000340552	0.00943051	1432;2207;3566
GO:0010608	posttranscriptional regulation of gene expression	http://amigo.geneontology.org/amigo/term/GO:0010608	454	7	1.35138	5.17988	0.000346528	0.00943051	1432;1977;2185;5578;5594;6198;6256
GO:0010324	membrane invagination	http://amigo.geneontology.org/amigo/term/GO:0010324	47	3	0.139901	21.4438	0.00036302	0.00953464	948;2207;2934
GO:0007015	actin filament organization	http://amigo.geneontology.org/amigo/term/GO:0007015	327	6	0.973352	6.16426	0.000384035	0.00953464	382;2185;2934;3383;10092;10788
GO:0015850	organic hydroxy compound transport	http://amigo.geneontology.org/amigo/term/GO:0015850	212	5	0.631042	7.92341	0.000395223	0.00953464	706;948;2207;4790;6256
GO:0009306	protein secretion	http://amigo.geneontology.org/amigo/term/GO:0009306	465	7	1.38412	5.05735	0.000400405	0.00953464	834;838;948;1432;3566;5578;6616
GO:0032615	interleukin-12 production	http://amigo.geneontology.org/amigo/term/GO:0032615	50	3	0.148831	20.1571	0.000436089	0.0100697	948;1432;4790
GO:0032386	regulation of intracellular transport	http://amigo.geneontology.org/amigo/term/GO:0032386	491	7	1.46152	4.78955	0.000554783	0.0124337	948;1432;2207;3566;5594;5598;9846
GO:0072657	protein localization to membrane	http://amigo.geneontology.org/amigo/term/GO:0072657	494	7	1.47045	4.76046	0.000575295	0.012525	382;2207;2934;3683;3689;5599;50848
GO:0043279	response to alkaloid	http://amigo.geneontology.org/amigo/term/GO:0043279	133	4	0.395889	10.1038	0.000639816	0.0129936	1808;2185;3383;4790
GO:0018212	peptidyl-tyrosine modification	http://amigo.geneontology.org/amigo/term/GO:0018212	361	6	1.07456	5.5837	0.000647973	0.0129936	948;1438;1439;2185;3383;3689
GO:0051090	regulation of sequence-specific DNA binding transcription factor activity	http://amigo.geneontology.org/amigo/term/GO:0051090	361	6	1.07456	5.5837	0.000647973	0.0129936	1432;3383;3689;4790;5594;5599
GO:0060326	cell chemotaxis	http://amigo.geneontology.org/amigo/term/GO:0060326	241	5	0.717364	6.96997	0.000708311	0.0138393	1441;2185;2207;3689;10488
GO:2001233	regulation of apoptotic signaling pathway	http://amigo.geneontology.org/amigo/term/GO:2001233	369	6	1.09837	5.46264	0.00072682	0.0138459	2934;3383;5598;5599;6198;10488
GO:0045785	positive regulation of cell adhesion	http://amigo.geneontology.org/amigo/term/GO:0045785	371	6	1.10432	5.43319	0.00074765	0.0138953	948;2185;3383;3566;4651;5578
GO:0022407	regulation of cell-cell adhesion	http://amigo.geneontology.org/amigo/term/GO:0022407	379	6	1.12814	5.31851	0.000835648	0.0150741	2934;3383;3566;4651;5578;5598
GO:0031098	stress-activated protein kinase signaling cascade	http://amigo.geneontology.org/amigo/term/GO:0031098	251	5	0.74713	6.69228	0.000850641	0.0150741	1432;2185;4790;5594;5599
GO:1903034	regulation of response to wounding	http://amigo.geneontology.org/amigo/term/GO:1903034	145	4	0.431609	9.26765	0.00088426	0.0153138	948;2207;2934;5578
GO:0070371	ERK1 and ERK2 cascade	http://amigo.geneontology.org/amigo/term/GO:0070371	256	5	0.762013	6.56157	0.000929343	0.0157369	948;2185;3383;5578;5594
GO:0071496	cellular response to external stimulus	http://amigo.geneontology.org/amigo/term/GO:0071496	259	5	0.770943	6.48557	0.000979101	0.016219	834;838;3383;4790;5599
GO:0032612	interleukin-1 production	http://amigo.geneontology.org/amigo/term/GO:0032612	68	3	0.20241	14.8214	0.00107435	0.0169649	834;838;948
GO:0042440	pigment metabolic process	http://amigo.geneontology.org/amigo/term/GO:0042440	68	3	0.20241	14.8214	0.00107435	0.0169649	706;1638;7306
GO:0006887	exocytosis	http://amigo.geneontology.org/amigo/term/GO:0006887	399	6	1.18767	5.05192	0.00109092	0.0169649	948;2207;3566;5175;6616;9846
GO:0033555	multicellular organismal response to stress	http://amigo.geneontology.org/amigo/term/GO:0033555	70	3	0.208363	14.398	0.00116864	0.0178101	706;1977;6198
GO:0007568	aging	http://amigo.geneontology.org/amigo/term/GO:0007568	276	5	0.821545	6.08609	0.00129955	0.0194168	706;1432;3383;3689;6198
GO:0007163	establishment or maintenance of cell polarity	http://amigo.geneontology.org/amigo/term/GO:0007163	168	4	0.500071	7.99887	0.00152549	0.0223543	382;2185;2934;10092
GO:0051668	localization within membrane	http://amigo.geneontology.org/amigo/term/GO:0051668	78	3	0.232176	12.9212	0.00159756	0.022564	2934;3683;3689
GO:0022604	regulation of cell morphogenesis	http://amigo.geneontology.org/amigo/term/GO:0022604	433	6	1.28887	4.65523	0.00165843	0.022564	1808;2185;3383;3689;4651;10154
GO:1901654	response to ketone	http://amigo.geneontology.org/amigo/term/GO:1901654	172	4	0.511977	7.81285	0.00166313	0.022564	706;1977;3383;6198
GO:1901652	response to peptide	http://amigo.geneontology.org/amigo/term/GO:1901652	434	6	1.29185	4.6445	0.00167798	0.022564	1432;3383;4790;5594;6198;6272
GO:0051051	negative regulation of transport	http://amigo.geneontology.org/amigo/term/GO:0051051	435	6	1.29483	4.63383	0.00169771	0.022564	382;948;2185;3383;4790;5598
GO:0051235	maintenance of location	http://amigo.geneontology.org/amigo/term/GO:0051235	294	5	0.875124	5.71348	0.00171747	0.022564	706;948;2185;2934;4790
GO:0060627	regulation of vesicle-mediated transport	http://amigo.geneontology.org/amigo/term/GO:0060627	442	6	1.31566	4.56044	0.00184083	0.0236475	382;948;2207;3566;5594;9846
GO:0032844	regulation of homeostatic process	http://amigo.geneontology.org/amigo/term/GO:0032844	443	6	1.31864	4.55015	0.00186201	0.0236475	706;948;1432;2185;2207;5594
GO:0031279	regulation of cyclase activity	http://amigo.geneontology.org/amigo/term/GO:0031279	84	3	0.250035	11.9983	0.00197632	0.0246877	1432;5578;5599
GO:0051701	interaction with host	http://amigo.geneontology.org/amigo/term/GO:0051701	183	4	0.54472	7.34322	0.00208593	0.0253705	2934;3383;6256;50848
GO:1903706	regulation of hemopoiesis	http://amigo.geneontology.org/amigo/term/GO:1903706	308	5	0.916797	5.45377	0.00210528	0.0253705	1432;1441;2185;3566;5578
GO:0002521	leukocyte differentiation	http://amigo.geneontology.org/amigo/term/GO:0002521	455	6	1.35436	4.43014	0.00213085	0.0253705	1432;2185;2207;3566;5578;9846
GO:0031532	actin cytoskeleton reorganization	http://amigo.geneontology.org/amigo/term/GO:0031532	87	3	0.258965	11.5846	0.00218492	0.025614	2185;2934;50848
GO:0001101	response to acid chemical	http://amigo.geneontology.org/amigo/term/GO:0001101	313	5	0.93168	5.36665	0.00225822	0.0260722	948;2185;3383;6198;6256
GO:0030099	myeloid cell differentiation	http://amigo.geneontology.org/amigo/term/GO:0030099	322	5	0.958469	5.21665	0.00255378	0.0290445	1432;1441;2185;5578;9846
GO:0007159	leukocyte cell-cell adhesion	http://amigo.geneontology.org/amigo/term/GO:0007159	475	6	1.41389	4.24361	0.0026433	0.0296205	2207;2934;3383;3566;3683;3689
GO:0043410	positive regulation of MAPK cascade	http://amigo.geneontology.org/amigo/term/GO:0043410	477	6	1.41984	4.22582	0.00269924	0.0298091	948;1432;2185;3383;5578;5594
GO:1901522	positive regulation of transcription from RNA polymerase II promoter involved in cellular response to chemical stimulus	http://amigo.geneontology.org/amigo/term/GO:1901522	27	2	0.0803685	24.8854	0.00289615	0.0314425	6256;10488
GO:0048017	inositol lipid-mediated signaling	http://amigo.geneontology.org/amigo/term/GO:0048017	201	4	0.598299	6.68562	0.00292969	0.0314425	5337;5594;6198;9846
GO:0033028	myeloid cell apoptotic process	http://amigo.geneontology.org/amigo/term/GO:0033028	28	2	0.0833451	23.9966	0.00311306	0.0329466	382;2207
GO:0006140	regulation of nucleotide metabolic process	http://amigo.geneontology.org/amigo/term/GO:0006140	207	4	0.616159	6.49183	0.00325626	0.03399	706;2185;5578;5598
GO:0070741	response to interleukin-6	http://amigo.geneontology.org/amigo/term/GO:0070741	29	2	0.0863218	23.1691	0.00333737	0.0342938	3383;4790
GO:1904951	positive regulation of establishment of protein localization	http://amigo.geneontology.org/amigo/term/GO:1904951	499	6	1.48533	4.03951	0.00337538	0.0342938	382;834;838;1432;3566;5599
GO:0071706	tumor necrosis factor superfamily cytokine production	http://amigo.geneontology.org/amigo/term/GO:0071706	106	3	0.315521	9.50809	0.00382419	0.0383425	706;948;2207
GO:0018210	peptidyl-threonine modification	http://amigo.geneontology.org/amigo/term/GO:0018210	108	3	0.321474	9.33201	0.0040303	0.0396759	5578;5594;5599
GO:0034248	regulation of cellular amide metabolic process	http://amigo.geneontology.org/amigo/term/GO:0034248	359	5	1.0686	4.679	0.0040712	0.0396759	1977;2185;5594;6198;6256
GO:0097191	extrinsic apoptotic signaling pathway	http://amigo.geneontology.org/amigo/term/GO:0097191	221	4	0.657831	6.08059	0.00411338	0.0396759	3383;5598;6198;6272
GO:0002209	behavioral defense response	http://amigo.geneontology.org/amigo/term/GO:0002209	33	2	0.0982282	20.3608	0.00430767	0.040524	1977;6198
GO:0034405	response to fluid shear stress	http://amigo.geneontology.org/amigo/term/GO:0034405	33	2	0.0982282	20.3608	0.00430767	0.040524	2185;5598
GO:0070555	response to interleukin-1	http://amigo.geneontology.org/amigo/term/GO:0070555	112	3	0.333381	8.99872	0.00446257	0.0414693	3383;4790;5578
GO:0090077	foam cell differentiation	http://amigo.geneontology.org/amigo/term/GO:0090077	34	2	0.101205	19.7619	0.0045683	0.0419403	948;4790
GO:0003158	endothelium development	http://amigo.geneontology.org/amigo/term/GO:0003158	115	3	0.34231	8.76398	0.00480457	0.0435843	3383;5175;50848
GO:0048545	response to steroid hormone	http://amigo.geneontology.org/amigo/term/GO:0048545	375	5	1.11623	4.47937	0.00489524	0.0438844	706;1977;3383;6198;6256
GO:0090130	tissue migration	http://amigo.geneontology.org/amigo/term/GO:0090130	233	4	0.693551	5.76742	0.00496042	0.0439517	1432;2185;3689;5578
GO:1901342	regulation of vasculature development	http://amigo.geneontology.org/amigo/term/GO:1901342	236	4	0.702481	5.69411	0.0051892	0.0454503	2185;3689;5578;5598
GO:0019932	second-messenger-mediated signaling	http://amigo.geneontology.org/amigo/term/GO:0019932	237	4	0.705457	5.67008	0.00526701	0.0456076	948;2185;5598;100137049

## Sheet: Table S6- Spot F
Data Sheet 1: GO term enrichment
Autoimmunity, autoinflammation and inflammation: a systems view on signaling pathway deregulation profiles
Arsen Arakelyan*, Lilit Nersisyan, David Poghosyan, Lusine Khondkaryan, Anna Hakobyan, Henry Löffler-Wirth, Evie Melanitou and Hans Binder
* Correspondence: Arsen Arakelyan: aarakaleyan@sci.am
This dataset contains results of GO term enrichment analysis performed on the genes of the sink nodes in each spot of the SOM portrait
geneset	description	link	the number of reference genes in the category	the number of genes in the user gene list and also in the category	the expected number in the category	ratio of enrichment	p value from hyergeometric test	FDR from BH	Genes in set (Entrez Gene ID)
GO:0006090	pyruvate metabolic process	http://amigo.geneontology.org/amigo/term/GO:0006090	106	10	0.300496	33.2783	2.60902e-13	1.98808e-10	226;2023;2597;3091;3098;3939;5163;5209;5211;5230
GO:0046939	nucleotide phosphorylation	http://amigo.geneontology.org/amigo/term/GO:0046939	90	9	0.255138	35.275	2.69873e-12	1.02822e-09	226;2023;2597;3091;3098;3939;5209;5211;5230
GO:0009132	nucleoside diphosphate metabolic process	http://amigo.geneontology.org/amigo/term/GO:0009132	109	9	0.309001	29.1261	1.56872e-11	3.98456e-09	226;2023;2597;3091;3098;3939;5209;5211;5230
GO:0070482	response to oxygen levels	http://amigo.geneontology.org/amigo/term/GO:0070482	308	12	0.87314	13.7435	3.05793e-11	5.82536e-09	596;1026;1906;2056;3091;3162;3939;4843;4878;5163;7010;7422
GO:0072524	pyridine-containing compound metabolic process	http://amigo.geneontology.org/amigo/term/GO:0072524	132	9	0.374203	24.0511	8.91737e-11	1.35901e-08	226;2023;2597;3091;3098;3939;5209;5211;5230
GO:0016052	carbohydrate catabolic process	http://amigo.geneontology.org/amigo/term/GO:0016052	148	9	0.419561	21.451	2.49422e-10	3.16766e-08	226;2023;2597;3091;3098;3939;5209;5211;5230
GO:0044723	single-organism carbohydrate metabolic process	http://amigo.geneontology.org/amigo/term/GO:0044723	464	12	1.31538	9.12284	3.35812e-09	3.34447e-07	226;1950;2023;2597;3091;3098;3939;5163;5209;5211;5230;6513
GO:0050900	leukocyte migration	http://amigo.geneontology.org/amigo/term/GO:0050900	369	11	1.04607	10.5156	3.95016e-09	3.34447e-07	284;998;1906;2321;3162;5054;5879;5880;7010;7422;10488
GO:0051186	cofactor metabolic process	http://amigo.geneontology.org/amigo/term/GO:0051186	369	11	1.04607	10.5156	3.95016e-09	3.34447e-07	226;2023;2597;3091;3098;3162;3939;5163;5209;5211;5230
GO:0048010	vascular endothelial growth factor receptor signaling pathway	http://amigo.geneontology.org/amigo/term/GO:0048010	90	7	0.255138	27.4361	5.32534e-09	4.05791e-07	998;1398;2321;3091;5829;5879;7422
GO:0048514	blood vessel morphogenesis	http://amigo.geneontology.org/amigo/term/GO:0048514	491	12	1.39192	8.62118	6.3422e-09	4.39341e-07	284;998;1906;1950;2321;3091;3162;4846;5054;6772;7010;7422
GO:0031589	cell-substrate adhesion	http://amigo.geneontology.org/amigo/term/GO:0031589	302	10	0.85613	11.6805	8.351e-09	5.30289e-07	284;596;998;1398;5054;5829;5879;5880;7010;7422
GO:0051272	positive regulation of cellular component movement	http://amigo.geneontology.org/amigo/term/GO:0051272	418	11	1.18498	9.28289	1.4422e-08	8.45352e-07	284;596;1906;2321;3091;5054;5879;5880;7010;7422;10488
GO:0001667	ameboidal-type cell migration	http://amigo.geneontology.org/amigo/term/GO:0001667	326	10	0.924167	10.8206	1.73073e-08	9.42013e-07	284;1906;3091;4846;5879;6772;7010;7076;7422;29941
GO:0040017	positive regulation of locomotion	http://amigo.geneontology.org/amigo/term/GO:0040017	434	11	1.23033	8.94067	2.12431e-08	1.07915e-06	284;596;1906;2321;3091;5054;5879;5880;7010;7422;10488
GO:0006091	generation of precursor metabolites and energy	http://amigo.geneontology.org/amigo/term/GO:0006091	365	10	1.03473	9.66438	5.03712e-08	2.39893e-06	226;2023;2597;3091;3098;3939;4843;5209;5211;5230
GO:0003013	circulatory system process	http://amigo.geneontology.org/amigo/term/GO:0003013	491	11	1.39192	7.90275	7.50575e-08	3.36434e-06	284;490;998;1906;2056;3162;4843;4846;4878;6772;7010
GO:0033674	positive regulation of kinase activity	http://amigo.geneontology.org/amigo/term/GO:0033674	498	11	1.41176	7.79167	8.66626e-08	3.62555e-06	284;998;1026;1398;1906;1950;2056;2321;5879;7010;7422
GO:0009141	nucleoside triphosphate metabolic process	http://amigo.geneontology.org/amigo/term/GO:0009141	290	9	0.822112	10.9474	9.04008e-08	3.62555e-06	226;2023;2597;3091;3098;3939;5209;5211;5230
GO:0009123	nucleoside monophosphate metabolic process	http://amigo.geneontology.org/amigo/term/GO:0009123	308	9	0.87314	10.3076	1.51036e-07	5.75447e-06	226;2023;2597;3091;3098;3939;5209;5211;5230
GO:0072593	reactive oxygen species metabolic process	http://amigo.geneontology.org/amigo/term/GO:0072593	228	8	0.64635	12.3772	2.02504e-07	7.34801e-06	596;1026;1906;3091;4843;4846;5879;5880
GO:0090130	tissue migration	http://amigo.geneontology.org/amigo/term/GO:0090130	233	8	0.660524	12.1116	2.39085e-07	8.28103e-06	284;1906;3091;4846;6772;7010;7422;29941
GO:1901342	regulation of vasculature development	http://amigo.geneontology.org/amigo/term/GO:1901342	236	8	0.669029	11.9576	2.63649e-07	8.7348e-06	2321;3091;3162;4846;5054;6772;7010;7422
GO:0044282	small molecule catabolic process	http://amigo.geneontology.org/amigo/term/GO:0044282	343	9	0.97236	9.25583	3.75425e-07	1.19197e-05	226;2023;2597;3098;4843;4846;5209;5211;5230
GO:0071496	cellular response to external stimulus	http://amigo.geneontology.org/amigo/term/GO:0071496	259	8	0.734231	10.8958	5.35118e-07	1.63104e-05	490;596;1026;3162;4055;4878;5879;6513
GO:0043410	positive regulation of MAPK cascade	http://amigo.geneontology.org/amigo/term/GO:0043410	477	10	1.35223	7.39518	6.04171e-07	1.77069e-05	284;998;1398;1906;1950;2056;2321;4055;7010;7422
GO:1901657	glycosyl compound metabolic process	http://amigo.geneontology.org/amigo/term/GO:1901657	421	9	1.19348	7.54097	2.06924e-06	5.83987e-05	226;2023;2597;3091;3098;3939;5209;5211;5230
GO:0051051	negative regulation of transport	http://amigo.geneontology.org/amigo/term/GO:0051051	435	9	1.23317	7.29828	2.70787e-06	7.36927e-05	284;596;1906;1950;2056;3162;4846;5211;5879
GO:0043112	receptor metabolic process	http://amigo.geneontology.org/amigo/term/GO:0043112	153	6	0.433735	13.8333	4.17135e-06	0.000106592	284;1906;1950;3091;7037;7422
GO:0060249	anatomical structure homeostasis	http://amigo.geneontology.org/amigo/term/GO:0060249	341	8	0.96669	8.27566	4.19652e-06	0.000106592	226;596;3091;5879;5880;7018;7037;7422
GO:0060326	cell chemotaxis	http://amigo.geneontology.org/amigo/term/GO:0060326	241	7	0.683203	10.2459	4.48149e-06	0.000110158	1906;2321;5054;5879;5880;7422;10488
GO:0050865	regulation of cell activation	http://amigo.geneontology.org/amigo/term/GO:0050865	473	9	1.34089	6.71195	5.36519e-06	0.000127759	596;998;1026;2056;3162;4846;5879;5880;7037
GO:0050878	regulation of body fluid levels	http://amigo.geneontology.org/amigo/term/GO:0050878	490	9	1.38909	6.47908	7.14234e-06	0.000164923	998;1906;3091;4846;5054;5879;5880;7422;7454
GO:2001233	regulation of apoptotic signaling pathway	http://amigo.geneontology.org/amigo/term/GO:2001233	369	8	1.04607	7.6477	7.49796e-06	0.000168043	596;2056;3091;3162;4055;4846;5054;10488
GO:0045785	positive regulation of cell adhesion	http://amigo.geneontology.org/amigo/term/GO:0045785	371	8	1.05174	7.60647	7.80058e-06	0.00016983	284;998;1398;2056;5879;7010;7037;7422
GO:0006898	receptor-mediated endocytosis	http://amigo.geneontology.org/amigo/term/GO:0006898	267	7	0.75691	9.24813	8.7766e-06	0.000185771	284;1950;5054;5879;7018;7037;7422
GO:0097193	intrinsic apoptotic signaling pathway	http://amigo.geneontology.org/amigo/term/GO:0097193	274	7	0.776754	9.01186	1.03899e-05	0.000209974	596;1026;2056;3091;3162;5163;10488
GO:0007568	aging	http://amigo.geneontology.org/amigo/term/GO:0007568	276	7	0.782424	8.94656	1.08936e-05	0.000209974	490;596;1026;1906;2056;5054;7076
GO:0050920	regulation of chemotaxis	http://amigo.geneontology.org/amigo/term/GO:0050920	181	6	0.513111	11.6934	1.09576e-05	0.000209974	1906;5054;5879;5880;7422;10488
GO:0006979	response to oxidative stress	http://amigo.geneontology.org/amigo/term/GO:0006979	389	8	1.10276	7.2545	1.10222e-05	0.000209974	596;1906;3091;3162;3939;4846;5163;5829
GO:0006887	exocytosis	http://amigo.geneontology.org/amigo/term/GO:0006887	399	8	1.13111	7.07268	1.32543e-05	0.000246336	226;1950;3162;5054;5880;7018;7076;7422
GO:0070997	neuron death	http://amigo.geneontology.org/amigo/term/GO:0070997	293	7	0.830617	8.42747	1.60538e-05	0.000291262	284;596;998;2056;2597;3091;3162
GO:0010720	positive regulation of cell development	http://amigo.geneontology.org/amigo/term/GO:0010720	441	8	1.25018	6.39909	2.72671e-05	0.000479935	596;998;1398;1906;2056;3091;5879;7422
GO:0060627	regulation of vesicle-mediated transport	http://amigo.geneontology.org/amigo/term/GO:0060627	442	8	1.25301	6.38462	2.77128e-05	0.000479935	284;1950;3162;5054;5879;5880;7018;7422
GO:0048872	homeostasis of number of cells	http://amigo.geneontology.org/amigo/term/GO:0048872	226	6	0.64068	9.36504	3.84626e-05	0.0006513	596;2056;3091;3162;5879;7422
GO:0043620	regulation of DNA-templated transcription in response to stress	http://amigo.geneontology.org/amigo/term/GO:0043620	69	4	0.195606	20.4493	4.19091e-05	0.000694234	2056;3091;3162;7422
GO:0050817	coagulation	http://amigo.geneontology.org/amigo/term/GO:0050817	342	7	0.969525	7.22003	4.32729e-05	0.000701573	998;1906;4846;5054;5879;5880;7454
GO:0090066	regulation of anatomical structure size	http://amigo.geneontology.org/amigo/term/GO:0090066	472	8	1.33806	5.97881	4.42457e-05	0.000702401	1906;3162;4843;4846;4878;5879;7422;7454
GO:0050673	epithelial cell proliferation	http://amigo.geneontology.org/amigo/term/GO:0050673	347	7	0.9837	7.11599	4.745e-05	0.000737897	284;998;3091;3162;6772;7010;7422
GO:0048771	tissue remodeling	http://amigo.geneontology.org/amigo/term/GO:0048771	144	5	0.408221	12.2483	5.09661e-05	0.000776724	3091;4846;5879;5880;7037
GO:0043627	response to estrogen	http://amigo.geneontology.org/amigo/term/GO:0043627	74	4	0.20978	19.0676	5.52138e-05	0.000817014	2056;3162;3939;7010
GO:0021700	developmental maturation	http://amigo.geneontology.org/amigo/term/GO:0021700	242	6	0.686038	8.74587	5.63366e-05	0.000817014	596;1026;2056;3091;5879;7422
GO:0006875	cellular metal ion homeostasis	http://amigo.geneontology.org/amigo/term/GO:0006875	489	8	1.38625	5.77096	5.68264e-05	0.000817014	490;596;1906;2056;3091;3162;7018;7037
GO:1901522	positive regulation of transcription from RNA polymerase II promoter involved in cellular response to chemical stimulus	http://amigo.geneontology.org/amigo/term/GO:1901522	27	3	0.0765415	39.1944	5.88897e-05	0.000831	3091;7422;10488
GO:0016049	cell growth	http://amigo.geneontology.org/amigo/term/GO:0016049	493	8	1.39759	5.72414	6.01852e-05	0.000833839	596;998;1026;1906;2023;4878;7037;7422
GO:2000027	regulation of organ morphogenesis	http://amigo.geneontology.org/amigo/term/GO:2000027	247	6	0.700213	8.56883	6.31139e-05	0.0008588	596;998;1906;5879;6772;7422
GO:0032103	positive regulation of response to external stimulus	http://amigo.geneontology.org/amigo/term/GO:0032103	260	6	0.737066	8.14038	8.38297e-05	0.00112067	1906;5054;5879;5880;7422;10488
GO:1901654	response to ketone	http://amigo.geneontology.org/amigo/term/GO:1901654	172	5	0.487597	10.2544	0.000118291	0.00153274	490;1026;1906;2056;2770
GO:1904019	epithelial cell apoptotic process	http://amigo.geneontology.org/amigo/term/GO:1904019	90	4	0.255138	15.6778	0.000118677	0.00153274	284;3162;5054;7010
GO:0018209	peptidyl-serine modification	http://amigo.geneontology.org/amigo/term/GO:0018209	285	6	0.807938	7.42632	0.000138773	0.00176241	284;596;998;2056;7422;29941
GO:0072511	divalent inorganic cation transport	http://amigo.geneontology.org/amigo/term/GO:0072511	414	7	1.17364	5.96437	0.000143545	0.00179314	490;596;1950;2056;4846;4878;7018
GO:0009187	cyclic nucleotide metabolic process	http://amigo.geneontology.org/amigo/term/GO:0009187	183	5	0.518781	9.63798	0.000158206	0.0019444	1906;4843;4846;4878;7422
GO:0071542	dopaminergic neuron differentiation	http://amigo.geneontology.org/amigo/term/GO:0071542	38	3	0.107725	27.8487	0.000166213	0.00200983	3091;5879;7422
GO:0009991	response to extracellular stimulus	http://amigo.geneontology.org/amigo/term/GO:0009991	425	7	1.20482	5.81	0.000168805	0.00200983	490;596;1026;2056;3162;3939;6513
GO:1901652	response to peptide	http://amigo.geneontology.org/amigo/term/GO:1901652	434	7	1.23033	5.68952	0.00019206	0.00225154	1906;2770;4878;5829;6772;7010;7076
GO:0044089	positive regulation of cellular component biogenesis	http://amigo.geneontology.org/amigo/term/GO:0044089	448	7	1.27002	5.51172	0.000233352	0.00267093	998;1906;5879;5880;7010;7422;7454
GO:0002697	regulation of immune effector process	http://amigo.geneontology.org/amigo/term/GO:0002697	314	6	0.890149	6.74045	0.000234846	0.00267093	284;3162;5879;5880;7037;7454
GO:0048017	inositol lipid-mediated signaling	http://amigo.geneontology.org/amigo/term/GO:0048017	201	5	0.569809	8.77488	0.000244867	0.00274395	284;1906;1950;2321;7010
GO:0030099	myeloid cell differentiation	http://amigo.geneontology.org/amigo/term/GO:0030099	322	6	0.912828	6.57298	0.000268931	0.0029694	998;2056;3091;4055;7037;7422
GO:0055076	transition metal ion homeostasis	http://amigo.geneontology.org/amigo/term/GO:0055076	112	4	0.317505	12.5982	0.000275816	0.0029694	3091;3162;7018;7037
GO:0006140	regulation of nucleotide metabolic process	http://amigo.geneontology.org/amigo/term/GO:0006140	207	5	0.586818	8.52053	0.000280573	0.0029694	1906;3091;4843;4846;7422
GO:0044706	multi-multicellular organism process	http://amigo.geneontology.org/amigo/term/GO:0044706	207	5	0.586818	8.52053	0.000280573	0.0029694	596;1906;2056;4878;7076
GO:0048871	multicellular organismal homeostasis	http://amigo.geneontology.org/amigo/term/GO:0048871	326	6	0.924167	6.49233	0.000287377	0.00299975	596;5879;5880;7018;7037;7422
GO:0007015	actin filament organization	http://amigo.geneontology.org/amigo/term/GO:0007015	327	6	0.927002	6.47248	0.000292141	0.00300826	226;596;998;5879;5880;7454
GO:0007159	leukocyte cell-cell adhesion	http://amigo.geneontology.org/amigo/term/GO:0007159	475	7	1.34656	5.19842	0.000333246	0.00338578	596;998;2056;5879;5880;7037;7454
GO:0031647	regulation of protein stability	http://amigo.geneontology.org/amigo/term/GO:0031647	220	5	0.623671	8.01705	0.000371436	0.00372414	596;998;1026;2597;7018
GO:0097191	extrinsic apoptotic signaling pathway	http://amigo.geneontology.org/amigo/term/GO:0097191	221	5	0.626506	7.98077	0.000379249	0.00375308	596;3162;4055;4846;5054
GO:0045926	negative regulation of growth	http://amigo.geneontology.org/amigo/term/GO:0045926	228	5	0.64635	7.73575	0.000437481	0.00427385	596;1026;2023;3091;4878
GO:0018212	peptidyl-tyrosine modification	http://amigo.geneontology.org/amigo/term/GO:0018212	361	6	1.02339	5.86288	0.00049494	0.00477398	284;1950;2056;2321;7010;7422
GO:0034330	cell junction organization	http://amigo.geneontology.org/amigo/term/GO:0034330	247	5	0.700213	7.14069	0.000629774	0.0059986	596;998;5879;7010;7422
GO:0072522	purine-containing compound biosynthetic process	http://amigo.geneontology.org/amigo/term/GO:0072522	251	5	0.711552	7.02689	0.000677265	0.00637131	226;1906;4843;4846;4878
GO:0046390	ribose phosphate biosynthetic process	http://amigo.geneontology.org/amigo/term/GO:0046390	252	5	0.714387	6.99901	0.000689547	0.00640775	226;1906;4843;4846;4878
GO:0051271	negative regulation of cellular component movement	http://amigo.geneontology.org/amigo/term/GO:0051271	253	5	0.717222	6.97134	0.000701996	0.00644483	596;3162;5054;7076;7454
GO:0060759	regulation of response to cytokine stimulus	http://amigo.geneontology.org/amigo/term/GO:0060759	145	4	0.411056	9.73103	0.000733553	0.00665438	284;1906;3091;6772
GO:0003012	muscle system process	http://amigo.geneontology.org/amigo/term/GO:0003012	394	6	1.11694	5.37183	0.000783814	0.00702667	226;1906;3162;4846;4878;5829
GO:0042493	response to drug	http://amigo.geneontology.org/amigo/term/GO:0042493	401	6	1.13678	5.27805	0.000859154	0.00761251	596;1026;1906;3939;4843;7037
GO:0006970	response to osmotic stress	http://amigo.geneontology.org/amigo/term/GO:0006970	67	3	0.189936	15.7948	0.000891668	0.0076593	2056;5879;6513
GO:0040013	negative regulation of locomotion	http://amigo.geneontology.org/amigo/term/GO:0040013	267	5	0.75691	6.60581	0.00089459	0.0076593	596;3162;5054;7076;7454
GO:0070661	leukocyte proliferation	http://amigo.geneontology.org/amigo/term/GO:0070661	267	5	0.75691	6.60581	0.00089459	0.0076593	596;1026;2056;5880;7037
GO:0034341	response to interferon-gamma	http://amigo.geneontology.org/amigo/term/GO:0034341	155	4	0.439405	9.10323	0.000941082	0.00796783	1906;2597;4843;6772
GO:2001057	reactive nitrogen species metabolic process	http://amigo.geneontology.org/amigo/term/GO:2001057	70	3	0.198441	15.1179	0.00101292	0.0084818	1906;4843;4846
GO:0019216	regulation of lipid metabolic process	http://amigo.geneontology.org/amigo/term/GO:0019216	278	5	0.788094	6.34442	0.00107168	0.00887627	998;2321;5163;5879;7010
GO:0048732	gland development	http://amigo.geneontology.org/amigo/term/GO:0048732	420	6	1.19064	5.03929	0.00109214	0.00894853	596;998;1950;3091;3162;7422
GO:0033002	muscle cell proliferation	http://amigo.geneontology.org/amigo/term/GO:0033002	164	4	0.464918	8.60366	0.00116055	0.0093088	284;1906;3162;6772
GO:0097696	STAT cascade	http://amigo.geneontology.org/amigo/term/GO:0097696	164	4	0.464918	8.60366	0.00116055	0.0093088	1950;2056;6772;7422
GO:0071214	cellular response to abiotic stimulus	http://amigo.geneontology.org/amigo/term/GO:0071214	284	5	0.805103	6.21039	0.00117863	0.00935535	1026;2056;4055;4878;5879
GO:0042886	amide transport	http://amigo.geneontology.org/amigo/term/GO:0042886	287	5	0.813607	6.14547	0.00123498	0.00970163	1906;3091;4843;5211;6513
GO:0051056	regulation of small GTPase mediated signal transduction	http://amigo.geneontology.org/amigo/term/GO:0051056	295	5	0.836286	5.97881	0.00139506	0.0108473	998;1398;2056;5879;5880
GO:0051962	positive regulation of nervous system development	http://amigo.geneontology.org/amigo/term/GO:0051962	443	6	1.25585	4.77765	0.00143628	0.011055	596;1950;2056;3091;5879;7422
GO:1905330	regulation of morphogenesis of an epithelium	http://amigo.geneontology.org/amigo/term/GO:1905330	176	4	0.498937	8.01705	0.00150605	0.0114761	998;5879;6772;7422
GO:0051098	regulation of binding	http://amigo.geneontology.org/amigo/term/GO:0051098	303	5	0.858965	5.82096	0.00157002	0.011729	284;596;998;1950;3162
GO:1901293	nucleoside phosphate biosynthetic process	http://amigo.geneontology.org/amigo/term/GO:1901293	303	5	0.858965	5.82096	0.00157002	0.011729	226;1906;4843;4846;4878
GO:0031346	positive regulation of cell projection organization	http://amigo.geneontology.org/amigo/term/GO:0031346	305	5	0.864635	5.78279	0.00161618	0.0119566	998;2056;5879;5880;7422
GO:0051341	regulation of oxidoreductase activity	http://amigo.geneontology.org/amigo/term/GO:0051341	83	3	0.235294	12.75	0.00165746	0.0121441	1906;3091;4846
GO:0010959	regulation of metal ion transport	http://amigo.geneontology.org/amigo/term/GO:0010959	310	5	0.878809	5.68952	0.00173597	0.0124794	596;1950;2056;4846;4878
GO:0048511	rhythmic process	http://amigo.geneontology.org/amigo/term/GO:0048511	310	5	0.878809	5.68952	0.00173597	0.0124794	596;4843;4846;5054;7422
GO:0071900	regulation of protein serine/threonine kinase activity	http://amigo.geneontology.org/amigo/term/GO:0071900	464	6	1.31538	4.56142	0.00181812	0.0129477	1026;1398;1906;1950;2321;7422
GO:0048013	ephrin receptor signaling pathway	http://amigo.geneontology.org/amigo/term/GO:0048013	87	3	0.246634	12.1638	0.00189716	0.0133855	998;1398;5879
GO:0010035	response to inorganic substance	http://amigo.geneontology.org/amigo/term/GO:0010035	469	6	1.32955	4.51279	0.00191948	0.0134188	596;1906;3162;3939;4846;7018
GO:0001701	in utero embryonic development	http://amigo.geneontology.org/amigo/term/GO:0001701	323	5	0.915663	5.46053	0.002078	0.0143949	284;1906;3091;4846;7422
GO:0001763	morphogenesis of a branching structure	http://amigo.geneontology.org/amigo/term/GO:0001763	194	4	0.549965	7.2732	0.00215031	0.0147194	596;1906;1950;7422
GO:0032970	regulation of actin filament-based process	http://amigo.geneontology.org/amigo/term/GO:0032970	326	5	0.924167	5.41028	0.00216348	0.0147194	1398;1906;5879;7010;7454
GO:0002064	epithelial cell development	http://amigo.geneontology.org/amigo/term/GO:0002064	195	4	0.552799	7.2359	0.00219089	0.0147739	998;1026;3091;5879
GO:0009612	response to mechanical stimulus	http://amigo.geneontology.org/amigo/term/GO:0009612	197	4	0.558469	7.16244	0.00227363	0.0151974	1906;4055;4878;5879
GO:0032386	regulation of intracellular transport	http://amigo.geneontology.org/amigo/term/GO:0032386	491	6	1.39192	4.31059	0.00241758	0.0159065	284;998;1026;1950;3162;5880
GO:0045730	respiratory burst	http://amigo.geneontology.org/amigo/term/GO:0045730	26	2	0.0737066	27.1346	0.00243943	0.0159065	5879;5880
GO:0009617	response to bacterium	http://amigo.geneontology.org/amigo/term/GO:0009617	492	6	1.39476	4.30183	0.00244234	0.0159065	1906;2056;4055;4843;4846;5054
GO:0007423	sensory organ development	http://amigo.geneontology.org/amigo/term/GO:0007423	495	6	1.40326	4.27576	0.00251777	0.0162588	490;596;1906;3091;5879;7422
GO:0007507	heart development	http://amigo.geneontology.org/amigo/term/GO:0007507	499	6	1.4146	4.24148	0.00262108	0.0165617	998;1906;3091;4878;7010;7422
GO:0018198	peptidyl-cysteine modification	http://amigo.geneontology.org/amigo/term/GO:0018198	27	2	0.0765415	26.1296	0.00262988	0.0165617	2597;4843
GO:0046685	response to arsenic-containing substance	http://amigo.geneontology.org/amigo/term/GO:0046685	27	2	0.0765415	26.1296	0.00262988	0.0165617	1026;3162
GO:0035239	tube morphogenesis	http://amigo.geneontology.org/amigo/term/GO:0035239	344	5	0.975195	5.12718	0.00273153	0.0170608	596;1906;1950;3091;7422
GO:0033028	myeloid cell apoptotic process	http://amigo.geneontology.org/amigo/term/GO:0033028	28	2	0.0793763	25.1964	0.00282711	0.0175143	596;2056
GO:0060537	muscle tissue development	http://amigo.geneontology.org/amigo/term/GO:0060537	348	5	0.986534	5.06825	0.00287122	0.0176441	596;998;1906;4878;7422
GO:0042692	muscle cell differentiation	http://amigo.geneontology.org/amigo/term/GO:0042692	351	5	0.995039	5.02493	0.00297934	0.0179479	596;998;1906;4878;7422
GO:0002065	columnar/cuboidal epithelial cell differentiation	http://amigo.geneontology.org/amigo/term/GO:0002065	102	3	0.289157	10.375	0.00298437	0.0179479	1026;3091;5879
GO:0006909	phagocytosis	http://amigo.geneontology.org/amigo/term/GO:0006909	213	4	0.603827	6.62441	0.00301486	0.0179479	998;1398;5879;7454
GO:0009266	response to temperature stimulus	http://amigo.geneontology.org/amigo/term/GO:0009266	213	4	0.603827	6.62441	0.00301486	0.0179479	490;1026;3162;4846
GO:0051052	regulation of DNA metabolic process	http://amigo.geneontology.org/amigo/term/GO:0051052	363	5	1.02906	4.85882	0.00344162	0.0203296	998;1026;2056;5879;7037
GO:0070555	response to interleukin-1	http://amigo.geneontology.org/amigo/term/GO:0070555	112	3	0.317505	9.44866	0.00388493	0.0227717	1906;2056;3091
GO:0048545	response to steroid hormone	http://amigo.geneontology.org/amigo/term/GO:0048545	375	5	1.06308	4.70333	0.00395373	0.022998	490;596;1026;1906;2056
GO:0022407	regulation of cell-cell adhesion	http://amigo.geneontology.org/amigo/term/GO:0022407	379	5	1.07442	4.65369	0.00413601	0.023876	998;2056;5879;5880;7037
GO:0019932	second-messenger-mediated signaling	http://amigo.geneontology.org/amigo/term/GO:0019932	237	4	0.671864	5.95359	0.00441413	0.02529	1906;2770;4843;4846
GO:0045927	positive regulation of growth	http://amigo.geneontology.org/amigo/term/GO:0045927	240	4	0.680369	5.87917	0.00461523	0.0262448	596;998;1906;7422
GO:0060485	mesenchyme development	http://amigo.geneontology.org/amigo/term/GO:0060485	241	4	0.683203	5.85477	0.00468362	0.0264364	596;1906;3091;6772
GO:0044262	cellular carbohydrate metabolic process	http://amigo.geneontology.org/amigo/term/GO:0044262	246	4	0.697378	5.73577	0.00503585	0.0282156	3098;5163;5209;6513
GO:0035924	cellular response to vascular endothelial growth factor stimulus	http://amigo.geneontology.org/amigo/term/GO:0035924	38	2	0.107725	18.5658	0.00516466	0.0287261	2321;7422
GO:0031098	stress-activated protein kinase signaling cascade	http://amigo.geneontology.org/amigo/term/GO:0031098	251	4	0.711552	5.62151	0.00540554	0.0297899	998;1906;4055;7422
GO:0072512	trivalent inorganic cation transport	http://amigo.geneontology.org/amigo/term/GO:0072512	39	2	0.11056	18.0897	0.00543412	0.0297899	7018;7037
GO:0070371	ERK1 and ERK2 cascade	http://amigo.geneontology.org/amigo/term/GO:0070371	256	4	0.725726	5.51172	0.00579305	0.0311557	284;1950;2056;7010
GO:0007249	I-kappaB kinase/NF-kappaB signaling	http://amigo.geneontology.org/amigo/term/GO:0007249	257	4	0.728561	5.49027	0.00587273	0.0311557	284;3162;4055;6772
GO:0006644	phospholipid metabolic process	http://amigo.geneontology.org/amigo/term/GO:0006644	412	5	1.16797	4.28095	0.00587762	0.0311557	998;1950;2321;5879;7010
GO:0046683	response to organophosphorus	http://amigo.geneontology.org/amigo/term/GO:0046683	130	3	0.368533	8.14038	0.00588769	0.0311557	3939;6772;7010
GO:0061351	neural precursor cell proliferation	http://amigo.geneontology.org/amigo/term/GO:0061351	130	3	0.368533	8.14038	0.00588769	0.0311557	1950;3091;7422
GO:0032102	negative regulation of response to external stimulus	http://amigo.geneontology.org/amigo/term/GO:0032102	258	4	0.731396	5.46899	0.00595314	0.0312848	1906;4846;5054;7010
GO:0051493	regulation of cytoskeleton organization	http://amigo.geneontology.org/amigo/term/GO:0051493	414	5	1.17364	4.26027	0.00599757	0.0313024	1398;1906;5879;7010;7454
GO:0043279	response to alkaloid	http://amigo.geneontology.org/amigo/term/GO:0043279	133	3	0.377038	7.95677	0.00627133	0.0325085	596;1906;3162
GO:0023061	signal release	http://amigo.geneontology.org/amigo/term/GO:0023061	421	5	1.19348	4.18943	0.00643108	0.0331114	1906;3091;4843;5211;6513
GO:0043900	regulation of multi-organism process	http://amigo.geneontology.org/amigo/term/GO:0043900	267	4	0.75691	5.28464	0.00671022	0.0343167	596;4843;6772;7076
GO:1901571	fatty acid derivative transport	http://amigo.geneontology.org/amigo/term/GO:1901571	45	2	0.127569	15.6778	0.00718282	0.0364605	1906;4843
GO:0022604	regulation of cell morphogenesis	http://amigo.geneontology.org/amigo/term/GO:0022604	433	5	1.2275	4.07333	0.00722511	0.0364605	226;998;1398;5879;7422
GO:0002532	production of molecular mediator involved in inflammatory response	http://amigo.geneontology.org/amigo/term/GO:0002532	46	2	0.130404	15.337	0.00749593	0.0375783	4843;5054
GO:0014074	response to purine-containing compound	http://amigo.geneontology.org/amigo/term/GO:0014074	143	3	0.405386	7.40035	0.00765681	0.0378863	3939;6772;7010
GO:0035265	organ growth	http://amigo.geneontology.org/amigo/term/GO:0035265	143	3	0.405386	7.40035	0.00765681	0.0378863	596;1906;4878
GO:0010463	mesenchymal cell proliferation	http://amigo.geneontology.org/amigo/term/GO:0010463	47	2	0.133239	15.0106	0.00781514	0.0381187	6772;7422
GO:0002443	leukocyte mediated immunity	http://amigo.geneontology.org/amigo/term/GO:0002443	280	4	0.793763	5.03929	0.00791313	0.0381187	3162;5880;7037;7454
GO:0032844	regulation of homeostatic process	http://amigo.geneontology.org/amigo/term/GO:0032844	443	5	1.25585	3.98138	0.0079376	0.0381187	596;1906;2056;3091;7037
GO:0098542	defense response to other organism	http://amigo.geneontology.org/amigo/term/GO:0098542	443	5	1.25585	3.98138	0.0079376	0.0381187	596;4843;5054;5879;6772
GO:1903034	regulation of response to wounding	http://amigo.geneontology.org/amigo/term/GO:1903034	145	3	0.411056	7.29828	0.0079539	0.0381187	1906;4846;5054
GO:0006109	regulation of carbohydrate metabolic process	http://amigo.geneontology.org/amigo/term/GO:0006109	146	3	0.413891	7.24829	0.00810497	0.0383602	1950;3091;5163
GO:0055123	digestive system development	http://amigo.geneontology.org/amigo/term/GO:0055123	146	3	0.413891	7.24829	0.00810497	0.0383602	596;1026;3091
GO:1902532	negative regulation of intracellular signal transduction	http://amigo.geneontology.org/amigo/term/GO:1902532	446	5	1.26435	3.9546	0.00816061	0.0383851	596;2056;3091;6772;10488
GO:0038127	ERBB signaling pathway	http://amigo.geneontology.org/amigo/term/GO:0038127	149	3	0.422395	7.10235	0.00856837	0.0400558	998;1950;5829
GO:0002521	leukocyte differentiation	http://amigo.geneontology.org/amigo/term/GO:0002521	455	5	1.28987	3.87637	0.00885595	0.0411478	596;998;4055;7037;7422
GO:0002764	immune response-regulating signaling pathway	http://amigo.geneontology.org/amigo/term/GO:0002764	458	5	1.29837	3.85098	0.00909663	0.0420099	596;998;1398;5879;7454
GO:0034394	protein localization to cell surface	http://amigo.geneontology.org/amigo/term/GO:0034394	51	2	0.144578	13.8333	0.00915217	0.0420118	284;1950
GO:0006260	DNA replication	http://amigo.geneontology.org/amigo/term/GO:0006260	294	4	0.833451	4.79932	0.00935939	0.0427057	998;1950;2056;5879
GO:0002440	production of molecular mediator of immune response	http://amigo.geneontology.org/amigo/term/GO:0002440	155	3	0.439405	6.82742	0.00954131	0.0431913	284;3162;7037
GO:0008544	epidermis development	http://amigo.geneontology.org/amigo/term/GO:0008544	296	4	0.839121	4.76689	0.00957918	0.0431913	596;998;5879;7454
GO:0009306	protein secretion	http://amigo.geneontology.org/amigo/term/GO:0009306	465	5	1.31821	3.79301	0.00967588	0.0433707	284;3091;4843;5211;6513
GO:0010657	muscle cell apoptotic process	http://amigo.geneontology.org/amigo/term/GO:0010657	53	2	0.150248	13.3113	0.00985634	0.0436659	1906;3162
GO:0050918	positive chemotaxis	http://amigo.geneontology.org/amigo/term/GO:0050918	53	2	0.150248	13.3113	0.00985634	0.0436659	284;7422
GO:0002274	myeloid leukocyte activation	http://amigo.geneontology.org/amigo/term/GO:0002274	158	3	0.447909	6.69778	0.0100511	0.0442712	3162;4055;5880
GO:0010817	regulation of hormone levels	http://amigo.geneontology.org/amigo/term/GO:0010817	471	5	1.33522	3.74469	0.0101924	0.0446356	1906;3091;4843;5211;6513
GO:0009615	response to virus	http://amigo.geneontology.org/amigo/term/GO:0009615	304	4	0.8618	4.64145	0.0104921	0.0455646	596;2023;5879;6772
GO:0051783	regulation of nuclear division	http://amigo.geneontology.org/amigo/term/GO:0051783	161	3	0.456414	6.57298	0.0105765	0.0455646	998;1906;1950
GO:0014823	response to activity	http://amigo.geneontology.org/amigo/term/GO:0014823	55	2	0.155918	12.8273	0.0105839	0.0455646	1906;3091
GO:0002253	activation of immune response	http://amigo.geneontology.org/amigo/term/GO:0002253	482	5	1.36641	3.65923	0.0111884	0.0478962	596;998;1398;5879;7454
GO:0007346	regulation of mitotic cell cycle	http://amigo.geneontology.org/amigo/term/GO:0007346	484	5	1.37208	3.64411	0.0113764	0.0484291	596;998;1026;1906;1950
GO:0031099	regeneration	http://amigo.geneontology.org/amigo/term/GO:0031099	166	3	0.470588	6.375	0.0114872	0.0486291	596;1026;3162

## Sheet: Table S7 - Spot G
Data Sheet 1: GO term enrichment
Autoimmunity, autoinflammation and inflammation: a systems view on signaling pathway deregulation profiles
Arsen Arakelyan*, Lilit Nersisyan, David Poghosyan, Lusine Khondkaryan, Anna Hakobyan, Henry Löffler-Wirth, Evie Melanitou and Hans Binder
* Correspondence: Arsen Arakelyan: aarakaleyan@sci.am
This dataset contains results of GO term enrichment analysis performed on the genes of the sink nodes in each spot of the SOM portrait
geneset	description	link	the number of reference genes in the category	the number of genes in the user gene list and also in the category	the expected number in the category	ratio of enrichment	p value from hyergeometric test	FDR from BH	Genes in set (Entrez Gene ID)
GO:0007159	leukocyte cell-cell adhesion	http://amigo.geneontology.org/amigo/term/GO:0007159	475	25	3.80404	6.57196	4.03011e-14	3.07094e-11	572;836;914;916;919;923;959;998;1739;2534;2885;3559;3575;3594;3676;3695;4478;6093;6095;7048;7430;8809;29851;84433;149233
GO:0022407	regulation of cell-cell adhesion	http://amigo.geneontology.org/amigo/term/GO:0022407	379	21	3.03522	6.91877	2.17026e-12	8.26871e-10	572;836;914;916;919;923;959;998;1739;2534;2885;3559;3575;3594;3655;3676;4092;7048;29851;84433;149233
GO:0045785	positive regulation of cell adhesion	http://amigo.geneontology.org/amigo/term/GO:0045785	371	20	2.97116	6.73139	1.27458e-11	3.23743e-09	572;916;919;923;959;998;2534;2885;2932;3559;3575;3594;3655;3676;4092;6093;7048;29851;84433;149233
GO:0050865	regulation of cell activation	http://amigo.geneontology.org/amigo/term/GO:0050865	473	22	3.78802	5.80778	1.93471e-11	3.68562e-09	472;572;836;914;916;919;923;958;959;998;1026;1739;2534;2885;3559;3575;3594;6095;7048;29851;84433;149233
GO:0071417	cellular response to organonitrogen compound	http://amigo.geneontology.org/amigo/term/GO:0071417	479	20	3.83607	5.21366	1.18665e-09	1.61813e-07	107;111;572;1978;2308;2534;2885;2931;3397;3667;4790;5105;5140;5566;5829;5906;6198;7054;7430;10891
GO:0070997	neuron death	http://amigo.geneontology.org/amigo/term/GO:0070997	293	16	2.34649	6.81869	1.44016e-09	1.61813e-07	356;472;572;637;664;773;836;842;998;2534;2932;6093;6477;7157;8517;10891
GO:1901652	response to peptide	http://amigo.geneontology.org/amigo/term/GO:1901652	434	19	3.47569	5.46654	1.48647e-09	1.61813e-07	107;111;958;1027;1407;1978;2308;2534;2885;2931;3397;3667;4790;5105;5140;5566;5829;6198;7054
GO:0070482	response to oxygen levels	http://amigo.geneontology.org/amigo/term/GO:0070482	308	16	2.46662	6.48661	2.96123e-09	2.82057e-07	81;472;572;664;836;1026;1027;1978;2308;5105;5366;6095;7048;7054;7157;10891
GO:1901654	response to ketone	http://amigo.geneontology.org/amigo/term/GO:1901654	172	12	1.37746	8.71167	1.24595e-08	1.0549e-06	107;111;490;572;842;1026;1977;1978;2308;4478;6198;7054
GO:0006109	regulation of carbohydrate metabolic process	http://amigo.geneontology.org/amigo/term/GO:0006109	146	11	1.16924	9.40781	2.34974e-08	1.7905e-06	572;2203;2308;2931;2932;3486;3667;4790;5366;6095;10891
GO:0070661	leukocyte proliferation	http://amigo.geneontology.org/amigo/term/GO:0070661	267	14	2.13827	6.54735	2.76903e-08	1.91818e-06	472;836;916;923;958;959;1026;1739;2534;3559;3575;3594;84433;149233
GO:0042770	signal transduction in response to DNA damage	http://amigo.geneontology.org/amigo/term/GO:0042770	119	10	0.953012	10.493	3.71776e-08	2.36078e-06	472;637;842;1026;1027;1874;2885;5366;5934;7157
GO:0009743	response to carbohydrate	http://amigo.geneontology.org/amigo/term/GO:0009743	201	12	1.60971	7.45476	7.05836e-08	4.13729e-06	111;572;836;1027;4087;5105;5566;5906;6198;7048;7054;10891
GO:0044262	cellular carbohydrate metabolic process	http://amigo.geneontology.org/amigo/term/GO:0044262	246	13	1.97009	6.59868	8.19986e-08	4.46307e-06	572;2203;2308;2538;2931;2932;3486;3667;5105;5366;6095;10891;23262
GO:0002764	immune response-regulating signaling pathway	http://amigo.geneontology.org/amigo/term/GO:0002764	458	17	3.6679	4.63481	1.31531e-07	6.68177e-06	60;916;919;958;998;1147;2534;2885;4772;4775;4790;5335;5566;5906;7430;8517;84433
GO:0097191	extrinsic apoptotic signaling pathway	http://amigo.geneontology.org/amigo/term/GO:0097191	221	12	1.76988	6.78012	1.9887e-07	9.4712e-06	356;572;637;836;842;2534;2931;2932;3570;3655;5366;6198
GO:0097193	intrinsic apoptotic signaling pathway	http://amigo.geneontology.org/amigo/term/GO:0097193	274	13	2.19433	5.92436	2.85777e-07	1.26596e-05	472;572;637;664;842;1026;2932;5329;5366;6477;7157;64065;64393
GO:0048545	response to steroid hormone	http://amigo.geneontology.org/amigo/term/GO:0048545	375	15	3.00319	4.99469	2.99046e-07	1.26596e-05	490;572;836;842;1026;1407;1977;1978;2308;5187;6095;6198;7048;7054;10891
GO:0033674	positive regulation of kinase activity	http://amigo.geneontology.org/amigo/term/GO:0033674	498	17	3.98824	4.26254	4.29957e-07	1.71966e-05	107;111;369;572;958;959;998;1026;1027;1739;3667;5335;5566;5906;7048;8517;149233
GO:0002064	epithelial cell development	http://amigo.geneontology.org/amigo/term/GO:0002064	195	11	1.56166	7.04379	4.51354e-07	1.71966e-05	572;998;1026;1874;2931;2932;3397;4478;5906;6093;7430
[truncated: 160 more rows]
