# Supplementary material for: Autoimmunity and autoinflammation: A systems view on signaling pathway dysregulation profiles
Source: PLoS One. 2017 Nov 3;12(11):e0187572. doi: 10.1371/journal.pone.0187572 (PMC5669448; doi:10.1371/journal.pone.0187572)
Supplement: S4 File — (XLSX) [file pone.0187572.s004.xlsx]

## Sheet: Table S8 - Spots A
Data Sheet 2: sink-spot association
Autoimmunity, autoinflammation and inflammation: a systems view on signaling pathway deregulation profiles
Arsen Arakelyan*, Lilit Nersisyan, David Poghosyan, Lusine Khondkaryan, Anna Hakobyan, Henry Löffler-Wirth, Evie Melanitou and Hans Binder
* Correspondence: Arsen Arakelyan: aarakaleyan@sci.am
Rank	The rank of a sink is based on its maximum PSF value across the samples
Pathway	KEGG pathway containing the sink
Sink	Sink (target node) symbol
Mean PSF	mean PSF value of the sink across the samples
SD PSF	standard deviation of the PSF values of the sink across the samples
max PSF	the maximum of the PSF values of the sink across the samples
min PSF	the minimum of the PSF values of the sink across the samples
correlation	correlation of the sink profile to the metagene profile
t score	the t test statistic of PSF value deregulations
p value	the p value of the t statistic
Metagene	coordinates of the metagene in the SOM portrait
Rank	Pathway	Sink	Mean PSF	SD PSF	max PSF	min PSF	correlation	t score	p value	Metagene	Diseases with spots (1 - significant deregulation, 0 - no change)
											MS
1	Cytokine-cytokine receptor interaction	CCR6	0.0427633	0.377947	2.09866	-1.29983	0.371529	6.72005	5.01681e-11	35 x 25	1
2	Glutamatergic synapse	ITPR1	0.0639612	0.312257	1.6024	-0.716943	0.293013	5.14641	2.4919e-07	35 x 26	0
3	NF-kappa B signaling pathway	PLCG2	0.094226	0.543281	1.6024	-1.29983	0.675144	15.3692	0	35 x 25	1
4	Cytokine-cytokine receptor interaction	CCR9	0.0515227	0.301569	1.4773	-0.649769	0.388174	7.07318	5.9881e-12	35 x 26	1
5	Glycine, serine and threonine metabolism	C00014	0.0489755	0.219947	1.4773	-0.434629	0.49162	9.4805	0	35 x 26	0
6	PI3K-Akt signaling pathway	MYC	0.113413	0.335542	1.4773	-0.680242	0.501193	9.72623	0	35 x 25	1
7	B cell receptor signaling pathway	CD72	0.0961383	0.45025	1.39358	-1.29983	0.813748	23.5113	0	35 x 25	1
8	Intestinal immune network for IgA production	CCR9	0.0496268	0.297623	1.39358	-0.664666	0.390535	7.12393	4.3856e-12	35 x 26	1
9	B cell receptor signaling pathway	CD79B	0.123959	0.267378	1.32633	-0.799143	0.467179	8.87311	0	35 x 24	1
10	B cell receptor signaling pathway	CD22	0.0749908	0.366883	1.27457	-0.962292	0.825561	24.5671	0	35 x 25	1
11	B cell receptor signaling pathway	CD79A	0.129547	0.374578	1.27457	-1.1121	0.636695	13.8655	0	35 x 25	1
12	mTOR signaling pathway	BRAF	0.03895	0.239837	1.27457	-0.567723	0.398428	7.29476	1.52078e-12	35 x 26	0
13	Rap1 signaling pathway	RAC1	-0.0422272	0.274182	1.27457	-0.765121	0.423537	7.85137	4.31877e-14	35 x 27	1
14	Wnt signaling pathway	MYC	0.0760011	0.250198	1.23277	-0.531642	0.449422	8.44834	7.77156e-16	35 x 26	0
15	B cell receptor signaling pathway	VAV3...	0.116432	0.350942	1.19799	-0.89294	0.689578	15.9898	0	35 x 25	1
16	B cell receptor signaling pathway	FCGR2B	0.0570041	0.233779	1.02333	-0.574691	0.501614	9.73715	0	35 x 25	1
17	Fc gamma R-mediated phagocytosis	INPP5D	0.0560715	0.233328	1.0101	-0.584046	0.500691	9.71323	0	35 x 25	1
18	Bile secretion	ABCB4	-0.0194374	0.382361	0.984313	-1.29983	0.638977	13.9494	0	35 x 26	1
19	Insulin signaling pathway	ACACA	0.0376596	0.24822	0.984313	-0.584046	0.525034	10.3596	0	35 x 26	1
20	PI3K-Akt signaling pathway	PRKCA	0.0832224	0.210741	0.984313	-0.559149	0.528163	10.4451	0	35 x 25	1
21	Regulation of actin cytoskeleton	GSN	-0.0220961	0.340474	0.973762	-1.1121	0.384612	6.99696	9.53282e-12	35 x 28	1
22	Cytosolic DNA-sensing pathway	RIPK3	0.0339038	0.235443	0.962466	-0.594211	0.392434	7.16484	3.40816e-12	35 x 25	1
23	Thyroid hormone signaling pathway	MYC	0.0662535	0.225561	0.951279	-0.551013	0.486367	9.34758	0	35 x 25	0
24	Aminoacyl-tRNA biosynthesis	C02839	0.0372242	0.163148	0.94042	-0.331434	0.421403	7.80324	5.91749e-14	35 x 23	0
25	Carbohydrate digestion and absorption	SLC2A2	-0.0186746	0.214406	0.94042	-1.29983	0.21319	3.66431	0.000148107	35 x 25	0
26	Cytosolic DNA-sensing pathway	IRF3	0.0428298	0.236344	0.892594	-0.484451	0.430058	7.99943	1.63203e-14	35 x 24	0
27	Purine metabolism	C01261	0.0409926	0.224199	0.892594	-0.559149	0.358561	6.45016	2.42153e-10	34 x 26	0
28	Ovarian steroidogenesis	IGF1R	0.00428123	0.186322	0.855546	-0.41625	0.289335	5.07587	3.50703e-07	35 x 28	0
29	Jak-STAT signaling pathway	MYC	0.0167283	0.228723	0.810846	-0.614622	0.474632	9.05541	0	35 x 26	0
30	Axon guidance	PAK4...	0.00833026	0.195049	0.801481	-0.680242	0.384459	6.99369	9.72422e-12	35 x 28	1
31	Hippo signaling pathway	SAV1	0.00530993	0.17815	0.801481	-0.584046	0.268259	4.67624	2.26814e-06	34 x 28	1
32	Salivary secretion	KCNN4	0.0605883	0.167904	0.801481	-0.329691	0.310513	5.48555	4.58594e-08	35 x 23	0
33	Purine metabolism	C00002	-0.0080186	0.206899	0.783179	-0.594211	0.370564	6.69982	5.65408e-11	34 x 28	0
34	Tight junction	LLGL2	-0.00861276	0.239463	0.765985	-0.89294	0.446607	8.38219	1.33227e-15	35 x 26	1
35	Pentose and glucuronate interconversions	C00312	0.0181559	0.136588	0.756884	-0.737288	0.352568	6.3269	4.89535e-10	35 x 23	1
36	Cytokine-cytokine receptor interaction	CXCR4	0.0187836	0.246248	0.747635	-0.697165	0.346878	6.21069	9.42258e-10	34 x 27	1
37	Intestinal immune network for IgA production	CXCR4	0.017715	0.246337	0.740392	-0.716943	0.345495	6.18256	1.10267e-09	34 x 27	1
38	Steroid biosynthesis	C05103	0.010676	0.158932	0.732619	-0.412911	0.36918	6.67083	6.70752e-11	34 x 28	0
39	Alanine, aspartate and glutamate metabolism	C20775	0.0340306	0.131079	0.704812	-0.263559	0.429634	7.98976	1.73195e-14	35 x 26	0
40	Cytokine-cytokine receptor interaction	CXCR5	0.0200631	0.284712	0.704812	-0.834709	0.646478	14.2296	0	35 x 25	1
41	Butanoate metabolism	C02630	0.000598339	0.195372	0.679079	-0.716943	0.236792	4.09282	2.78454e-05	34 x 28	1
42	HIF-1 signaling pathway	C01245	0.0262902	0.148636	0.644756	-0.353692	0.362082	6.52301	1.59028e-10	34 x 25	0
43	Neurotrophin signaling pathway	ZNF274	0.0131385	0.187309	0.644756	-0.469399	0.304256	5.36361	8.50809e-08	35 x 27	1
44	Hippo signaling pathway	PRKCI	-0.0344018	0.236849	0.624771	-1.1121	0.564172	11.4746	0	35 x 27	1
45	Steroid biosynthesis	C11522	-0.0306472	0.194945	0.614719	-0.624307	0.314721	5.56801	3.00174e-08	34 x 28	1
46	Adipocytokine signaling pathway	PCK1	-0.0143351	0.180913	0.588711	-0.47447	0.406287	7.46676	5.15143e-13	35 x 28	0
47	Adrenergic signaling in cardiomyocytes	BCL2	-0.00405315	0.198908	0.584097	-0.559149	0.396771	7.25873	1.90403e-12	35 x 26	1
48	T cell receptor signaling pathway	C01245	-0.0141132	0.167456	0.579703	-0.506531	0.511878	10.0062	0	35 x 28	1
49	Apoptosis	BCL2	-0.00924484	0.143876	0.558631	-0.41625	0.357243	6.42297	2.83065e-10	34 x 27	1
50	T cell receptor signaling pathway	CTLA4	-0.00437077	0.182337	0.558631	-0.737288	0.466217	8.84976	0	35 x 26	1
51	Glutathione metabolism	C16565	0.0438853	0.126657	0.526163	-0.308608	0.449672	8.45425	7.77156e-16	35 x 23	1
52	Phosphatidylinositol signaling system	PIP5K1C	0.0492877	0.120981	0.517244	-0.218061	0.365855	6.60141	1.00773e-10	33 x 24	1
53	Intestinal immune network for IgA production	ITGA4	0.0222912	0.162123	0.482282	-0.479362	0.418388	7.73551	9.19265e-14	35 x 25	1
54	Galactose metabolism	C03785	0.00864221	0.134387	0.473779	-0.380291	0.408705	7.52009	3.6704e-13	34 x 27	0
55	beta-Alanine metabolism	C05340	-0.018108	0.127101	0.465894	-0.544966	0.431318	8.02823	1.35447e-14	35 x 28	1
56	mTOR signaling pathway	RPS6	0.016606	0.140209	0.465894	-0.412911	0.355944	6.39623	3.29872e-10	35 x 23	0
57	beta-Alanine metabolism	C05341	-0.0185168	0.127316	0.463563	-0.551013	0.430672	8.01346	1.4877e-14	35 x 28	1
58	Histidine metabolism	C01262	-0.021204	0.126985	0.461387	-0.559149	0.431771	8.03857	1.26565e-14	35 x 28	1
59	Neuroactive ligand-receptor interaction	CNR1	0.0428024	0.141856	0.434422	-0.604861	0.317767	5.62791	2.19972e-08	35 x 24	1
60	Phosphatidylinositol signaling system	INPP5B	0.000115749	0.0937431	0.432182	-0.27512	0.436797	8.15405	5.77316e-15	34 x 28	1
61	Aminoacyl-tRNA biosynthesis	C02412	0.00470971	0.117088	0.412187	-0.246083	0.507848	9.89987	0	34 x 28	1
62	Inositol phosphate metabolism	C00641	-0.0310758	0.140575	0.404609	-0.451231	0.398211	7.29003	1.56641e-12	35 x 28	1
63	Aminoacyl-tRNA biosynthesis	Valine	0.0171233	0.0966061	0.382488	-0.262278	0.470297	8.94908	0	33 x 26	1
64	Alanine, aspartate and glutamate metabolism	Pyrimidine metabolism	-0.0121084	0.135058	0.349768	-0.544966	0.524578	10.3471	0	35 x 28	0
65	Pyrimidine metabolism	Arginine biosynthesis	-0.0125753	0.135414	0.348444	-0.551013	0.523824	10.3266	0	35 x 28	1
66	Vascular smooth muscle contraction	NPR2	-0.0236335	0.110793	0.348444	-0.363311	0.420834	7.79044	6.43929e-14	34 x 28	1
67	Fructose and mannose metabolism	C00577	0.00244793	0.135185	0.345848	-0.464866	0.47499	9.06423	0	35 x 26	0
68	Adipocytokine signaling pathway	C00195	-0.00789693	0.0915708	0.27388	-0.28642	0.483581	9.27764	0	33 x 27	1

## Sheet: Table S9 - Spots B
Data Sheet 2: sink-spot association
Autoimmunity, autoinflammation and inflammation: a systems view on signaling pathway deregulation profiles
Arsen Arakelyan*, Lilit Nersisyan, David Poghosyan, Lusine Khondkaryan, Anna Hakobyan, Henry Löffler-Wirth, Evie Melanitou and Hans Binder
* Correspondence: Arsen Arakelyan: aarakaleyan@sci.am
Rank	The rank of a sink is based on its maximum PSF value across the samples
Pathway	KEGG pathway containing the sink
Sink	Sink (target node) symbol
Mean PSF	mean PSF value of the sink across the samples
SD PSF	standard deviation of the PSF values of the sink across the samples
max PSF	the maximum of the PSF values of the sink across the samples
min PSF	the minimum of the PSF values of the sink across the samples
correlation	correlation of the sink profile to the metagene profile
t score	the t test statistic of PSF value deregulations
p value	the p value of the t statistic
Metagene	coordinates of the metagene in the SOM portrait
Rank	Pathway	Sink	Mean PSF	SD PSF	max PSF	min PSF	correlation	t score	p value	Metagene	Diseases with spots (1 - significant deregulation of sink, 0 - no change)
											CAPS	MVK	PSTPIP1	SS
1	Adipocytokine signaling pathway	AGRP	0.0672799	0.359011	2.09866	-0.737288	0.660554	14.7748	0	35 x 1	1	0	0	0
2	Cell adhesion molecules (CAMs)	NCAM1	0.114621	0.299079	2.09866	-0.604861	0.520444	10.2351	0	34 x 1	1	0	0	0
3	Hippo signaling pathway	SNAI2	0.120304	0.408849	2.09866	-0.834709	0.366777	6.62062	9.00626e-11	31 x 1	1	0	0	1
4	Regulation of actin cytoskeleton	ENAH	0.147342	0.402157	2.09866	-1.1121	0.418601	7.74029	8.90399e-14	33 x 1	1	1	1	0
5	Chemokine signaling pathway	FOXO3	0.0426443	0.49091	1.6024	-0.962292	0.425393	7.89337	3.28626e-14	35 x 1	1	1	0	1
6	Complement and coagulation cascades	C00290	0.107281	0.221674	1.6024	-0.318814	0.331075	5.89199	5.42726e-09	32 x 1	1	0	0	0
7	p53 signaling pathway	CCNB3...	0.102006	0.402986	1.6024	-0.765121	0.582731	12.0415	0	35 x 1	1	0	0	0
8	Progesterone-mediated oocyte maturation	ANAPC10	-0.0539387	0.440425	1.6024	-1.1121	0.453623	8.54765	4.44089e-16	35 x 2	1	0	0	0
9	Prolactin signaling pathway	GALT	0.113416	0.5007	1.6024	-1.1121	0.456001	8.6042	2.22045e-16	35 x 1	1	0	0	0
10	Steroid hormone biosynthesis	C05474	0.0860641	0.365542	1.6024	-0.737288	0.357329	6.42474	2.80202e-10	32 x 1	0	1	0	1
11	Adipocytokine signaling pathway	PPARGC1A	0.021339	0.381597	1.4773	-1.29983	0.576282	11.8414	0	35 x 1	0	0	0	1
12	Cell adhesion molecules (CAMs)	CNTN2	0.123122	0.312637	1.4773	-0.649769	0.691335	16.0677	0	34 x 1	1	1	1	0
13	Hippo signaling pathway	BIRC2	0.169881	0.374999	1.4773	-0.664666	0.50293	9.77135	0	31 x 1	1	0	0	0
14	Lysine biosynthesis	C04076	0.0291711	0.349629	1.4773	-1.29983	0.417798	7.7223	1.00142e-13	34 x 2	1	0	0	0
15	Ovarian steroidogenesis	CYP19A1	0.0815774	0.303957	1.4773	-0.765121	0.353832	6.35282	4.22516e-10	35 x 1	0	0	0	0
16	p53 signaling pathway	CCNE1	-0.00346522	0.328423	1.4773	-0.89294	0.396472	7.25223	1.98264e-12	35 x 2	0	0	0	0
17	Progesterone-mediated oocyte maturation	MAPK14	0.07033	0.249105	1.4773	-0.716943	0.357373	6.42565	2.78737e-10	33 x 1	1	0	0	0
18	Glutathione metabolism	C03170	0.111951	0.326574	1.39358	-0.680242	0.227571	3.92454	5.46269e-05	35 x 1	0	0	0	0
19	Glycine, serine and threonine metabolism	C00011	0.0784781	0.241873	1.39358	-0.455605	0.16064	2.7331	0.00333528	35 x 1	0	0	0	0
20	Hippo signaling pathway	MYC	0.119216	0.407447	1.39358	-0.962292	0.301569	5.31148	1.10452e-07	31 x 1	1	0	0	1
21	Hippo signaling pathway	SOX2	0.136999	0.371718	1.39358	-0.680242	0.453458	8.54375	4.44089e-16	31 x 1	1	0	0	1
22	Cytokine-cytokine receptor interaction	CCR7	0.0571696	0.314531	1.32633	-0.697165	0.468004	8.89316	0	35 x 1	1	1	0	0
23	Glutathione metabolism	C16664	0.109835	0.323115	1.32633	-0.697165	0.226682	3.90837	5.82104e-05	35 x 1	0	0	0	0
24	Hippo signaling pathway	AXIN1	0.0847571	0.357647	1.32633	-0.765121	0.326586	5.80247	8.7682e-09	30 x 1	1	0	0	1
25	Ovarian steroidogenesis	HSD3B1	0.0950828	0.309921	1.32633	-0.716943	0.363513	6.5527	1.33852e-10	35 x 1	0	0	0	0
26	Adipocytokine signaling pathway	NPY	0.0626489	0.343324	1.27457	-0.962292	0.598874	12.5578	0	35 x 1	0	0	0	0
27	Hippo signaling pathway	CCND1	0.0665937	0.368434	1.27457	-0.89294	0.29156	5.1185	2.85392e-07	30 x 1	1	0	0	0
28	Hippo signaling pathway	NKD1	0.108612	0.339951	1.27457	-0.765121	0.36758	6.63739	8.16356e-11	31 x 1	1	0	0	1
29	Ovarian steroidogenesis	STAR	0.0505285	0.302989	1.27457	-1.1121	0.419911	7.7697	7.36078e-14	35 x 1	0	0	0	0
30	Pancreatic secretion	RYR2	0.126564	0.252973	1.27457	-0.356303	0.376871	6.83252	2.56968e-11	35 x 1	1	1	0	1
31	Axon guidance	ABLIM3...	0.0615698	0.321025	1.23277	-1.29983	0.357142	6.42089	2.86459e-10	34 x 1	0	0	0	0
32	GnRH signaling pathway	CAMK2A	0.0974806	0.30036	1.23277	-0.834709	0.453547	8.54587	4.44089e-16	32 x 1	1	1	0	1
33	Pancreatic secretion	TPCN2	0.121885	0.309029	1.23277	-0.649769	0.286652	5.02457	4.48626e-07	35 x 1	0	1	0	1
34	Calcium signaling pathway	C00002	0.088397	0.297954	1.19799	-0.594211	0.240306	4.15724	2.13866e-05	35 x 1	0	1	0	1
35	Cell adhesion molecules (CAMs)	CDH2	0.0321025	0.198025	1.19799	-0.649769	0.497294	9.62558	0	35 x 1	1	1	0	1
36	Cell adhesion molecules (CAMs)	CDH5	0.0529269	0.30132	1.19799	-1.1121	0.402906	7.39252	8.23563e-13	34 x 2	1	1	1	0
37	Prolactin signaling pathway	CYP17A1	0.0469855	0.22031	1.19799	-0.680242	0.632605	13.7167	0	35 x 1	1	0	0	0
38	Calcium signaling pathway	C00004	0.0869077	0.296201	1.17291	-0.604861	0.23948	4.14208	2.2764e-05	35 x 1	0	1	0	1
39	Leukocyte transendothelial migration	CDH5	0.0498608	0.307958	1.17291	-1.29983	0.397121	7.26634	1.81588e-12	34 x 2	1	1	1	0
40	Rap1 signaling pathway	PARD3	0.0504393	0.312862	1.17291	-1.29983	0.273826	4.78106	1.40607e-06	33 x 3	1	1	0	0
41	Calcium signaling pathway	C13051	0.0854421	0.294575	1.14801	-0.614622	0.238585	4.12567	2.4349e-05	35 x 1	0	1	0	1
42	Cell adhesion molecules (CAMs)	CDH3	0.105524	0.304582	1.14801	-0.604861	0.446031	8.36869	1.33227e-15	34 x 1	1	1	1	0
43	Cell adhesion molecules (CAMs)	CDH4	0.0458123	0.209898	1.14801	-0.479362	0.492932	9.51391	0	34 x 1	1	1	0	0
44	FoxO signaling pathway	CCNB3...	0.0678197	0.251407	1.14801	-0.765121	0.3898	7.10811	4.83347e-12	35 x 1	1	0	0	0
45	Neuroactive ligand-receptor interaction	OXTR	0.0826829	0.198922	1.14801	-0.406479	0.299663	5.2746	1.32698e-07	35 x 2	1	1	0	0
46	Wnt signaling pathway	CAMK2A	0.121359	0.262863	1.14801	-0.962292	0.478642	9.15453	0	32 x 1	1	1	1	0
47	Neuroactive ligand-receptor interaction	DRD1	0.0766374	0.172513	1.12328	-0.310362	0.47267	9.00717	0	32 x 1	1	1	1	0
48	Ovarian steroidogenesis	CYP17A1	0.074244	0.280808	1.12328	-0.614622	0.465814	8.83998	0	35 x 1	1	0	0	0
49	PI3K-Akt signaling pathway	CDK2	0.086895	0.260845	1.12328	-0.624307	0.279154	4.88186	8.80953e-07	35 x 1	1	1	1	0
50	PI3K-Akt signaling pathway	PCK1	0.115881	0.270001	1.12328	-0.518544	0.435855	8.13234	6.66134e-15	35 x 1	1	1	1	0
51	Cell adhesion molecules (CAMs)	L1CAM	0.10209	0.207419	1.10167	-0.412911	0.547022	10.9734	0	33 x 1	1	1	1	0
52	Dorso-ventral axis formation	ETV6	0.0359814	0.255758	1.10167	-0.584046	0.461686	8.74029	1.11022e-16	35 x 2	1	1	0	0
53	Drug metabolism - cytochrome P450	C07644	0.079168	0.236115	1.10167	-0.50109	0.514005	10.0627	0	34 x 1	1	1	1	0
54	Hippo signaling pathway	BBC3	0.0700608	0.180847	1.10167	-0.41625	0.43193	8.04223	1.22125e-14	33 x 1	1	1	1	0
55	Ovarian steroidogenesis	ACOT2	0.0445628	0.211168	1.10167	-0.799143	0.529109	10.4711	0	35 x 1	1	1	0	0
56	Progesterone-mediated oocyte maturation	CDK1	0.0763605	0.196849	1.10167	-0.489467	0.201406	3.45293	0.000319811	35 x 1	1	0	0	0
57	Cell adhesion molecules (CAMs)	CDH15	0.0752383	0.237064	1.08357	-0.506531	0.559577	11.3382	0	33 x 1	1	1	0	0
58	Ovarian steroidogenesis	PLA2G4B	0.038877	0.205286	1.08357	-0.834709	0.503515	9.78657	0	35 x 1	1	1	0	0
59	Hedgehog signaling pathway	BMP2	0.0641709	0.19665	1.06726	-0.551013	0.606147	12.798	0	32 x 1	1	1	0	0
60	Synaptic vesicle cycle	RIMS1	0.0610038	0.226813	1.06726	-0.765121	0.462197	8.7526	1.11022e-16	33 x 2	1	0	0	0
61	Calcium signaling pathway	ADCY1	0.100671	0.248481	1.05196	-0.53787	0.475991	9.0889	0	33 x 1	1	1	0	0
62	Dopaminergic synapse	CALY	0.0689019	0.238304	1.05196	-0.834709	0.303583	5.35055	9.08432e-08	33 x 3	1	1	0	0
63	Long-term potentiation	CACNA1C	0.0482737	0.163999	1.05196	-0.380291	0.372797	6.74667	4.28516e-11	32 x 4	1	1	0	0
64	Drug metabolism - cytochrome P450	C16610	0.117756	0.262304	1.03736	-0.680242	0.595993	12.464	0	33 x 1	1	1	0	0
65	Neuroactive ligand-receptor interaction	LHCGR	0.0107062	0.184856	1.03736	-0.716943	0.473872	9.0367	0	35 x 3	0	0	0	0
66	Primary bile acid biosynthesis	C17331	0.0550246	0.287372	1.03736	-1.1121	0.313854	5.551	3.27722e-08	35 x 3	1	1	1	0
67	Cell adhesion molecules (CAMs)	CNTN1	0.111972	0.226882	1.02333	-0.584046	0.513202	10.0413	0	32 x 1	1	1	0	0
68	Insulin signaling pathway	GCK	0.0585317	0.305481	1.02333	-0.89294	0.284167	4.97716	5.62292e-07	35 x 3	1	0	1	0
69	Neuroactive ligand-receptor interaction	PTGFR	0.0488022	0.176105	1.02333	-0.559149	0.307892	5.43438	5.95116e-08	35 x 4	1	1	0	0
70	Taste transduction	TRPM5	0.0211809	0.206555	1.0101	-0.494738	0.378119	6.85893	2.19372e-11	33 x 4	0	0	0	0
71	Tight junction	CRB3	0.0652092	0.220958	0.996596	-0.89294	0.293271	5.15136	2.43261e-07	33 x 3	1	0	0	0
72	Tyrosine metabolism	C00822	0.0950882	0.14364	0.984313	-0.388811	0.427528	7.94182	2.38698e-14	30 x 1	1	1	0	0
73	GABAergic synapse	KCNJ6	0.0864496	0.235995	0.973762	-0.649769	0.530566	10.5112	0	33 x 1	1	1	0	0
74	Olfactory transduction	PDE1C	0.134674	0.257563	0.973762	-0.479362	0.717165	17.2811	0	33 x 1	1	1	0	0
75	Steroid hormone biosynthesis	C05285	0.0164123	0.264799	0.973762	-1.29983	0.458396	8.66136	2.22045e-16	33 x 3	0	1	0	0
76	T cell receptor signaling pathway	RHOA	0.0443531	0.186883	0.973762	-0.423382	0.291074	5.1092	2.98554e-07	31 x 3	0	0	0	0
77	Cyanoamino acid metabolism	C00561	0.0380444	0.262086	0.962466	-1.29983	0.444968	8.34382	1.55431e-15	35 x 2	1	1	1	0
78	Nicotinate and nicotinamide metabolism	C05843	0.055272	0.20464	0.962466	-0.799143	0.518686	10.1878	0	34 x 2	1	1	0	0
79	Ras signaling pathway	RAPGEF5	0.0550991	0.186734	0.962466	-0.44231	0.333755	5.94562	4.06119e-09	35 x 3	0	0	0	0
80	Metabolism of xenobiotics by cytochrome P450	C19594	0.0670531	0.203361	0.951279	-0.44231	0.467356	8.87741	0	32 x 1	0	0	0	0
81	Arginine and proline metabolism	C00533	0.0661608	0.291394	0.94042	-1.1121	0.228724	3.94551	5.02882e-05	31 x 2	1	1	0	0
82	Cell adhesion molecules (CAMs)	NRCAM	0.0445232	0.221376	0.94042	-0.53787	0.523693	10.3231	0	35 x 1	1	1	0	1
83	NF-kappa B signaling pathway	CCL19	0.0997954	0.2476	0.94042	-0.614622	0.254349	4.41649	7.15562e-06	31 x 2	1	1	1	0
84	PI3K-Akt signaling pathway	BCL2L11	0.0672245	0.275449	0.94042	-0.765121	0.414333	7.64492	1.64979e-13	35 x 2	1	0	1	1
85	Cell adhesion molecules (CAMs)	CADM3	0.0992134	0.202754	0.916601	-0.386163	0.619467	13.2514	0	32 x 1	1	1	1	0
86	Insulin signaling pathway	FASN	0.0387528	0.304578	0.916601	-1.29983	0.384965	7.00449	9.10594e-12	35 x 3	1	0	1	0
87	Cell adhesion molecules (CAMs)	CLDN24	0.0858676	0.225394	0.90385	-0.594211	0.522992	10.304	0	33 x 1	1	0	0	0
88	Estrogen signaling pathway	KCNJ3	0.0781306	0.224236	0.90385	-0.594211	0.60406	12.7286	0	33 x 1	1	1	0	0
89	Neuroactive ligand-receptor interaction	FSHR	0.0294054	0.179084	0.90385	-0.53787	0.382833	6.95902	1.20002e-11	35 x 4	0	0	0	0
90	NF-kappa B signaling pathway	CCL21	0.078287	0.252263	0.90385	-0.559149	0.281831	4.9327	6.93909e-07	32 x 3	1	0	1	0
91	Thyroid hormone signaling pathway	RXRA	0.0978204	0.175184	0.892594	-0.29863	0.316904	5.61092	2.40312e-08	35 x 1	1	1	1	0
92	Tight junction	CLDN24	0.084955	0.225087	0.892594	-0.604861	0.522373	10.2873	0	33 x 1	1	0	0	0
93	Thyroid hormone signaling pathway	WNT4	0.0808882	0.155544	0.880281	-0.403262	0.442172	8.27861	2.44249e-15	31 x 1	1	0	0	0
94	Ether lipid metabolism	C20825	0.0717869	0.20935	0.869278	-0.41625	0.351936	6.31394	5.26834e-10	35 x 1	1	1	0	0
95	GnRH signaling pathway	ATF4	0.0888173	0.262309	0.869278	-0.765121	0.365452	6.59301	1.05839e-10	34 x 2	1	0	0	0
96	Insulin signaling pathway	PKLR	0.0667744	0.310182	0.869278	-0.89294	0.457955	8.65082	2.22045e-16	35 x 2	1	0	1	0
97	Olfactory transduction	CLCA1	0.0726886	0.18039	0.855546	-0.343142	0.528009	10.4409	0	34 x 1	1	1	0	0
98	Retinol metabolism	CYP3A7-CYP3AP1	0.116593	0.1787	0.855546	-0.347364	0.48394	9.28662	0	31 x 1	1	1	0	0
99	Calcium signaling pathway	NOS1	0.0740695	0.188134	0.842862	-0.604861	0.365262	6.58906	1.08307e-10	31 x 2	1	1	1	0
100	Cytokine-cytokine receptor interaction	EDA2R	0.0900049	0.189047	0.842862	-0.574691	0.546304	10.9529	0	33 x 1	1	1	0	0
101	Drug metabolism - cytochrome P450	C16660	0.0462196	0.166612	0.830587	-0.518544	0.494878	9.56361	0	35 x 1	1	1	1	0
102	Hippo signaling pathway	BIRC5	0.0944373	0.172974	0.830587	-0.358596	0.605961	12.7918	0	35 x 1	1	1	0	0
103	Dopaminergic synapse	GRIN2A	0.0255049	0.209076	0.819517	-0.716943	0.417891	7.72439	9.88098e-14	35 x 3	0	1	0	0
104	Drug metabolism - cytochrome P450	C16662	0.0456471	0.166235	0.819517	-0.525145	0.494697	9.55897	0	35 x 1	1	1	1	0
105	ECM-receptor interaction	ITGA7	0.0693882	0.190368	0.819517	-0.403262	0.349002	6.25398	7.39034e-10	30 x 1	1	1	0	0
106	Steroid hormone biosynthesis	C05490	0.0537604	0.177099	0.819517	-0.372997	0.474908	9.06222	0	32 x 3	1	1	0	0
107	Bile secretion	SLC51B	0.0590616	0.179923	0.810846	-0.531642	0.3648	6.57944	1.14559e-10	34 x 3	0	0	1	0
108	Glycosphingolipid biosynthesis - lacto and neolacto series	G00043	0.127039	0.239768	0.810846	-0.737288	0.635268	13.8134	0	32 x 1	1	1	0	0
109	Glycosphingolipid biosynthesis - lacto and neolacto series	G00048	0.0889903	0.156938	0.810846	-0.335208	0.565554	11.5159	0	32 x 1	1	1	0	0
110	Metabolism of xenobiotics by cytochrome P450	C19585	0.0651107	0.144819	0.810846	-0.375514	0.504268	9.80617	0	32 x 1	1	1	0	0
111	Cell adhesion molecules (CAMs)	MAG	0.0726823	0.210058	0.801481	-0.512586	0.384162	6.98734	1.01068e-11	32 x 3	1	0	0	0
112	ECM-receptor interaction	SV2C...	0.0563012	0.200932	0.791388	-0.525145	0.620126	13.2742	0	34 x 1	1	1	0	0
113	Neuroactive ligand-receptor interaction	F2R	0.07505	0.195737	0.791388	-0.680242	0.343558	6.14324	1.37244e-09	30 x 1	1	0	1	0
114	Neurotrophin signaling pathway	MATK	-0.0176893	0.237911	0.783179	-0.649769	0.417065	7.70591	1.11244e-13	35 x 4	1	1	0	0
115	NF-kappa B signaling pathway	CXCL12	0.0736592	0.237652	0.783179	-0.716943	0.243862	4.22261	1.63075e-05	31 x 3	1	0	1	0
116	Serotonergic synapse	CACNA1C	0.0503701	0.177749	0.773564	-0.765121	0.399838	7.32548	1.255e-12	32 x 3	0	0	1	0
117	PI3K-Akt signaling pathway	CCND1	0.0849692	0.251533	0.765985	-0.680242	0.333762	5.94576	4.05813e-09	31 x 2	1	0	1	0
118	Gastric acid secretion	KCNQ1	0.0647046	0.195922	0.747635	-0.649769	0.369693	6.68157	6.29649e-11	32 x 3	1	0	0	0
119	Melanogenesis	ADCY1	0.0389643	0.216534	0.747635	-0.53787	0.537091	10.6924	0	33 x 3	1	1	1	0
120	Retinol metabolism	CYP1A1	0.125576	0.181542	0.747635	-0.293725	0.500492	9.70809	0	31 x 1	1	1	0	0
121	Cytokine-cytokine receptor interaction	IL20RA	0.0963081	0.175976	0.740392	-0.489467	0.3514	6.30298	5.60561e-10	35 x 1	1	0	0	0
122	Arginine and proline metabolism	Citrate cycle (TCA cycle)	0.0417954	0.159892	0.732619	-0.697165	0.457589	8.64209	2.22045e-16	32 x 1	1	0	0	0
123	Cytokine-cytokine receptor interaction	PRLR	0.061655	0.163443	0.732619	-0.584046	0.454431	8.56686	3.33067e-16	33 x 1	1	1	0	0
124	Neuroactive ligand-receptor interaction	PRLR	0.0610856	0.163448	0.725751	-0.594211	0.453676	8.54892	4.44089e-16	33 x 1	1	1	0	0
125	Neurotrophin signaling pathway	MAGED1	0.063574	0.180455	0.725751	-0.584046	0.510343	9.96558	0	35 x 1	1	1	0	0
126	Drug metabolism - cytochrome P450	C16548	0.0428994	0.138789	0.718525	-0.324084	0.485455	9.32463	0	35 x 3	1	1	1	0
127	NF-kappa B signaling pathway	CCL13	0.0663889	0.242592	0.711484	-0.614622	0.214637	3.69038	0.000134355	31 x 3	1	1	1	0
128	Cytokine-cytokine receptor interaction	CCR8	0.0660303	0.196595	0.704812	-0.737288	0.437808	8.17741	4.996e-15	34 x 2	1	1	1	0
129	Cell adhesion molecules (CAMs)	CLDN11	0.0629305	0.176535	0.697616	-0.834709	0.354607	6.36873	3.85932e-10	31 x 1	1	0	0	0
130	Thyroid hormone signaling pathway	GATA4	0.0686521	0.190748	0.697616	-0.460056	0.489085	9.41618	0	33 x 1	1	1	1	0
131	Dopaminergic synapse	SLC6A3	0.054424	0.174685	0.685145	-0.584046	0.550844	11.0833	0	33 x 1	1	1	0	0
132	Cytokine-cytokine receptor interaction	CD27	0.0367648	0.229814	0.673065	-0.594211	0.427176	7.93381	2.5091e-14	35 x 1	1	1	0	0
133	Drug metabolism - cytochrome P450	C16561	0.0853709	0.164007	0.673065	-0.258755	0.516274	10.1232	0	32 x 1	1	1	0	0
134	Drug metabolism - cytochrome P450	C16651	0.0792534	0.152121	0.673065	-0.279365	0.529462	10.4808	0	31 x 1	1	1	0	0
135	Axon guidance	UNC5D	0.0676973	0.199947	0.667221	-0.716943	0.446625	8.38261	1.22125e-15	34 x 1	1	1	0	0
136	Thyroid hormone signaling pathway	BMP4	0.0582798	0.127233	0.65015	-0.370744	0.591601	12.3224	0	31 x 1	1	1	0	0
137	Cytokine-cytokine receptor interaction	TNFRSF18	0.0453232	0.149739	0.634447	-0.388811	0.368982	6.66668	6.87306e-11	34 x 4	1	0	0	0
138	Neuroactive ligand-receptor interaction	TSHR	0.0492491	0.147767	0.624771	-0.324084	0.423455	7.84953	4.37428e-14	35 x 1	1	0	0	0
139	Thyroid hormone signaling pathway	CCND1	0.0424721	0.153885	0.614719	-0.335208	0.474107	9.04248	0	35 x 3	1	0	0	0
140	Neuroactive ligand-receptor interaction	TACR2	0.0588904	0.126553	0.610242	-0.351542	0.541242	10.8091	0	32 x 2	1	1	0	0
141	Taurine and hypotaurine metabolism	C05122	0.0827222	0.132548	0.59677	-0.25512	0.515204	10.0946	0	32 x 3	1	1	1	0
142	Calcium signaling pathway	MYLK4	0.0550085	0.170838	0.588711	-0.765121	0.34447	6.16174	1.2383e-09	32 x 4	1	1	1	0
143	Hedgehog signaling pathway	WNT16...	0.0355623	0.12387	0.584097	-0.349464	0.575623	11.8212	0	31 x 2	1	1	0	0
144	Glycosphingolipid biosynthesis - lacto and neolacto series	G00045	0.0903235	0.133098	0.570731	-0.397194	0.636773	13.8684	0	32 x 1	1	1	0	0
145	ECM-receptor interaction	DAG1	0.0532607	0.181873	0.551094	-0.518544	0.430171	8.00202	1.59872e-14	31 x 2	1	1	0	0
146	Fatty acid degradation	C03547	0.0517889	0.151945	0.543544	-0.506531	0.522621	10.294	0	35 x 3	1	0	1	0
147	Gastric acid secretion	KCNJ1	0.039322	0.196425	0.543544	-0.664666	0.33179	5.90627	5.02473e-09	32 x 4	1	0	0	0
148	Hippo signaling pathway	GLI2	0.0731505	0.152589	0.536444	-0.412911	0.475328	9.07257	0	32 x 1	1	1	0	0
149	Gastric acid secretion	MYLK4	0.051118	0.169294	0.529587	-0.799143	0.382182	6.94516	1.30502e-11	32 x 3	1	1	0	0
150	Caffeine metabolism	C16359	0.0587703	0.154724	0.526163	-0.403262	0.416579	7.69503	1.1946e-13	30 x 1	0	0	0	0
151	Thyroid hormone signaling pathway	PLN	0.0645532	0.120911	0.526163	-0.305136	0.400652	7.34323	1.12266e-12	35 x 4	1	1	0	0
152	Glycosphingolipid biosynthesis - lacto and neolacto series	G00054	0.0620914	0.146807	0.520036	-0.614622	0.409967	7.54799	3.07199e-13	32 x 3	1	1	0	0
153	Glycosphingolipid biosynthesis - lacto and neolacto series	FUT1	0.0734166	0.163594	0.517244	-0.567723	0.605382	12.7725	0	33 x 1	1	1	0	0
154	Glycosphingolipid biosynthesis - lacto and neolacto series	G00040	0.090836	0.143146	0.517244	-0.427054	0.662973	14.8712	0	32 x 1	1	1	0	0
155	Glycosphingolipid biosynthesis - lacto and neolacto series	G00046	0.070671	0.121128	0.508142	-0.345318	0.523518	10.3183	0	31 x 2	1	1	0	0
156	Cell adhesion molecules (CAMs)	PTPRF	0.0694181	0.117443	0.492957	-0.246083	0.471969	8.98999	0	32 x 4	1	1	0	0
157	Glycosphingolipid biosynthesis - lacto and neolacto series	G00072	0.0586326	0.144076	0.47942	-0.594211	0.414612	7.65113	1.5854e-13	32 x 3	1	1	0	0
158	Glycosphingolipid biosynthesis - lacto and neolacto series	G00083	0.0581544	0.144234	0.476579	-0.604861	0.414944	7.65854	1.51212e-13	32 x 3	1	1	0	0
159	Phosphatidylinositol signaling system	ITPKA	0.071216	0.112658	0.471008	-0.171124	0.507597	9.89328	0	33 x 4	1	1	0	0
160	Apoptosis	BIRC8	0.0471678	0.160326	0.46859	-0.567723	0.511266	9.98998	0	33 x 3	1	1	0	0
161	Hippo signaling pathway	AFP	0.080745	0.150313	0.463563	-0.460056	0.476843	9.10996	0	34 x 1	1	1	0	0
162	Axon guidance	LRRC4C	0.0551529	0.100394	0.447331	-0.195159	0.538713	10.7379	0	35 x 4	1	1	1	0
163	Hippo signaling pathway	FGF1	0.051092	0.118407	0.447331	-0.287898	0.515674	10.1071	0	30 x 1	1	1	0	0
164	Cell adhesion molecules (CAMs)	NTNG1	0.0548289	0.100287	0.44518	-0.19607	0.538621	10.7353	0	35 x 4	1	1	1	0
165	Thyroid hormone signaling pathway	NOTCH1	0.0527867	0.14088	0.419712	-0.438321	0.393462	7.18705	2.97096e-12	31 x 3	1	0	0	0
166	Glycosphingolipid biosynthesis - lacto and neolacto series	G00059	0.0356752	0.132536	0.401138	-0.574691	0.446369	8.37663	1.33227e-15	33 x 4	0	1	0	0
167	Glycosphingolipid biosynthesis - lacto and neolacto series	G00075	0.0352475	0.132777	0.399633	-0.584046	0.446539	8.38061	1.33227e-15	33 x 4	0	1	0	0
168	Primary bile acid biosynthesis	C05122	0.0443	0.121369	0.377784	-0.269824	0.554731	11.1961	0	33 x 4	1	1	1	0
169	Primary bile acid biosynthesis	C05465	0.0439268	0.121287	0.376423	-0.271197	0.554636	11.1934	0	33 x 4	1	1	1	0
170	Primary bile acid biosynthesis	C05466	0.0435545	0.121198	0.374805	-0.272368	0.554524	11.1901	0	33 x 4	1	1	1	0
171	Drug metabolism - cytochrome P450	C16607	0.0513449	0.105602	0.36154	-0.343142	0.505833	9.84706	0	31 x 3	1	0	1	0

## Sheet: Table S10 - Spots C
Data Sheet 2: sink-spot association
Autoimmunity, autoinflammation and inflammation: a systems view on signaling pathway deregulation profiles
Arsen Arakelyan*, Lilit Nersisyan, David Poghosyan, Lusine Khondkaryan, Anna Hakobyan, Henry Löffler-Wirth, Evie Melanitou and Hans Binder
* Correspondence: Arsen Arakelyan: aarakaleyan@sci.am
Rank	The rank of a sink is based on its maximum PSF value across the samples
Pathway	KEGG pathway containing the sink
Sink	Sink (target node) symbol
Mean PSF	mean PSF value of the sink across the samples
SD PSF	standard deviation of the PSF values of the sink across the samples
max PSF	the maximum of the PSF values of the sink across the samples
min PSF	the minimum of the PSF values of the sink across the samples
correlation	correlation of the sink profile to the metagene profile
t score	the t test statistic of PSF value deregulations
p value	the p value of the t statistic
Metagene	coordinates of the metagene in the SOM portrait
Rank	Pathway	Sink	Mean PSF	SD PSF	max PSF	min PSF	correlation	t score	p value	Metagene	Diseases with spots (1 - significant deregulation of sink, 0 - no change)
											CAPS	CD	JIA	MVK	TRAPS	UC
1	Cardiac muscle contraction	MYH6	0.314767	0.421965	2.09866	-0.567723	0.564968	11.4983	0	9 x 1	1	1	1	0	0	1
2	Cell adhesion molecules (CAMs)	ESAM	0.100062	0.350845	2.09866	-0.799143	0.435256	8.11856	7.32747e-15	10 x 1	1	0	1	0	1	0
3	Cell adhesion molecules (CAMs)	JAM3	0.183998	0.501801	2.09866	-0.567723	0.682792	15.6937	0	10 x 1	1	1	1	0	1	1
4	Complement and coagulation cascades	C9	0.241242	0.42025	2.09866	-0.697165	0.313509	5.54422	3.39369e-08	12 x 1	1	1	1	1	1	1
5	Complement and coagulation cascades	CR2	0.242222	0.387983	2.09866	-0.574691	-0.0560895	-0.943388	0.826855	14 x 1	1	1	1	1	1	0
6	ECM-receptor interaction	GP5	0.24314	0.736153	2.09866	-1.29983	0.711334	16.9955	0	10 x 1	0	1	1	0	0	0
7	ECM-receptor interaction	ITGA2B	0.271364	0.659797	2.09866	-1.29983	0.748012	18.9265	0	10 x 1	0	1	1	0	0	1
8	Fatty acid biosynthesis	Fatty acid degradation	0.221799	0.600428	2.09866	-0.108265	0.245525	4.25325	1.43449e-05	12 x 1	1	1	0	0	0	0
9	Glycine, serine and threonine metabolism	Porphyrin and chlorophyll metabolism	0.487507	0.637169	2.09866	-1.1121	0.510009	9.95677	0	10 x 1	0	0	0	0	0	0
10	Glycolysis / Gluconeogenesis	Carbon fixation in photosynthetic organisms	0.352754	0.526666	2.09866	-0.287898	0.38675	7.04266	7.21656e-12	9 x 1	1	1	1	0	1	1
11	Melanogenesis	PRKACA	0.219396	0.379187	2.09866	-0.604861	0.403474	7.40496	7.61391e-13	11 x 1	1	1	1	1	1	1
12	Rap1 signaling pathway	THBS1	0.135763	0.495622	2.09866	-1.29983	0.439129	8.20797	3.9968e-15	10 x 1	0	1	1	0	0	1
13	Tight junction	IGSF5	0.117848	0.592126	2.09866	-1.1121	0.656118	14.6001	0	10 x 1	1	1	1	0	0	0
14	Vascular smooth muscle contraction	CALD1	0.160932	0.366013	2.09866	-0.649769	0.591829	12.3297	0	10 x 1	1	1	1	1	0	1
15	Adrenergic signaling in cardiomyocytes	MYH6	0.318524	0.383429	1.6024	-0.525145	0.615884	13.1277	0	9 x 1	1	1	1	0	0	1
16	Axon guidance	NFATC2	0.191904	0.386146	1.6024	-1.1121	0.35408	6.35791	4.10457e-10	12 x 1	1	0	0	1	1	1
17	Glycine, serine and threonine metabolism	Glyoxylate and dicarboxylate metabolism	0.311496	0.376243	1.6024	-0.0435158	0.489854	9.43567	0	10 x 1	0	0	0	0	0	0
18	Insulin secretion	RAB3A	0.248527	0.444825	1.6024	-1.29983	0.448545	8.4277	8.88178e-16	12 x 1	1	1	1	1	0	1
19	Leukocyte transendothelial migration	CLDN24	0.0927445	0.337763	1.6024	-0.834709	0.435297	8.11949	7.32747e-15	10 x 1	0	1	1	0	1	0
20	Salivary secretion	RYR3	0.208468	0.437	1.6024	-0.962292	0.472879	9.0123	0	10 x 1	1	1	1	0	0	1
21	Wnt signaling pathway	NFATC1	0.233228	0.337228	1.6024	-0.834709	0.463426	8.78223	0	12 x 1	1	1	0	1	1	1
22	Cell adhesion molecules (CAMs)	JAM2	0.176039	0.386947	1.4773	-0.89294	0.496415	9.60299	0	10 x 1	1	1	1	0	1	0
23	Complement and coagulation cascades	BDKRB1	0.201535	0.325279	1.4773	-0.664666	0.244953	4.24271	1.49934e-05	13 x 1	0	1	0	1	1	1
24	Gap junction	GJA1	0.214115	0.341972	1.4773	-0.89294	0.460325	8.7076	1.11022e-16	11 x 1	1	1	1	1	1	0
25	Insulin secretion	CACNA1C	0.164419	0.291668	1.4773	-0.479362	0.272829	4.76225	1.53301e-06	13 x 1	0	1	0	1	0	1
26	Retinol metabolism	CYP26A1	0.134284	0.208508	1.4773	-0.269824	0.213531	3.67046	0.000144751	14 x 1	1	1	1	1	1	1
27	Cell adhesion molecules (CAMs)	ITGAM	0.0898049	0.351957	1.39358	-0.89294	0.570935	11.6781	0	10 x 1	1	0	1	0	0	0
28	Circadian entrainment	PER1	0.106369	0.277095	1.39358	-0.438321	0.297346	5.22984	1.65582e-07	11 x 1	1	1	1	0	0	0
29	Melanogenesis	CAMK2A	0.215466	0.334278	1.39358	-0.531642	0.467178	8.87309	0	12 x 1	1	1	1	1	1	1
30	Melanogenesis	MITF	0.207457	0.283592	1.39358	-0.394291	0.334566	5.96189	3.71782e-09	10 x 1	1	1	1	0	1	1
31	Neurotrophin signaling pathway	YWHAE	0.16683	0.388095	1.39358	-0.799143	0.591689	12.3252	0	9 x 1	0	1	1	0	0	1
32	Wnt signaling pathway	PRKCA	0.180284	0.307354	1.39358	-0.584046	0.422192	7.82103	5.26246e-14	13 x 1	1	1	0	1	1	0
33	Adherens junction	TJP1	0.19595	0.225154	1.32633	-0.2202	0.488925	9.41214	0	11 x 1	1	1	1	1	1	1
34	Glutamatergic synapse	MAPK1	0.150085	0.22915	1.32633	-0.44231	0.449137	8.44165	8.88178e-16	12 x 1	1	1	1	1	0	1
35	Leukocyte transendothelial migration	ITGAM	0.0870615	0.349724	1.32633	-0.962292	0.570639	11.6691	0	10 x 1	1	0	1	0	0	0
36	Tight junction	YBX3	0.235625	0.250731	1.32633	-0.242735	0.673219	15.2889	0	10 x 1	1	1	1	1	1	1
37	ECM-receptor interaction	ITGA9	0.0993781	0.185925	1.27457	-0.427054	0.372668	6.74396	4.35449e-11	13 x 1	1	1	0	1	1	1
38	Insulin secretion	RYR2	0.154135	0.290689	1.27457	-0.962292	0.398657	7.29973	1.47438e-12	12 x 1	1	1	0	1	1	1
39	Primary bile acid biosynthesis	C17332	0.135742	0.257953	1.27457	-0.716943	0.18376	3.13932	0.000936561	13 x 1	1	1	0	1	0	1
40	Tight junction	MPDZ	0.130841	0.256206	1.27457	-0.567723	0.642624	14.0848	0	10 x 1	1	1	1	1	1	1
41	Vasopressin-regulated water reabsorption	ARHGDIA	0.121071	0.298855	1.27457	-0.614622	0.285367	5.00003	5.04353e-07	13 x 1	1	1	0	0	0	0
42	Adherens junction	PARD3	0.133301	0.209707	1.23277	-0.489467	0.600432	12.6088	0	10 x 1	1	1	1	1	1	0
43	Cholinergic synapse	PRKCA	0.108586	0.176412	1.23277	-0.25992	0.366435	6.6135	9.38951e-11	13 x 1	1	1	1	1	1	1
44	p53 signaling pathway	IGF1	0.231714	0.361457	1.23277	-0.962292	0.237916	4.1134	2.5603e-05	13 x 1	1	1	1	1	1	0
45	Salivary secretion	AQP5	0.167231	0.30228	1.23277	-0.737288	0.357116	6.42036	2.87317e-10	13 x 1	1	1	0	0	1	0
46	Tight junction	CTTN	0.113033	0.170561	1.23277	-0.604861	0.452882	8.5301	4.44089e-16	9 x 1	1	1	1	0	0	1
47	Apoptosis	BCL2L1	0.0964344	0.303766	1.19799	-0.737288	0.351274	6.3004	5.68816e-10	9 x 1	0	0	1	0	0	0
48	Arachidonic acid metabolism	C05965	0.0946142	0.35055	1.19799	-1.1121	0.719427	17.3939	0	10 x 1	0	1	1	0	0	1
49	Circadian entrainment	PRKCA	0.13727	0.264169	1.19799	-0.664666	0.362889	6.53974	1.44322e-10	14 x 1	1	0	1	1	1	1
50	ECM-receptor interaction	ITGB3	0.0829316	0.380147	1.19799	-0.89294	0.573661	11.7611	0	10 x 1	0	1	1	0	0	1
51	ErbB signaling pathway	PTK2	0.282345	0.319899	1.19799	-0.584046	0.557125	11.2661	0	9 x 1	1	1	1	0	1	1
52	PI3K-Akt signaling pathway	BCL2L1	0.160697	0.349356	1.19799	-0.594211	0.409639	7.54071	3.21743e-13	9 x 1	1	1	1	0	0	0
53	Ras signaling pathway	BCL2L1	0.126472	0.386268	1.19799	-1.1121	0.386852	7.04485	7.12053e-12	9 x 1	0	0	1	0	0	0
54	Thyroid hormone signaling pathway	ATP1B4...	0.211475	0.263863	1.19799	-0.518544	0.620068	13.2722	0	10 x 1	1	1	1	1	1	1
55	Tight junction	MLLT4	0.144976	0.19979	1.19799	-0.231357	0.554485	11.189	0	10 x 1	1	1	1	1	1	0
56	Vasopressin-regulated water reabsorption	AQP2	0.167041	0.29668	1.19799	-0.737288	0.344675	6.16591	1.20993e-09	13 x 1	1	1	1	1	0	0
57	Cytokine-cytokine receptor interaction	MPL	0.0680599	0.202038	1.17291	-0.604861	0.593168	12.3727	0	10 x 1	0	1	1	0	0	0
58	ECM-receptor interaction	ITGB5	0.0592955	0.25749	1.17291	-0.551013	0.445817	8.3637	1.44329e-15	10 x 1	0	1	0	0	0	1
59	Jak-STAT signaling pathway	BCL2L1	0.0555861	0.296442	1.17291	-0.637185	0.31706	5.614	2.36499e-08	9 x 1	0	1	1	1	0	0
60	Cell adhesion molecules (CAMs)	SELP	0.0971402	0.317496	1.14801	-0.765121	0.644111	14.1404	0	10 x 1	1	1	1	0	0	1
61	Insulin secretion	INS	0.181053	0.268512	1.14801	-0.664666	0.231407	3.9944	4.14091e-05	13 x 1	1	1	0	1	0	1
62	Thyroid hormone signaling pathway	SLC2A1	0.151502	0.33746	1.14801	-0.680242	0.523196	10.3096	0	10 x 1	0	1	1	1	1	1
63	Cell adhesion molecules (CAMs)	SELPLG	0.0952799	0.317014	1.12328	-0.799143	0.644854	14.1683	0	10 x 1	1	1	1	0	0	1
64	ErbB signaling pathway	ERBB3	0.147938	0.23319	1.12328	-0.716943	0.265318	4.62107	2.90749e-06	13 x 1	1	1	1	1	1	0
65	Gap junction	TJP1	0.159252	0.279702	1.12328	-0.594211	0.615842	13.1262	0	11 x 1	1	1	1	1	1	0
66	Rap1 signaling pathway	ITGA2B	0.0269598	0.366923	1.12328	-1.1121	0.581087	11.9902	0	10 x 1	0	1	1	0	0	0
67	Thyroid hormone signaling pathway	PFKP	0.119949	0.318263	1.12328	-0.594211	0.364047	6.56379	1.25492e-10	9 x 1	0	1	1	0	1	0
68	Thyroid hormone signaling pathway	THRB	0.227028	0.250178	1.12328	-0.353692	0.597998	12.5292	0	9 x 1	1	1	1	1	1	1
69	Tight junction	TJP2	0.146466	0.225151	1.12328	-0.44231	0.483749	9.28184	0	9 x 1	0	1	1	0	0	1
70	Cytokine-cytokine receptor interaction	TNFRSF4	0.0182359	0.283548	1.10167	-0.962292	0.563956	11.4681	0	10 x 1	0	1	1	0	0	1
71	Glutamatergic synapse	PLD1...	0.118501	0.219692	1.10167	-0.47447	0.436048	8.13679	6.55032e-15	13 x 1	1	1	1	1	0	1
72	Salivary secretion	PRKCA	0.0852837	0.196324	1.10167	-0.403262	0.501583	9.73634	0	12 x 1	1	1	1	1	0	1
73	Wnt signaling pathway	VANGL2	0.100234	0.230799	1.10167	-0.737288	0.283954	4.9731	5.73226e-07	14 x 1	1	1	1	0	0	0
74	ErbB signaling pathway	ABL1	0.180241	0.272412	1.08357	-0.47447	0.35462	6.36899	3.85352e-10	9 x 1	0	1	1	0	1	1
75	Serotonergic synapse	KCNJ3	0.150211	0.219527	1.08357	-0.412911	0.338606	6.04315	2.38517e-09	14 x 1	1	1	1	0	0	1
76	Wnt signaling pathway	MAPK8	0.153627	0.201944	1.08357	-0.154061	0.333457	5.93966	4.19457e-09	13 x 1	1	1	1	0	1	1
77	Bile secretion	CFTR	0.1367	0.261804	1.06726	-0.799143	0.278277	4.86524	9.52075e-07	13 x 1	1	1	0	1	1	1
78	Endocrine and other factor-regulated calcium reabsorption	TRPV5	0.122034	0.152766	1.06726	-0.231357	0.517974	10.1687	0	12 x 1	1	1	0	1	1	1
79	Axon guidance	PTK2	0.107992	0.301228	1.05196	-0.834709	0.420505	7.78305	6.75016e-14	10 x 1	1	1	1	0	0	1
80	ErbB signaling pathway	CBLC	0.198364	0.283177	1.05196	-0.584046	0.326562	5.80199	8.79038e-09	10 x 1	1	1	1	1	1	1
81	Steroid hormone biosynthesis	C02373	0.1359	0.245438	1.05196	-0.624307	0.187354	3.20292	0.000758149	14 x 1	1	1	0	0	0	1
82	Thyroid hormone signaling pathway	ESR1	0.201622	0.236937	1.05196	-0.279365	0.591716	12.326	0	9 x 1	1	1	1	1	1	1
83	Adherens junction	VCL	0.0584846	0.224767	1.03736	-0.506531	0.593141	12.3718	0	10 x 1	0	1	1	0	0	1
84	PI3K-Akt signaling pathway	G6PC	0.122744	0.259254	1.03736	-0.544966	0.283023	4.95537	6.23462e-07	14 x 1	1	0	0	0	0	0
85	Thyroid hormone signaling pathway	PFKFB2	0.096042	0.221955	1.03736	-0.403262	0.53833	10.7271	0	10 x 1	1	1	1	0	0	1
86	Cholinergic synapse	KCNJ3	0.13063	0.226291	1.02333	-0.518544	0.336932	6.00943	2.86906e-09	14 x 1	1	1	1	1	0	1
87	Regulation of actin cytoskeleton	ARPC5	0.125231	0.187985	1.02333	-0.322192	0.170946	2.91355	0.00192978	15 x 1	1	1	0	0	1	0
88	Thyroid hormone signaling pathway	MTOR	0.130961	0.251531	1.0101	-0.494738	0.552699	11.137	0	10 x 1	1	1	1	0	0	1
89	ECM-receptor interaction	SDC1	0.131739	0.217882	0.996596	-0.544966	0.49214	9.49373	0	9 x 1	1	1	1	0	0	1
90	Pancreatic secretion	KCNMA1	0.101978	0.146956	0.996596	-0.207101	0.371158	6.71226	5.25344e-11	14 x 1	1	1	0	1	0	1
91	Thyroid hormone signaling pathway	RCAN2	0.0431207	0.306385	0.996596	-0.799143	0.572943	11.7391	0	10 x 1	1	1	1	0	0	0
92	Adrenergic signaling in cardiomyocytes	MAPK14	0.117749	0.300693	0.984313	-0.89294	0.268261	4.67628	2.26774e-06	13 x 1	1	1	0	1	0	0
93	Thyroid hormone signaling pathway	SLC9A1	0.102935	0.256523	0.962466	-0.494738	0.538643	10.7359	0	10 x 1	1	1	1	0	0	1
94	Cytokine-cytokine receptor interaction	EGFR	0.0971923	0.290089	0.951279	-0.697165	0.711996	17.0275	0	10 x 1	0	1	1	0	0	1
95	Dopaminergic synapse	ITPR1	0.132897	0.202254	0.951279	-0.345318	0.346966	6.21248	9.32844e-10	13 x 1	1	1	1	1	1	1
96	Pancreatic secretion	PRKCA	0.0899811	0.203942	0.951279	-0.551013	0.467867	8.88984	0	12 x 1	1	1	1	1	0	1
97	Thyroid hormone signaling pathway	THRA	0.119697	0.197589	0.94042	-0.204588	0.614138	13.0678	0	10 x 1	1	1	1	0	0	1
98	Insulin secretion	PRKCA	0.105921	0.209284	0.892594	-0.469399	0.506156	9.8555	0	12 x 1	1	1	1	1	0	1
99	MAPK signaling pathway	EGFR	0.119301	0.202536	0.880281	-0.409719	0.578828	11.92	0	10 x 1	0	1	1	0	1	1
100	Pancreatic secretion	CFTR	0.14217	0.21386	0.869278	-0.737288	0.465597	8.83472	0	12 x 1	1	1	0	1	1	1
101	Cytokine-cytokine receptor interaction	IL22RA1	0.14494	0.150628	0.855546	-0.365558	0.128992	2.18439	0.0148784	15 x 1	1	1	1	1	1	1
102	Serotonergic synapse	PLCB1	0.0825274	0.15916	0.855546	-0.347364	0.373152	6.75414	4.09947e-11	14 x 1	1	0	1	0	1	0
103	Retrograde endocannabinoid signaling	KCNJ3	0.131877	0.201808	0.842862	-0.368271	0.289279	5.07479	3.52533e-07	14 x 1	1	1	1	1	0	1
104	Dopaminergic synapse	KCNJ3	0.156376	0.225637	0.819517	-0.637185	0.28415	4.97683	5.63181e-07	14 x 1	1	1	1	1	0	1
105	Circadian entrainment	KCNJ3	0.132051	0.234933	0.801481	-0.489467	0.166082	2.82827	0.00250778	14 x 1	1	0	1	1	1	1
106	Gap junction	C00533	0.0102448	0.281426	0.801481	-0.697165	0.642405	14.0766	0	10 x 1	0	1	1	0	0	0
107	Glycosphingolipid biosynthesis - globo series	Sphingolipid metabolism	0.103583	0.108814	0.801481	-0.211527	0.395587	7.23304	2.23399e-12	14 x 3	1	1	0	1	1	1
108	Long-term depression	GNA13	0.0727064	0.280298	0.801481	-0.89294	0.762267	19.7765	0	10 x 1	1	1	1	0	0	1
109	Retinol metabolism	CYP2A6	0.0968733	0.166445	0.773564	-0.438321	0.270598	4.72022	1.85774e-06	14 x 3	1	1	1	1	1	1
110	ECM-receptor interaction	GP6	0.0196334	0.236591	0.765985	-0.697165	0.629106	13.5909	0	10 x 1	0	1	1	0	0	0
111	Retrograde endocannabinoid signaling	MAPK14	0.105805	0.23484	0.765985	-0.594211	0.223881	3.85753	7.09929e-05	15 x 1	1	0	1	1	0	0
112	Vascular smooth muscle contraction	KCNMB2...	0.0939895	0.172726	0.765985	-0.322192	0.474044	9.04093	0	9 x 1	0	1	1	0	0	1
113	Thyroid hormone synthesis	TG	0.153789	0.150303	0.711484	-0.212314	0.370963	6.70817	5.38203e-11	13 x 1	1	1	1	1	1	1
114	Cytokine-cytokine receptor interaction	IL17RB	0.119812	0.170811	0.691343	-0.567723	0.229251	3.95512	4.84117e-05	14 x 1	1	1	1	1	1	1
115	Notch signaling pathway	PTCRA	0.0745066	0.190657	0.691343	-0.377831	0.581445	12.0013	0	10 x 1	1	1	0	0	0	1
116	Cytokine-cytokine receptor interaction	EPOR	0.084865	0.164991	0.679079	-0.624307	0.454266	8.56294	4.44089e-16	14 x 1	1	1	1	1	0	0
117	Mineral absorption	TRPV6	0.107047	0.189807	0.65015	-0.525145	0.201692	3.45805	0.000314039	15 x 1	1	0	0	1	0	0
118	Cytokine-cytokine receptor interaction	PDGFRA	0.113015	0.181551	0.644756	-0.388811	0.63943	13.9661	0	10 x 1	1	1	1	1	0	1
119	GABAergic synapse	HAP1	0.106319	0.153508	0.600561	-0.363311	0.403212	7.39922	7.8948e-13	14 x 1	1	1	1	0	1	0
120	Rap1 signaling pathway	GNAI1	0.100782	0.126668	0.575144	-0.277958	0.531714	10.5428	0	14 x 1	1	1	1	1	1	1
121	Neuroactive ligand-receptor interaction	TBXA2R	0.0602547	0.11843	0.438575	-0.403262	0.701974	16.5517	0	12 x 3	1	1	1	1	0	0

## Sheet: Table S11 - Spots D
Data Sheet 2: sink-spot association
Autoimmunity, autoinflammation and inflammation: a systems view on signaling pathway deregulation profiles
Arsen Arakelyan*, Lilit Nersisyan, David Poghosyan, Lusine Khondkaryan, Anna Hakobyan, Henry Löffler-Wirth, Evie Melanitou and Hans Binder
* Correspondence: Arsen Arakelyan: aarakaleyan@sci.am
Rank	The rank of a sink is based on its maximum PSF value across the samples
Pathway	KEGG pathway containing the sink
Sink	Sink (target node) symbol
Mean PSF	mean PSF value of the sink across the samples
SD PSF	standard deviation of the PSF values of the sink across the samples
max PSF	the maximum of the PSF values of the sink across the samples
min PSF	the minimum of the PSF values of the sink across the samples
correlation	correlation of the sink profile to the metagene profile
t score	the t test statistic of PSF value deregulations
p value	the p value of the t statistic
Metagene	coordinates of the metagene in the SOM portrait
Rank	Pathway	Sink	Mean PSF	SD PSF	max PSF	min PSF	correlation	t score	p value	Metagene	Diseases with spots (1 - significant deregulation of sink, 0 - no change)
											BD	CAPS	CD	JIA	MS	PSTPIP1	SLE	SS	T1D	TRAPS	UC
1	Metabolism of xenobiotics by cytochrome P450	C19559	0.164092	0.57053	2.09866	-1.29983	0.618529	13.2188	0	1 x 13	0	0	0	0	0	0	0	0	0	0	0
2	Axon guidance	DPYSL2	0.120989	0.358616	1.6024	-0.624307	0.584451	12.0955	0	1 x 13	0	0	0	0	0	0	0	0	0	0	0
3	Melanogenesis	TYRP1	0.11596	0.367671	1.6024	-1.29983	0.299336	5.26826	1.36934e-07	1 x 11	0	0	0	0	0	0	0	0	0	0	0
4	Metabolism of xenobiotics by cytochrome P450	C19607	0.151848	0.573645	1.6024	-1.29983	0.622159	13.3452	0	1 x 13	0	0	0	0	0	0	0	0	0	0	0
5	GnRH signaling pathway	PLD1...	0.161212	0.35067	1.4773	-0.765121	0.533865	10.6025	0	1 x 12	0	0	0	0	0	0	0	0	0	0	0
6	Fc gamma R-mediated phagocytosis	ARF6	0.111158	0.311948	1.39358	-0.649769	0.611211	12.9683	0	1 x 12	0	0	0	0	0	0	0	0	0	0	0
7	Fc gamma R-mediated phagocytosis	ARPC5	0.183514	0.375571	1.39358	-0.574691	0.568414	11.6018	0	1 x 12	0	0	0	0	0	0	0	0	0	0	0
8	GnRH signaling pathway	PTK2B	0.108968	0.357233	1.39358	-0.834709	0.539874	10.7705	0	1 x 12	0	0	0	0	0	0	0	0	0	0	0
9	Fc epsilon RI signaling pathway	MAPK8	0.127917	0.308371	1.32633	-0.716943	0.689536	15.9879	0	1 x 12	0	0	0	0	0	0	0	0	0	0	0
10	Natural killer cell mediated cytotoxicity	FCGR3A	0.119009	0.393558	1.32633	-1.1121	0.365728	6.59876	1.02345e-10	1 x 12	0	0	0	0	0	0	0	0	0	0	0
11	Regulation of actin cytoskeleton	IQGAP2...	0.0966587	0.233802	1.32633	-0.41625	0.392544	7.16723	3.3582e-12	1 x 13	0	0	0	0	0	0	0	0	0	0	0
12	Fc gamma R-mediated phagocytosis	C06124	0.22334	0.344204	1.27457	-0.559149	0.718121	17.3286	0	1 x 12	0	0	0	0	0	0	0	0	0	0	0
13	GnRH signaling pathway	MAPK7	0.144884	0.30018	1.27457	-0.584046	0.568025	11.5901	0	1 x 12	0	0	0	0	0	0	0	0	0	0	0
14	Riboflavin metabolism	C01352	0.146634	0.269643	1.27457	-0.494738	0.3613	6.50679	1.74686e-10	1 x 14	0	0	0	0	0	0	0	0	0	0	0
15	GnRH signaling pathway	MAPK14	0.0950719	0.384803	1.19799	-1.29983	0.490473	9.45136	0	1 x 13	0	0	0	0	0	0	0	0	0	0	0
16	Melanogenesis	DCT	0.0851044	0.335956	1.19799	-1.1121	0.293051	5.14714	2.48315e-07	1 x 11	0	0	0	0	0	0	0	0	0	0	0
17	Adrenergic signaling in cardiomyocytes	CREB3	0.122558	0.218908	1.17291	-0.799143	0.343999	6.15219	1.3059e-09	1 x 13	0	0	0	0	0	0	0	0	0	0	0
18	Steroid hormone biosynthesis	C11131	0.127971	0.349928	1.17291	-0.737288	0.476522	9.10203	0	1 x 13	0	0	0	0	0	0	0	0	0	0	0
19	Toll-like receptor signaling pathway	NFKB1	0.153093	0.272451	1.17291	-0.464866	0.373051	6.75201	4.15141e-11	1 x 12	0	0	0	0	0	0	0	0	0	0	0
20	Cell adhesion molecules (CAMs)	ICAM1	0.0666268	0.289623	1.14801	-0.834709	0.577455	11.8776	0	1 x 13	0	0	0	0	0	0	0	0	0	0	0
21	Cytokine-cytokine receptor interaction	CSF2RB	0.0963182	0.279612	1.14801	-0.604861	0.318205	5.63655	2.1029e-08	1 x 12	0	0	0	0	0	0	0	0	0	0	0
22	Fc epsilon RI signaling pathway	MAPK14	0.141887	0.370791	1.14801	-1.29983	0.625799	13.4733	0	1 x 12	0	0	0	0	0	0	0	0	0	0	0
23	Fc gamma R-mediated phagocytosis	GSN	0.148528	0.286044	1.12328	-0.799143	0.434695	8.10566	7.99361e-15	1 x 12	0	0	0	0	0	0	0	0	0	0	0
24	Fc gamma R-mediated phagocytosis	MYO10	0.171158	0.281704	1.12328	-0.47447	0.467441	8.87946	0	1 x 11	0	0	0	0	0	0	0	0	0	0	0
25	Fc epsilon RI signaling pathway	PLA2G4B	0.0497192	0.441189	1.10167	-1.29983	0.658387	14.6891	0	1 x 12	0	0	0	0	0	0	0	0	0	0	0
26	Fc epsilon RI signaling pathway	PRKCA	0.122645	0.321713	1.10167	-0.799143	0.57775	11.8867	0	1 x 12	0	0	0	0	0	0	0	0	0	0	0
27	GnRH signaling pathway	PLA2G4B	0.119323	0.294559	1.10167	-0.680242	0.540576	10.7903	0	1 x 12	0	0	0	0	0	0	0	0	0	0	0
28	Cytokine-cytokine receptor interaction	CSF2RA	0.162221	0.321838	1.08357	-0.680242	0.729112	17.8901	0	1 x 12	0	0	0	0	0	0	0	0	0	0	0
29	Cytosolic DNA-sensing pathway	CASP1	0.0875224	0.384898	1.08357	-0.962292	0.468228	8.89863	0	1 x 13	0	0	0	0	0	0	0	0	0	0	0
30	HIF-1 signaling pathway	EIF4E	0.107336	0.284776	1.08357	-0.716943	0.573709	11.7625	0	1 x 12	0	0	0	0	0	0	0	0	0	0	0
31	Arachidonic acid metabolism	C05951	0.137625	0.26244	1.05196	-0.506531	0.552949	11.1443	0	1 x 12	0	0	0	0	0	0	0	0	0	0	0
32	NOD-like receptor signaling pathway	CASP5	0.112228	0.230072	1.05196	-0.624307	0.479255	9.16974	0	1 x 13	0	0	0	0	0	0	0	0	0	0	0
33	Arachidonic acid metabolism	C04853	0.09436	0.229285	1.03736	-0.649769	0.493566	9.53008	0	1 x 13	0	0	0	0	0	0	0	0	0	0	0
34	Cell adhesion molecules (CAMs)	F11R	0.0667241	0.285035	1.02333	-1.1121	0.315913	5.59143	2.65894e-08	1 x 14	0	0	0	0	0	0	0	0	0	0	0
35	Fc gamma R-mediated phagocytosis	C01245	0.144356	0.296418	1.02333	-0.479362	0.533639	10.5962	0	1 x 12	0	0	0	0	0	0	0	0	0	0	0
36	Metabolism of xenobiotics by cytochrome P450	C19562	0.0822543	0.319272	1.02333	-0.664666	0.437691	8.1747	5.10703e-15	1 x 13	0	0	0	0	0	0	0	0	0	0	0
37	PI3K-Akt signaling pathway	RXRA	0.105975	0.237904	0.962466	-0.604861	0.355536	6.38783	3.46094e-10	1 x 12	0	0	0	0	0	0	0	0	0	0	0
38	Cytokine-cytokine receptor interaction	CSF3R	0.147264	0.243969	0.951279	-0.624307	0.600302	12.6046	0	1 x 12	0	0	0	0	0	0	0	0	0	0	0
39	NOD-like receptor signaling pathway	PSTPIP1	0.0145043	0.258979	0.951279	-0.697165	0.42465	7.87655	3.66374e-14	1 x 14	0	0	0	0	0	0	0	0	0	0	0
40	Osteoclast differentiation	MAPK1	0.128607	0.295659	0.951279	-0.765121	0.580382	11.9682	0	1 x 12	0	0	0	0	0	0	0	0	0	0	0
41	Pyrimidine metabolism	C00672	0.150812	0.227759	0.951279	-0.469399	0.413772	7.63243	1.78746e-13	1 x 11	0	0	0	0	0	0	0	0	0	0	0
42	Synaptic vesicle cycle	SNAP25	0.074026	0.176087	0.94042	-0.358596	0.396556	7.25406	1.96021e-12	1 x 14	0	0	0	0	0	0	0	0	0	0	0
43	Fc epsilon RI signaling pathway	FCER1G	0.14192	0.285942	0.928746	-0.799143	0.831436	25.129	0	1 x 12	0	0	0	0	0	0	0	0	0	0	0
44	Tryptophan metabolism	C05640	0.0819162	0.163458	0.928746	-0.353692	0.573958	11.7702	0	1 x 13	0	0	0	0	0	0	0	0	0	0	0
45	Bile secretion	RXRA	0.09188	0.18051	0.916601	-0.567723	0.449002	8.43846	8.88178e-16	1 x 13	0	0	0	0	0	0	0	0	0	0	0
46	Cytokine-cytokine receptor interaction	IL10RA	0.123039	0.230699	0.90385	-0.594211	0.377254	6.84062	2.44813e-11	1 x 10	0	0	0	0	0	0	0	0	0	0	0
47	Tryptophan metabolism	C05643	0.0649231	0.25275	0.880281	-0.680242	0.522307	10.2855	0	1 x 13	0	0	0	0	0	0	0	0	0	0	0
48	Fc epsilon RI signaling pathway	GAB2	0.136751	0.238092	0.869278	-0.484451	0.718034	17.3243	0	1 x 12	0	0	0	0	0	0	0	0	0	0	0
49	B cell receptor signaling pathway	LILRB3	0.128288	0.20702	0.855546	-0.737288	0.644615	14.1593	0	1 x 12	0	0	0	0	0	0	0	0	0	0	0
50	Cytokine-cytokine receptor interaction	IL4R	0.0847517	0.253607	0.855546	-0.89294	0.357656	6.43148	2.69578e-10	1 x 12	0	0	0	0	0	0	0	0	0	0	0
51	ECM-receptor interaction	CD36	0.103546	0.203529	0.842862	-0.489467	0.517926	10.1674	0	1 x 13	0	0	0	0	0	0	0	0	0	0	0
52	Fc epsilon RI signaling pathway	AKT3	0.0366648	0.281868	0.830587	-0.89294	0.608688	12.8831	0	1 x 12	0	0	0	0	0	0	0	0	0	0	0
53	PI3K-Akt signaling pathway	MAPK1	0.0752782	0.21755	0.810846	-0.47447	0.503587	9.78844	0	1 x 12	0	0	0	0	0	0	0	0	0	0	0
54	Fc gamma R-mediated phagocytosis	RPS6KB1	0.119009	0.235251	0.732619	-0.464866	0.468703	8.91018	0	1 x 11	0	0	0	0	0	0	0	0	0	0	0
55	NOD-like receptor signaling pathway	CASP1	0.0585938	0.268303	0.725751	-0.637185	0.671889	15.2338	0	1 x 13	0	0	0	0	0	0	0	0	0	0	0
56	Fc gamma R-mediated phagocytosis	AMPH	0.137069	0.245429	0.718525	-0.53787	0.273094	4.76724	1.49829e-06	1 x 10	0	0	0	0	0	0	0	0	0	0	0
57	Inflammatory mediator regulation of TRP channels	C01245	0.0886155	0.166609	0.697616	-0.351542	0.443991	8.321	1.88738e-15	2 x 13	0	0	0	0	0	0	0	0	0	0	0
58	Neurotrophin signaling pathway	SORT1	0.0830091	0.205926	0.697616	-0.451231	0.428441	7.96257	2.08722e-14	1 x 14	0	0	0	0	0	0	0	0	0	0	0
59	Ras signaling pathway	PLA2G4B	0.133222	0.27051	0.697616	-0.716943	0.459482	8.68737	2.22045e-16	1 x 12	0	0	0	0	0	0	0	0	0	0	0
60	Leukocyte transendothelial migration	ITGB2	0.0647739	0.208491	0.691343	-0.614622	0.570107	11.6529	0	1 x 13	0	0	0	0	0	0	0	0	0	0	0
61	Cell adhesion molecules (CAMs)	PECAM1	0.0602306	0.234118	0.679079	-0.531642	0.730209	17.9477	0	1 x 13	0	0	0	0	0	0	0	0	0	0	0
62	Leukocyte transendothelial migration	PECAM1	0.059305	0.234159	0.673065	-0.53787	0.730268	17.9508	0	1 x 13	0	0	0	0	0	0	0	0	0	0	0
63	Glycosaminoglycan degradation	G01391	0.0607431	0.207578	0.644756	-0.460056	0.775276	20.6121	0	1 x 13	0	0	0	0	0	0	0	0	0	0	0
64	Cysteine and methionine metabolism	C00320	0.10754	0.204643	0.619447	-0.604861	0.452105	8.5117	4.44089e-16	1 x 14	0	0	0	0	0	0	0	0	0	0	0
65	Cysteine and methionine metabolism	Sulfur metabolism	0.106743	0.204604	0.614719	-0.614622	0.452143	8.51259	4.44089e-16	1 x 14	0	0	0	0	0	0	0	0	0	0	0
66	Glycosphingolipid biosynthesis - lacto and neolacto series	G00088	0.0666911	0.165288	0.614719	-0.372997	0.524661	10.3494	0	1 x 14	0	0	0	0	0	0	0	0	0	0	0
67	Inflammatory mediator regulation of TRP channels	C00219	0.0837665	0.156534	0.600561	-0.293725	0.467369	8.87772	0	1 x 14	0	0	0	0	0	0	0	0	0	0	0
68	Rap1 signaling pathway	ITGAL	0.0478102	0.184881	0.584097	-0.551013	0.537454	10.7025	0	1 x 14	0	0	0	0	0	0	0	0	0	0	0
69	Arachidonic acid metabolism	C02198	0.027536	0.165294	0.540038	-0.489467	0.72377	17.6137	0	1 x 13	0	0	0	0	0	0	0	0	0	0	0
70	Axon guidance	PLXNC1	0.0439013	0.176527	0.536444	-0.567723	0.606153	12.7982	0	1 x 13	0	0	0	0	0	0	0	0	0	0	0
71	Neuroactive ligand-receptor interaction	TSPO	0.064087	0.14701	0.44518	-0.430878	0.629425	13.6023	0	1 x 14	0	0	0	0	0	0	0	0	0	0	0
72	MAPK signaling pathway	MAX	0.360595	0.455609	1.4773	-0.637185	0.675662	15.3908	0	1 x 1	0	1	1	1	0	0	1	0	1	1	1
73	Natural killer cell mediated cytotoxicity	CSF2	0.233365	0.328593	1.4773	-0.574691	0.20065	3.43944	0.000335499	4 x 1	0	1	1	1	0	0	1	0	0	1	1
74	Natural killer cell mediated cytotoxicity	TNF	0.228135	0.377828	1.4773	-0.584046	0.536324	10.671	0	1 x 3	0	0	1	1	0	0	1	0	1	0	1
75	NF-kappa B signaling pathway	CFLAR	0.26811	0.489394	1.4773	-0.962292	0.667455	15.052	0	1 x 2	0	1	1	1	0	0	1	1	1	0	0
76	NF-kappa B signaling pathway	TNF	0.295602	0.581018	1.4773	-1.29983	0.75383	19.2658	0	1 x 2	0	0	1	1	0	0	1	1	1	0	0
77	NF-kappa B signaling pathway	VCAM1	0.293721	0.460046	1.4773	-0.765121	0.670627	15.1818	0	1 x 2	0	0	1	1	1	0	1	1	1	0	1
78	Osteoclast differentiation	MAP2K1	0.163823	0.433442	1.4773	-1.29983	0.563377	11.4509	0	1 x 2	0	0	1	0	1	0	1	1	0	0	1
79	RIG-I-like receptor signaling pathway	IRF3	0.137336	0.340838	1.4773	-0.765121	0.312018	5.51499	3.94401e-08	1 x 5	0	1	0	1	0	1	1	1	0	0	1
80	Toll-like receptor signaling pathway	CCL5	0.37061	0.38064	1.4773	-0.89294	0.436027	8.13632	6.55032e-15	1 x 1	1	0	1	1	0	0	1	1	0	0	1
81	Toll-like receptor signaling pathway	CD86	0.280018	0.492224	1.4773	-1.29983	0.531123	10.5265	0	1 x 2	1	1	1	0	1	0	1	1	0	0	1
82	Toll-like receptor signaling pathway	IL6	0.494585	0.328962	1.4773	-0.394291	0.544584	10.9038	0	1 x 1	1	1	1	1	1	1	1	1	1	1	1
83	Wnt signaling pathway	FOSL1	0.21914	0.295003	1.4773	-0.427054	0.0500087	0.840841	0.200575	6 x 1	0	1	1	0	0	0	1	0	0	0	1
84	Apoptosis	NFKBIA	0.367699	0.397688	1.39358	-0.664666	0.682786	15.6934	0	1 x 1	0	1	1	1	1	0	1	1	0	0	1
85	Complement and coagulation cascades	C5AR1	0.337071	0.376469	1.39358	-0.567723	0.29369	5.15942	2.33887e-07	2 x 1	1	1	1	0	1	0	1	1	0	1	1
86	Cytosolic DNA-sensing pathway	IRF7	0.171212	0.324255	1.39358	-0.423382	0.25274	4.38665	8.13839e-06	2 x 5	0	1	0	0	0	0	1	1	0	1	0
87	Estrogen signaling pathway	CREB3	0.394468	0.415182	1.39358	-0.799143	0.593272	12.376	0	1 x 1	1	1	1	1	1	1	1	1	1	1	1
88	Focal adhesion	BCL2	0.195191	0.312843	1.39358	-0.765121	0.152506	2.59132	0.00502927	7 x 1	0	1	1	1	0	0	1	0	0	0	1
89	MAPK signaling pathway	ELK1	0.425529	0.402527	1.39358	-0.237391	0.665681	14.9801	0	1 x 1	0	1	1	1	1	1	1	0	1	1	1
90	MAPK signaling pathway	FOS	0.226227	0.350394	1.39358	-0.834709	0.51286	10.0322	0	1 x 2	0	1	1	0	1	0	1	1	0	0	1
91	MAPK signaling pathway	NLK	0.393148	0.442014	1.39358	-0.53787	0.681109	15.6215	0	1 x 1	0	0	1	1	0	0	1	1	1	1	1
92	MAPK signaling pathway	PLA2G4B	0.350522	0.366093	1.39358	-0.290712	0.678458	15.5086	0	1 x 1	1	1	1	1	0	1	1	1	1	1	1
93	MAPK signaling pathway	TP53	0.328388	0.41852	1.39358	-0.53787	0.66554	14.9744	0	1 x 1	0	0	1	1	1	0	1	0	1	0	1
94	NF-kappa B signaling pathway	BCL2	0.263872	0.478133	1.39358	-0.89294	0.640535	14.0071	0	1 x 2	0	0	1	1	1	0	1	1	0	0	0
95	Osteoclast differentiation	AKT3	0.189235	0.321906	1.39358	-0.614622	0.463626	8.78705	0	2 x 3	0	0	1	1	0	0	1	0	1	0	1
96	Ras signaling pathway	RAC1	0.137202	0.297364	1.39358	-0.716943	0.52504	10.3597	0	1 x 5	1	0	0	1	0	0	1	1	0	0	0
97	TNF signaling pathway	JUN	0.240875	0.352841	1.39358	-0.962292	0.412223	7.59799	2.23044e-13	1 x 3	0	0	1	0	1	1	1	1	0	1	1
98	Toll-like receptor signaling pathway	CD80	0.262274	0.373982	1.39358	-0.637185	0.552202	11.1226	0	1 x 2	1	0	1	0	0	0	1	1	0	0	1
99	Wnt signaling pathway	JUN	0.199937	0.321822	1.39358	-0.89294	0.116773	1.97446	0.0246522	4 x 4	0	1	1	0	1	0	1	1	0	0	1
100	Apoptosis	DFFB	0.173153	0.398487	1.32633	-0.737288	0.478972	9.16271	0	1 x 3	0	0	0	0	1	0	1	1	0	0	0
101	Arginine and proline metabolism	C02946	0.153441	0.277134	1.32633	-0.604861	0.121239	2.05108	0.0205917	8 x 1	0	1	1	1	0	1	1	1	0	1	0
102	Focal adhesion	CCND1	0.292928	0.318993	1.32633	-0.403262	0.0617966	1.03973	0.149678	5 x 1	1	1	1	1	1	0	1	1	0	1	1
103	Glutathione metabolism	C00037	0.273032	0.286858	1.32633	-0.574691	0.206977	3.55266	0.000223428	4 x 1	1	1	1	1	0	1	1	1	0	1	1
104	MAPK signaling pathway	CDC25B	0.317517	0.423518	1.32633	-0.89294	0.549734	11.0513	0	1 x 1	0	1	1	1	0	0	1	0	1	1	0
105	MAPK signaling pathway	MAP4K2	0.147123	0.425832	1.32633	-1.1121	0.461376	8.73283	1.11022e-16	1 x 4	0	0	0	1	0	0	1	0	1	0	0
106	NF-kappa B signaling pathway	XIAP	0.244385	0.471547	1.32633	-0.962292	0.632384	13.7087	0	1 x 2	0	0	1	1	0	0	1	1	1	0	0
107	Osteoclast differentiation	NFKB2	0.198802	0.394116	1.32633	-0.716943	0.561077	11.3826	0	1 x 2	0	0	1	1	0	0	1	1	1	0	0
108	Toll-like receptor signaling pathway	IFNB1	0.337846	0.328418	1.32633	-0.363311	0.544901	10.9129	0	1 x 1	1	1	1	1	0	0	1	1	0	1	1
109	Apoptosis	CASP6	0.177515	0.375639	1.27457	-0.799143	0.422044	7.81768	5.38458e-14	1 x 4	0	0	0	0	1	0	1	0	1	0	0
110	Cytokine-cytokine receptor interaction	TNFRSF10C	0.203702	0.377699	1.27457	-0.716943	0.379598	6.89025	1.81748e-11	1 x 3	1	1	1	0	0	0	1	0	1	0	1
111	Glutathione metabolism	C05726	0.270724	0.283354	1.27457	-0.584046	0.211952	3.64203	0.000160905	4 x 1	1	1	1	1	0	1	1	1	0	1	1
112	MAPK signaling pathway	FLNA	0.3615	0.403118	1.27457	-0.258755	0.698078	16.372	0	1 x 1	1	1	1	0	0	0	1	1	1	1	1
113	MAPK signaling pathway	STK3	0.390765	0.529463	1.27457	-0.637185	0.729777	17.9249	0	1 x 1	0	0	1	0	1	0	1	1	1	1	1
114	NF-kappa B signaling pathway	BCL2A1	0.33906	0.47959	1.27457	-1.1121	0.816752	23.771	0	1 x 1	0	1	1	0	1	0	1	1	1	0	1
115	NF-kappa B signaling pathway	GADD45B	0.329845	0.519437	1.27457	-1.1121	0.718106	17.3279	0	1 x 2	0	1	1	1	1	0	1	1	1	0	0
116	NF-kappa B signaling pathway	TRAF1	0.271954	0.505192	1.27457	-1.1121	0.612431	13.0097	0	1 x 2	0	0	1	1	1	0	1	1	1	0	0
117	Ras signaling pathway	MAPK8	0.204868	0.290585	1.27457	-0.649769	0.519521	10.2103	0	1 x 4	1	0	1	1	0	0	1	1	1	0	1
118	Steroid hormone biosynthesis	C11132	0.162699	0.302327	1.27457	-0.614622	0.00979154	0.164436	0.434753	7 x 2	0	1	1	1	0	0	1	0	0	0	1
119	TNF signaling pathway	CASP3	0.138282	0.38745	1.27457	-0.799143	0.431804	8.03933	1.24345e-14	1 x 5	0	0	0	0	1	0	1	0	1	0	0
120	Adipocytokine signaling pathway	NFKBIA	0.17472	0.293016	1.23277	-0.604861	0.573174	11.7462	0	1 x 4	0	0	1	1	0	0	1	1	0	0	1
121	Chemokine signaling pathway	MAPK1	0.192825	0.342015	1.23277	-0.89294	0.459673	8.69195	2.22045e-16	1 x 4	0	0	1	1	0	0	1	1	0	0	0
122	MAPK signaling pathway	CRK	0.293496	0.388882	1.23277	-0.559149	0.679836	15.5672	0	1 x 1	1	1	1	1	1	0	1	1	1	1	1
123	Neurotrophin signaling pathway	JUN	0.223072	0.328976	1.23277	-0.834709	0.122668	2.07562	0.0194178	4 x 3	0	1	1	0	1	1	1	1	0	1	0
124	NF-kappa B signaling pathway	NFKB2	0.219106	0.406196	1.23277	-0.737288	0.513502	10.0493	0	1 x 3	0	0	0	1	1	0	1	1	1	0	0
125	Thyroid hormone signaling pathway	STAT1	0.169797	0.296725	1.23277	-0.525145	0.213209	3.66466	0.000147918	6 x 1	0	0	1	1	0	0	1	1	0	0	1
126	Toll-like receptor signaling pathway	IL12A	0.453703	0.319082	1.23277	-0.427054	0.485265	9.31987	0	1 x 1	1	1	1	1	1	1	1	1	1	1	1
127	Arachidonic acid metabolism	C14749	0.284889	0.243053	1.19799	-0.0673424	0.40135	7.35847	1.02029e-12	2 x 1	1	1	1	1	1	1	1	1	1	1	1
128	Chemokine signaling pathway	PAK1	0.175659	0.346794	1.19799	-0.697165	0.439265	8.21111	3.9968e-15	1 x 4	0	0	1	1	0	0	1	1	0	0	0
129	MAPK signaling pathway	JUND	0.265461	0.376169	1.19799	-0.455605	0.705213	16.7033	0	1 x 1	0	1	1	1	1	0	1	1	1	0	1
130	TNF signaling pathway	CASP7	0.155585	0.375998	1.19799	-0.614622	0.492996	9.51552	0	1 x 4	1	0	1	0	1	0	1	0	1	0	0
131	Toll-like receptor signaling pathway	CD40	0.267908	0.379662	1.19799	-0.649769	0.488804	9.40908	0	1 x 2	1	0	1	1	0	0	1	1	0	0	1
132	Aldosterone-regulated sodium reabsorption	KCNJ1	0.202269	0.338656	1.17291	-0.716943	0.242913	4.20516	1.75377e-05	4 x 1	0	0	1	0	0	1	1	1	0	0	1
133	NF-kappa B signaling pathway	CCL4L1	0.263713	0.456628	1.17291	-0.765121	0.669818	15.1485	0	1 x 2	0	0	1	1	1	0	1	1	1	0	0
134	Osteoclast differentiation	CYBA	0.245798	0.328711	1.17291	-0.469399	0.62145	13.3204	0	1 x 1	0	1	1	0	0	0	1	1	1	0	1
135	ErbB signaling pathway	PRKCA	0.278027	0.270093	1.14801	-0.347364	0.00198484	0.0333313	0.486717	5 x 1	0	1	1	1	1	1	1	1	0	1	1
136	Insulin signaling pathway	ELK1	0.132989	0.345724	1.14801	-0.89294	0.429801	7.99356	1.68754e-14	1 x 5	0	0	1	1	1	0	1	1	0	0	1
137	MAPK signaling pathway	ELK4	0.325201	0.371481	1.14801	-0.451231	0.655117	14.5611	0	1 x 1	0	1	1	1	0	1	1	0	1	1	1
138	NF-kappa B signaling pathway	PLAU	0.137187	0.328881	1.14801	-0.680242	0.450427	8.47204	6.66134e-16	1 x 5	0	1	0	1	1	0	1	1	0	0	1
139	Osteoclast differentiation	NFKB1	0.130785	0.494053	1.14801	-0.962292	0.688623	15.9476	0	1 x 2	0	1	1	0	0	0	1	1	0	0	0
140	Ras signaling pathway	RAB5A	0.17318	0.315774	1.14801	-0.89294	0.283367	4.96192	6.04412e-07	5 x 3	1	0	0	1	0	0	1	1	0	0	1
141	Focal adhesion	ACTB	0.15046	0.189275	1.12328	-0.116238	0.0595903	1.00247	0.158487	8 x 1	1	1	1	1	0	0	1	0	0	1	1
142	Toll-like receptor signaling pathway	CCL3L3	0.430867	0.291543	1.12328	-0.0931702	0.546858	10.9688	0	1 x 1	1	1	1	1	1	0	1	1	1	1	1
143	Toll-like receptor signaling pathway	CCL4L1	0.427281	0.287709	1.10167	-0.0935829	0.549228	11.0368	0	1 x 1	1	1	1	1	1	0	1	1	1	1	1
144	ErbB signaling pathway	CAMK2A	0.216207	0.248149	1.06726	-0.345318	-0.0180329	-0.302874	0.618895	6 x 1	0	1	1	1	1	1	1	1	0	1	1
145	Fc gamma R-mediated phagocytosis	PLA2G6	0.220077	0.234549	1.06726	-0.230261	0.157371	2.67606	0.00394256	5 x 1	1	1	1	1	1	1	1	1	1	1	1
146	FoxO signaling pathway	CDKN1A	0.121733	0.261345	1.05196	-0.594211	0.207667	3.56503	0.000213583	7 x 2	0	0	1	0	1	1	1	1	0	0	1
147	PI3K-Akt signaling pathway	C8orf44-SGK3...	0.233789	0.299455	1.05196	-0.680242	0.474634	9.05546	0	3 x 1	0	1	1	0	0	1	1	1	0	0	1
148	Tyrosine metabolism	C00164	0.106931	0.204724	1.05196	-0.434629	0.141735	2.40442	0.00842161	9 x 3	0	1	1	1	0	0	1	0	0	0	0
149	Cytokine-cytokine receptor interaction	TNFRSF1B	0.13157	0.231676	1.03736	-0.479362	0.541404	10.8136	0	2 x 5	0	0	1	0	0	0	1	0	1	0	1
150	Ras signaling pathway	PLD1...	0.201811	0.289725	1.03736	-0.567723	0.554966	11.203	0	1 x 4	1	0	1	1	0	0	1	1	1	0	1
151	Neurotrophin signaling pathway	ATF4	0.176692	0.237499	1.02333	-0.292251	0.050093	0.842262	0.200178	6 x 1	0	1	1	1	0	1	1	0	1	1	1
152	Ras signaling pathway	ETS1	0.163012	0.329879	1.0101	-0.716943	0.654415	14.5338	0	1 x 4	0	0	1	1	1	0	1	1	0	0	1
153	Prolactin signaling pathway	CCND1	0.159667	0.266568	0.996596	-0.479362	0.523974	10.3307	0	1 x 5	1	0	1	1	0	0	1	1	1	1	0
154	TNF signaling pathway	BAG4	0.0986601	0.344788	0.984313	-0.962292	0.645083	14.1769	0	1 x 5	0	0	0	0	1	0	1	0	1	0	0
155	Chemokine signaling pathway	NCF1	0.139142	0.244773	0.973762	-0.484451	0.50664	9.86817	0	1 x 5	1	1	0	1	0	0	1	1	1	0	0
156	Cytokine-cytokine receptor interaction	TNFRSF1A	0.153465	0.239824	0.973762	-0.506531	0.611785	12.9878	0	1 x 5	0	1	1	1	1	0	1	0	1	0	1
157	VEGF signaling pathway	PLA2G4B	0.187432	0.26729	0.973762	-0.697165	0.400215	7.33369	1.19194e-12	4 x 1	0	1	1	1	0	1	1	1	1	0	1
158	Vascular smooth muscle contraction	C00219	0.0894719	0.159107	0.962466	-0.284939	-0.0945226	-1.59444	0.944022	10 x 3	0	1	1	1	1	1	0	0	1	1	1
159	Axon guidance	RHOA	0.134515	0.247369	0.951279	-0.637185	0.229911	3.96713	4.61588e-05	7 x 1	1	1	1	1	0	1	1	0	0	0	1
160	Ras signaling pathway	ELK1	0.176196	0.300074	0.916601	-0.962292	0.356376	6.40512	3.13524e-10	1 x 5	0	1	1	1	0	1	1	1	1	0	1
161	Inflammatory mediator regulation of TRP channels	TRPV1	0.19914	0.191278	0.880281	-0.0281175	0.573015	11.7413	0	4 x 1	1	1	1	1	1	1	1	1	1	1	1
162	Metabolism of xenobiotics by cytochrome P450	C14847	0.145975	0.206389	0.855546	-0.430878	0.296836	5.21999	1.73809e-07	7 x 1	1	0	1	1	0	0	1	1	0	0	1
163	Glycerolipid metabolism	Fatty acid degradation	0.124339	0.176259	0.830587	-0.221079	0.100503	1.69632	0.0454644	9 x 3	1	1	1	1	0	0	1	0	1	1	1
164	Neuroactive ligand-receptor interaction	C5AR1	0.156355	0.227363	0.810846	-0.664666	0.501093	9.72366	0	4 x 3	0	0	1	0	1	0	1	1	0	0	1
165	ErbB signaling pathway	STAT5A	0.178466	0.197927	0.801481	-0.202913	0.147087	2.49717	0.0065447	6 x 1	0	1	1	1	0	1	1	1	0	1	1
166	Metabolism of xenobiotics by cytochrome P450	C14863	0.145972	0.231856	0.740392	-0.680242	0.315791	5.58903	2.69225e-08	7 x 1	1	1	1	0	0	0	1	1	0	0	1
167	Metabolism of xenobiotics by cytochrome P450	C14856	0.130002	0.149634	0.65625	-0.329691	0.237302	4.10215	2.68063e-05	7 x 2	1	1	1	0	0	0	1	1	0	0	1
168	Metabolism of xenobiotics by cytochrome P450	C11278	0.143815	0.1476	0.639516	-0.360906	0.172468	2.94029	0.00177534	7 x 1	1	1	1	1	0	0	1	1	0	0	1
169	Metabolism of xenobiotics by cytochrome P450	C14855	0.160605	0.165242	0.634447	-0.358596	0.210806	3.62142	0.000173657	7 x 1	1	1	1	0	0	1	1	1	0	0	1
170	Metabolism of xenobiotics by cytochrome P450	GSTO2	0.119089	0.134363	0.529587	-0.397194	0.22771	3.92708	5.40836e-05	8 x 3	1	1	1	1	0	0	1	1	0	0	1

## Sheet: Table S12 - Spots E
Data Sheet 2: sink-spot association
Autoimmunity, autoinflammation and inflammation: a systems view on signaling pathway deregulation profiles
Arsen Arakelyan*, Lilit Nersisyan, David Poghosyan, Lusine Khondkaryan, Anna Hakobyan, Henry Löffler-Wirth, Evie Melanitou and Hans Binder
* Correspondence: Arsen Arakelyan: aarakaleyan@sci.am
Rank	The rank of a sink is based on its maximum PSF value across the samples
Pathway	KEGG pathway containing the sink
Sink	Sink (target node) symbol
Mean PSF	mean PSF value of the sink across the samples
SD PSF	standard deviation of the PSF values of the sink across the samples
max PSF	the maximum of the PSF values of the sink across the samples
min PSF	the minimum of the PSF values of the sink across the samples
correlation	correlation of the sink profile to the metagene profile
t score	the t test statistic of PSF value deregulations
p value	the p value of the t statistic
Metagene	coordinates of the metagene in the SOM portrait
Rank	Pathway	Sink	Mean PSF	SD PSF	max PSF	min PSF	correlation	t score	p value	Metagene	Diseases with spots (1 - significant deregulation of sink, 0 - no change)
											BD	CAPS	CD	JIA	PSTPIP1	T1D	UC
1	Metabolism of xenobiotics by cytochrome P450	C19559	0.164092	0.57053	2.09866	-1.29983	0.618529	13.2188	0	1 x 13	0	0	1	0	0	0	1
2	Axon guidance	DPYSL2	0.120989	0.358616	1.6024	-0.624307	0.584451	12.0955	0	1 x 13	1	0	1	0	1	0	1
3	Melanogenesis	TYRP1	0.11596	0.367671	1.6024	-1.29983	0.299336	5.26826	1.36934e-07	1 x 11	0	0	1	1	0	0	1
4	Metabolism of xenobiotics by cytochrome P450	C19607	0.151848	0.573645	1.6024	-1.29983	0.622159	13.3452	0	1 x 13	0	0	1	0	0	0	1
5	GnRH signaling pathway	PLD1...	0.161212	0.35067	1.4773	-0.765121	0.533865	10.6025	0	1 x 12	0	1	0	1	1	1	0
6	Fc gamma R-mediated phagocytosis	ARF6	0.111158	0.311948	1.39358	-0.649769	0.611211	12.9683	0	1 x 12	1	0	1	1	0	1	1
7	Fc gamma R-mediated phagocytosis	ARPC5	0.183514	0.375571	1.39358	-0.574691	0.568414	11.6018	0	1 x 12	1	1	1	0	0	0	0
8	GnRH signaling pathway	PTK2B	0.108968	0.357233	1.39358	-0.834709	0.539874	10.7705	0	1 x 12	0	1	0	1	1	1	0
9	Fc epsilon RI signaling pathway	MAPK8	0.127917	0.308371	1.32633	-0.716943	0.689536	15.9879	0	1 x 12	0	1	1	0	1	1	0
10	Natural killer cell mediated cytotoxicity	FCGR3A	0.119009	0.393558	1.32633	-1.1121	0.365728	6.59876	1.02345e-10	1 x 12	1	0	1	0	0	0	1
11	Regulation of actin cytoskeleton	IQGAP2...	0.0966587	0.233802	1.32633	-0.41625	0.392544	7.16723	3.3582e-12	1 x 13	0	0	1	1	0	0	1
12	Fc gamma R-mediated phagocytosis	C06124	0.22334	0.344204	1.27457	-0.559149	0.718121	17.3286	0	1 x 12	1	1	1	0	1	1	1
13	GnRH signaling pathway	MAPK7	0.144884	0.30018	1.27457	-0.584046	0.568025	11.5901	0	1 x 12	0	1	1	1	1	1	0
14	Riboflavin metabolism	C01352	0.146634	0.269643	1.27457	-0.494738	0.3613	6.50679	1.74686e-10	1 x 14	1	0	1	1	0	0	0
15	GnRH signaling pathway	MAPK14	0.0950719	0.384803	1.19799	-1.29983	0.490473	9.45136	0	1 x 13	0	1	0	1	1	1	0
16	Melanogenesis	DCT	0.0851044	0.335956	1.19799	-1.1121	0.293051	5.14714	2.48315e-07	1 x 11	0	1	1	1	0	0	1
17	Adrenergic signaling in cardiomyocytes	CREB3	0.122558	0.218908	1.17291	-0.799143	0.343999	6.15219	1.3059e-09	1 x 13	0	1	1	1	1	1	1
18	Steroid hormone biosynthesis	C11131	0.127971	0.349928	1.17291	-0.737288	0.476522	9.10203	0	1 x 13	0	1	1	0	1	0	1
19	Toll-like receptor signaling pathway	NFKB1	0.153093	0.272451	1.17291	-0.464866	0.373051	6.75201	4.15141e-11	1 x 12	1	1	1	1	0	1	0
20	Cell adhesion molecules (CAMs)	ICAM1	0.0666268	0.289623	1.14801	-0.834709	0.577455	11.8776	0	1 x 13	0	0	0	1	0	0	1
21	Cytokine-cytokine receptor interaction	CSF2RB	0.0963182	0.279612	1.14801	-0.604861	0.318205	5.63655	2.1029e-08	1 x 12	0	1	1	1	1	1	1
22	Fc epsilon RI signaling pathway	MAPK14	0.141887	0.370791	1.14801	-1.29983	0.625799	13.4733	0	1 x 12	0	1	0	0	1	0	0
23	Fc gamma R-mediated phagocytosis	GSN	0.148528	0.286044	1.12328	-0.799143	0.434695	8.10566	7.99361e-15	1 x 12	1	1	1	0	1	1	0
24	Fc gamma R-mediated phagocytosis	MYO10	0.171158	0.281704	1.12328	-0.47447	0.467441	8.87946	0	1 x 11	1	1	1	0	1	0	1
25	Fc epsilon RI signaling pathway	PLA2G4B	0.0497192	0.441189	1.10167	-1.29983	0.658387	14.6891	0	1 x 12	0	0	1	0	0	0	0
26	Fc epsilon RI signaling pathway	PRKCA	0.122645	0.321713	1.10167	-0.799143	0.57775	11.8867	0	1 x 12	0	1	1	0	1	0	0
27	GnRH signaling pathway	PLA2G4B	0.119323	0.294559	1.10167	-0.680242	0.540576	10.7903	0	1 x 12	1	1	0	1	1	1	0
28	Cytokine-cytokine receptor interaction	CSF2RA	0.162221	0.321838	1.08357	-0.680242	0.729112	17.8901	0	1 x 12	0	1	1	1	0	1	1
29	Cytosolic DNA-sensing pathway	CASP1	0.0875224	0.384898	1.08357	-0.962292	0.468228	8.89863	0	1 x 13	1	1	0	0	0	0	0
30	HIF-1 signaling pathway	EIF4E	0.107336	0.284776	1.08357	-0.716943	0.573709	11.7625	0	1 x 12	0	1	1	1	0	0	0
31	Arachidonic acid metabolism	C05951	0.137625	0.26244	1.05196	-0.506531	0.552949	11.1443	0	1 x 12	0	1	1	1	0	0	0
32	NOD-like receptor signaling pathway	CASP5	0.112228	0.230072	1.05196	-0.624307	0.479255	9.16974	0	1 x 13	1	1	1	0	1	1	0
33	Arachidonic acid metabolism	C04853	0.09436	0.229285	1.03736	-0.649769	0.493566	9.53008	0	1 x 13	0	1	0	1	0	0	0
34	Cell adhesion molecules (CAMs)	F11R	0.0667241	0.285035	1.02333	-1.1121	0.315913	5.59143	2.65894e-08	1 x 14	0	1	1	1	0	0	0
35	Fc gamma R-mediated phagocytosis	C01245	0.144356	0.296418	1.02333	-0.479362	0.533639	10.5962	0	1 x 12	1	1	1	0	1	0	1
36	Metabolism of xenobiotics by cytochrome P450	C19562	0.0822543	0.319272	1.02333	-0.664666	0.437691	8.1747	5.10703e-15	1 x 13	0	1	1	0	1	0	1
37	PI3K-Akt signaling pathway	RXRA	0.105975	0.237904	0.962466	-0.604861	0.355536	6.38783	3.46094e-10	1 x 12	0	1	1	1	0	1	1
38	Cytokine-cytokine receptor interaction	CSF3R	0.147264	0.243969	0.951279	-0.624307	0.600302	12.6046	0	1 x 12	0	1	1	1	0	1	1
39	NOD-like receptor signaling pathway	PSTPIP1	0.0145043	0.258979	0.951279	-0.697165	0.42465	7.87655	3.66374e-14	1 x 14	0	0	0	1	0	0	1
40	Osteoclast differentiation	MAPK1	0.128607	0.295659	0.951279	-0.765121	0.580382	11.9682	0	1 x 12	1	0	1	1	1	0	1
41	Pyrimidine metabolism	C00672	0.150812	0.227759	0.951279	-0.469399	0.413772	7.63243	1.78746e-13	1 x 11	0	1	1	1	1	0	1
42	Synaptic vesicle cycle	SNAP25	0.074026	0.176087	0.94042	-0.358596	0.396556	7.25406	1.96021e-12	1 x 14	0	0	1	1	0	1	0
43	Fc epsilon RI signaling pathway	FCER1G	0.14192	0.285942	0.928746	-0.799143	0.831436	25.129	0	1 x 12	1	1	1	0	1	0	1
44	Tryptophan metabolism	C05640	0.0819162	0.163458	0.928746	-0.353692	0.573958	11.7702	0	1 x 13	1	1	1	0	1	1	1
45	Bile secretion	RXRA	0.09188	0.18051	0.916601	-0.567723	0.449002	8.43846	8.88178e-16	1 x 13	0	0	1	1	1	0	1
46	Cytokine-cytokine receptor interaction	IL10RA	0.123039	0.230699	0.90385	-0.594211	0.377254	6.84062	2.44813e-11	1 x 10	0	0	1	0	0	0	1
47	Tryptophan metabolism	C05643	0.0649231	0.25275	0.880281	-0.680242	0.522307	10.2855	0	1 x 13	0	1	1	0	0	0	1
48	Fc epsilon RI signaling pathway	GAB2	0.136751	0.238092	0.869278	-0.484451	0.718034	17.3243	0	1 x 12	0	1	1	0	1	1	1
49	B cell receptor signaling pathway	LILRB3	0.128288	0.20702	0.855546	-0.737288	0.644615	14.1593	0	1 x 12	0	1	1	1	1	0	1
50	Cytokine-cytokine receptor interaction	IL4R	0.0847517	0.253607	0.855546	-0.89294	0.357656	6.43148	2.69578e-10	1 x 12	0	0	1	1	0	1	1
51	ECM-receptor interaction	CD36	0.103546	0.203529	0.842862	-0.489467	0.517926	10.1674	0	1 x 13	0	1	1	0	0	0	1
52	Fc epsilon RI signaling pathway	AKT3	0.0366648	0.281868	0.830587	-0.89294	0.608688	12.8831	0	1 x 12	0	1	0	0	1	0	0
53	PI3K-Akt signaling pathway	MAPK1	0.0752782	0.21755	0.810846	-0.47447	0.503587	9.78844	0	1 x 12	0	0	1	1	0	0	1
54	Fc gamma R-mediated phagocytosis	RPS6KB1	0.119009	0.235251	0.732619	-0.464866	0.468703	8.91018	0	1 x 11	0	1	1	0	0	0	1
55	NOD-like receptor signaling pathway	CASP1	0.0585938	0.268303	0.725751	-0.637185	0.671889	15.2338	0	1 x 13	1	0	0	0	0	0	0
56	Fc gamma R-mediated phagocytosis	AMPH	0.137069	0.245429	0.718525	-0.53787	0.273094	4.76724	1.49829e-06	1 x 10	0	1	1	1	0	0	1
57	Inflammatory mediator regulation of TRP channels	C01245	0.0886155	0.166609	0.697616	-0.351542	0.443991	8.321	1.88738e-15	2 x 13	1	1	1	1	0	1	1
58	Neurotrophin signaling pathway	SORT1	0.0830091	0.205926	0.697616	-0.451231	0.428441	7.96257	2.08722e-14	1 x 14	0	1	1	1	0	0	1
59	Ras signaling pathway	PLA2G4B	0.133222	0.27051	0.697616	-0.716943	0.459482	8.68737	2.22045e-16	1 x 12	0	1	0	1	1	0	1
60	Leukocyte transendothelial migration	ITGB2	0.0647739	0.208491	0.691343	-0.614622	0.570107	11.6529	0	1 x 13	0	0	1	1	1	0	1
61	Cell adhesion molecules (CAMs)	PECAM1	0.0602306	0.234118	0.679079	-0.531642	0.730209	17.9477	0	1 x 13	0	0	1	0	1	0	1
62	Leukocyte transendothelial migration	PECAM1	0.059305	0.234159	0.673065	-0.53787	0.730268	17.9508	0	1 x 13	0	0	1	0	1	0	1
63	Glycosaminoglycan degradation	G01391	0.0607431	0.207578	0.644756	-0.460056	0.775276	20.6121	0	1 x 13	1	0	1	0	0	0	1
64	Cysteine and methionine metabolism	C00320	0.10754	0.204643	0.619447	-0.604861	0.452105	8.5117	4.44089e-16	1 x 14	0	1	1	1	0	0	1
65	Cysteine and methionine metabolism	Sulfur metabolism	0.106743	0.204604	0.614719	-0.614622	0.452143	8.51259	4.44089e-16	1 x 14	0	1	1	1	0	0	1
66	Glycosphingolipid biosynthesis - lacto and neolacto series	G00088	0.0666911	0.165288	0.614719	-0.372997	0.524661	10.3494	0	1 x 14	1	0	1	1	0	1	0
67	Inflammatory mediator regulation of TRP channels	C00219	0.0837665	0.156534	0.600561	-0.293725	0.467369	8.87772	0	1 x 14	0	1	1	1	1	1	1
68	Rap1 signaling pathway	ITGAL	0.0478102	0.184881	0.584097	-0.551013	0.537454	10.7025	0	1 x 14	0	1	1	1	0	0	1
69	Arachidonic acid metabolism	C02198	0.027536	0.165294	0.540038	-0.489467	0.72377	17.6137	0	1 x 13	0	1	0	0	0	1	0
70	Axon guidance	PLXNC1	0.0439013	0.176527	0.536444	-0.567723	0.606153	12.7982	0	1 x 13	1	0	1	0	1	0	1
71	Neuroactive ligand-receptor interaction	TSPO	0.064087	0.14701	0.44518	-0.430878	0.629425	13.6023	0	1 x 14	0	1	1	1	0	1	1

## Sheet: Table S13 - Spots F
Data Sheet 2: sink-spot association
Autoimmunity, autoinflammation and inflammation: a systems view on signaling pathway deregulation profiles
Arsen Arakelyan*, Lilit Nersisyan, David Poghosyan, Lusine Khondkaryan, Anna Hakobyan, Henry Löffler-Wirth, Evie Melanitou and Hans Binder
* Correspondence: Arsen Arakelyan: aarakaleyan@sci.am
Rank	The rank of a sink is based on its maximum PSF value across the samples
Pathway	KEGG pathway containing the sink
Sink	Sink (target node) symbol
Mean PSF	mean PSF value of the sink across the samples
SD PSF	standard deviation of the PSF values of the sink across the samples
max PSF	the maximum of the PSF values of the sink across the samples
min PSF	the minimum of the PSF values of the sink across the samples
correlation	correlation of the sink profile to the metagene profile
t score	the t test statistic of PSF value deregulations
p value	the p value of the t statistic
Metagene	coordinates of the metagene in the SOM portrait
Rank	Pathway	Sink	Mean PSF	SD PSF	max PSF	min PSF	correlation	t score	p value	Metagene	Diseases with spots (1 - significant deregulation of sink, 0 - no change)
											BD	MS	PSTPIP1	SS	T1D
1	Leukocyte transendothelial migration	CDC42	0.0680706	0.326429	1.6024	-0.697165	0.263412	4.58538	3.40992e-06	2 x 35	0	1	0	1	0
2	B cell receptor signaling pathway	C01245	0.128005	0.287823	1.4773	-0.525145	0.161666	2.75102	0.00316283	2 x 33	1	1	1	0	1
3	HIF-1 signaling pathway	HMOX1	0.117899	0.386224	1.4773	-1.1121	0.812315	23.3893	0	1 x 34	1	0	1	1	0
4	Leukocyte transendothelial migration	RAC2	0.0816377	0.376737	1.4773	-0.680242	0.224779	3.87382	6.66332e-05	2 x 35	0	0	0	1	0
5	Chemokine signaling pathway	PXN	0.043791	0.342809	1.39358	-1.1121	0.334204	5.95463	3.86735e-09	1 x 35	0	0	0	1	0
6	HIF-1 signaling pathway	HK1	0.121002	0.337086	1.39358	-0.614622	0.881421	31.3373	0	1 x 34	0	0	1	0	0
7	HIF-1 signaling pathway	EGF	0.153251	0.417763	1.32633	-1.29983	0.747715	18.9095	0	1 x 34	0	1	1	0	0
8	TNF signaling pathway	CREB3	0.0979252	0.316124	1.32633	-0.637185	0.314633	5.56628	3.02857e-08	2 x 34	0	1	0	0	1
9	HIF-1 signaling pathway	TIMP1	0.185772	0.348747	1.27457	-0.697165	0.84576	26.6186	0	1 x 34	1	0	1	1	1
10	HIF-1 signaling pathway	VEGFA	0.120512	0.33953	1.27457	-0.799143	0.933727	43.8006	0	1 x 34	0	0	1	1	1
11	Chemokine signaling pathway	WAS	0.0638909	0.31652	1.23277	-0.680242	0.15178	2.57869	0.00521235	1 x 35	0	1	1	0	0
12	HIF-1 signaling pathway	EDN1	0.155433	0.364647	1.23277	-0.604861	0.868165	29.3767	0	1 x 34	1	1	1	0	1
13	HIF-1 signaling pathway	PDK1	0.00437164	0.396244	1.23277	-0.834709	0.839908	25.988	0	1 x 34	0	0	0	0	0
14	Leukocyte transendothelial migration	RAC1	0.0833135	0.29296	1.23277	-0.574691	0.349352	6.26113	7.09911e-10	2 x 35	0	0	0	1	0
15	HIF-1 signaling pathway	ALDOA	0.15916	0.315989	1.14801	-0.637185	0.88538	31.9834	0	1 x 34	0	0	1	0	1
16	HIF-1 signaling pathway	PFKFB3	0.161887	0.406517	1.14801	-1.29983	0.846468	26.6972	0	1 x 34	0	0	1	1	0
17	PI3K-Akt signaling pathway	PKN3...	0.110271	0.197522	1.14801	-0.394291	0.368332	6.65309	7.44476e-11	1 x 33	1	0	1	0	1
18	Chemokine signaling pathway	CRK	0.0714836	0.319194	1.12328	-0.834709	0.300257	5.28608	1.25346e-07	1 x 35	0	0	0	0	0
19	HIF-1 signaling pathway	NPPA	0.120185	0.286703	1.12328	-0.544966	0.887328	32.3129	0	1 x 34	0	1	1	0	1
20	HIF-1 signaling pathway	ANGPT1	0.127056	0.313089	1.08357	-0.765121	0.869551	29.5686	0	1 x 34	0	1	1	1	1
21	HIF-1 signaling pathway	CDKN1A	0.0160113	0.411367	1.05196	-1.29983	0.901028	34.883	0	1 x 34	0	1	0	1	0
22	HIF-1 signaling pathway	FLT1	0.109102	0.310471	1.05196	-0.664666	0.917704	38.7923	0	1 x 34	1	1	1	0	0
23	HIF-1 signaling pathway	PGK1	0.103232	0.332804	1.05196	-0.737288	0.940163	46.3367	0	1 x 34	1	0	0	1	1
24	HIF-1 signaling pathway	ENO1	0.0388591	0.334025	1.03736	-0.697165	0.818426	23.9183	0	1 x 34	0	1	1	0	1
25	HIF-1 signaling pathway	EPO	0.126688	0.294528	1.03736	-0.525145	0.874514	30.2795	0	1 x 34	1	1	1	0	0
26	Chemokine signaling pathway	STAT1	0.0480601	0.293503	1.02333	-0.716943	0.248032	4.29951	1.18037e-05	1 x 35	0	0	0	0	0
27	mTOR signaling pathway	VEGFA	0.0957456	0.212571	0.996596	-0.479362	0.556585	11.2503	0	1 x 34	0	1	1	1	1
28	HIF-1 signaling pathway	BCL2	0.0764391	0.291811	0.984313	-0.716943	0.912652	37.496	0	1 x 34	0	1	1	0	0
29	HIF-1 signaling pathway	GAPDH	0.116375	0.298186	0.984313	-0.649769	0.938532	45.6576	0	1 x 34	1	0	1	1	1
30	HIF-1 signaling pathway	TFRC	0.0598433	0.323527	0.984313	-0.737288	0.944833	48.4395	0	1 x 34	0	1	0	1	0
31	HIF-1 signaling pathway	LDHA	0.128727	0.304048	0.973762	-0.680242	0.937926	45.4119	0	1 x 34	1	0	1	1	1
32	HIF-1 signaling pathway	NOS2	0.124093	0.287472	0.973762	-0.637185	0.911296	37.1661	0	1 x 34	0	1	1	1	1
33	Axon guidance	GNAI1	0.0134161	0.22845	0.962466	-0.518544	0.390161	7.11587	4.60854e-12	1 x 35	0	0	0	1	0
34	HIF-1 signaling pathway	LTBR	0.144992	0.317546	0.962466	-0.716943	0.866991	29.2165	0	1 x 34	1	1	1	1	1
35	HIF-1 signaling pathway	TEK	0.104289	0.301503	0.951279	-0.737288	0.920983	39.6966	0	1 x 34	0	1	1	0	1
36	HIF-1 signaling pathway	SERPINE1	0.107436	0.286634	0.928746	-0.624307	0.929436	42.2996	0	1 x 34	1	1	1	0	1
37	HIF-1 signaling pathway	NOS3	0.107885	0.310826	0.90385	-0.737288	0.883743	31.7125	0	1 x 34	0	0	1	0	1
38	HIF-1 signaling pathway	TF	0.0937378	0.293377	0.892594	-0.649769	0.920548	39.5737	0	1 x 34	0	1	1	0	0
39	HIF-1 signaling pathway	SLC2A1	0.115911	0.299445	0.880281	-0.649769	0.934743	44.1766	0	1 x 34	1	1	1	0	0
40	HIF-1 signaling pathway	PFKL	0.0972129	0.312746	0.810846	-0.765121	0.92409	40.6046	0	1 x 34	1	0	1	0	1
41	Mineral absorption	ATP2B1	0.0345659	0.239822	0.765985	-0.50109	0.475536	9.0777	0	1 x 34	1	0	1	0	1
42	Thyroid hormone signaling pathway	HIF1A	0.0731937	0.1925	0.697616	-0.479362	0.439811	8.22376	3.66374e-15	1 x 33	0	1	1	1	0

## Sheet: Table S14 - Spots G
Data Sheet S4: sink-spot association
Autoimmunity, autoinflammation and inflammation: a systems view on signaling pathway deregulation profiles
Arsen Arakelyan*, Lilit Nersisyan, David Poghosyan, Lusine Khondkaryan, Anna Hakobyan, Henry Löffler-Wirth, Evie Melanitou and Hans Binder
* Correspondence: Arsen Arakelyan: aarakaleyan@sci.am
Rank	The rank of a sink is based on its maximum PSF value across the samples
Pathway	KEGG pathway containing the sink
Sink	Sink (target node) symbol
Mean PSF	mean PSF value of the sink across the samples
SD PSF	standard deviation of the PSF values of the sink across the samples
max PSF	the maximum of the PSF values of the sink across the samples
min PSF	the minimum of the PSF values of the sink across the samples
correlation	correlation of the sink profile to the metagene profile
t score	the t test statistic of PSF value deregulations
p value	the p value of the t statistic
Metagene	coordinates of the metagene in the SOM portrait
Rank	Pathway	Sink	Mean PSF	SD PSF	max PSF	min PSF	correlation	t score	p value	Metagene	Diseases with spots (1 - significant deregulation of sink, 0 - no change)
											PSTPIP1	SLE
1	Antigen processing and presentation	KIR2DS2	-0.183032	0.45676	2.09866	-1.29983	0.476486	9.10113	0	35 x 35	1	1
2	Cell cycle	MCM2	0.042329	0.60265	2.09866	-1.1121	0.382259	6.94679	1.29226e-11	35 x 31	0	0
3	Cell cycle	RAD21	-0.198083	0.647054	2.09866	-1.29983	0.665889	14.9885	0	35 x 35	0	1
4	Chemokine signaling pathway	GSK3A...	-0.0541682	0.480762	2.09866	-1.29983	0.324638	5.76378	1.077e-08	35 x 32	0	1
5	Fc gamma R-mediated phagocytosis	CFL1	-0.181111	0.695921	2.09866	-1.29983	0.399679	7.322	1.28253e-12	35 x 33	0	1
6	Natural killer cell mediated cytotoxicity	KLRC2	-0.350239	0.54419	2.09866	-1.29983	0.292635	5.13916	2.58152e-07	35 x 35	1	1
7	Ras signaling pathway	FASLG	-0.113837	0.372842	2.09866	-1.1121	0.314983	5.57316	2.9228e-08	35 x 35	1	1
8	Steroid hormone biosynthesis	C13712	-0.160882	0.427486	2.09866	-1.29983	0.216247	3.71941	0.00012046	35 x 35	1	0
9	Cell adhesion molecules (CAMs)	CD22	-0.0321234	0.382942	1.6024	-0.89294	0.587095	12.1788	0	35 x 33	0	1
10	Ovarian steroidogenesis	HSD17B2	-0.167846	0.410637	1.6024	-1.29983	0.25141	4.362	9.04651e-06	35 x 35	1	0
11	p53 signaling pathway	ZMAT3	-0.0734034	0.356013	1.6024	-0.716943	0.600322	12.6052	0	33 x 35	0	1
12	Regulation of actin cytoskeleton	PXN	-0.146819	0.299042	1.6024	-0.962292	0.240723	4.1649	2.07216e-05	34 x 35	0	1
13	FoxO signaling pathway	ATM	-0.039485	0.276108	1.4773	-0.624307	0.425866	7.90408	3.06422e-14	35 x 31	0	1
14	Cell cycle	E2F4	-0.111114	0.408858	1.39358	-1.29983	0.625648	13.468	0	35 x 35	1	1
15	Complement and coagulation cascades	PLAUR	-0.0339944	0.490181	1.39358	-1.29983	0.208607	3.58192	0.000200807	35 x 32	0	1
16	Cytokine-cytokine receptor interaction	IL18R1	-0.206355	0.499412	1.39358	-1.29983	0.0766858	1.29158	0.0987806	35 x 35	0	1
17	p53 signaling pathway	PERP	-0.0754175	0.265454	1.39358	-0.624307	0.627168	13.5218	0	33 x 35	0	1
18	Steroid hormone biosynthesis	C13713	-0.223032	0.410036	1.39358	-1.29983	0.267525	4.66246	2.41381e-06	35 x 35	1	1
19	Cell adhesion molecules (CAMs)	PTPRM	-0.128318	0.362394	1.32633	-1.1121	0.36916	6.6704	6.72447e-11	35 x 35	1	1
20	VEGF signaling pathway	BAD	-0.00487719	0.307239	1.32633	-1.1121	0.45178	8.50402	5.55112e-16	35 x 30	0	1
21	Cytokine-cytokine receptor interaction	CCR5	-0.068301	0.294375	1.27457	-0.765121	0.205146	3.51986	0.000251631	33 x 35	1	1
22	Cytokine-cytokine receptor interaction	IL2RG	0.0184469	0.314895	1.27457	-0.765121	0.581389	11.9996	0	35 x 33	1	1
23	Dopaminergic synapse	KIF5A	-0.0136446	0.288086	1.27457	-0.664666	0.458813	8.67134	2.22045e-16	35 x 31	0	1
24	Fc gamma R-mediated phagocytosis	MARCKS	-0.224982	0.407082	1.27457	-1.1121	0.540766	10.7957	0	35 x 35	1	1
25	GABAergic synapse	PLCL1	0.0252164	0.335972	1.27457	-0.737288	0.484872	9.31	0	35 x 31	0	1
26	p53 signaling pathway	PMAIP1	-0.0542782	0.346626	1.27457	-0.89294	0.41521	7.66446	1.45439e-13	33 x 35	0	1
27	TGF-beta signaling pathway	ID1	-0.0375973	0.269459	1.27457	-0.567723	0.474991	9.06424	0	35 x 33	0	1
28	VEGF signaling pathway	CASP9	-0.00583983	0.297289	1.27457	-0.89294	0.483243	9.26918	0	35 x 30	1	1
29	Mucin type O-Glycan biosynthesis	G00027	-0.00499049	0.183801	1.23277	-0.614622	0.369099	6.66914	6.77458e-11	34 x 30	1	1
30	Progesterone-mediated oocyte maturation	ARAF	-0.0296375	0.244257	1.23277	-0.604861	0.424197	7.8663	3.91909e-14	35 x 31	1	1
31	Cell adhesion molecules (CAMs)	OCLN	-0.0235538	0.326353	1.19799	-1.29983	0.262746	4.57293	3.60414e-06	35 x 31	0	1
32	Cytokine-cytokine receptor interaction	IL6R	-0.0511168	0.280733	1.19799	-0.697165	0.243349	4.21318	1.69619e-05	35 x 31	0	1
33	Mucin type O-Glycan biosynthesis	G00035	-0.0057077	0.182843	1.19799	-0.624307	0.369378	6.67497	6.5458e-11	34 x 30	1	1
34	Wnt signaling pathway	SIAH1	-0.121772	0.255688	1.17291	-0.680242	0.377834	6.8529	2.27447e-11	33 x 35	1	1
35	B cell receptor signaling pathway	GSK3B	-0.107812	0.314205	1.14801	-1.29983	0.250495	4.34505	9.72626e-06	35 x 33	0	1
36	Circadian rhythm	RORA	-0.105082	0.259376	1.14801	-0.697165	0.376944	6.83407	2.54599e-11	35 x 35	1	1
37	Cytokine-cytokine receptor interaction	IL23R	-0.0521693	0.204066	1.14801	-0.604861	0.314908	5.57168	2.94531e-08	35 x 31	0	1
38	p53 signaling pathway	CCNG1	-0.0774103	0.296452	1.14801	-0.680242	0.510911	9.9806	0	33 x 35	0	1
39	Complement and coagulation cascades	F8	-0.211719	0.493518	1.12328	-1.29983	0.428815	7.9711	1.96509e-14	35 x 35	0	0
40	p53 signaling pathway	SIAH1	-0.105543	0.306612	1.12328	-0.716943	0.558343	11.3019	0	33 x 35	0	1
41	Ras signaling pathway	RAP1A	-0.0633962	0.289849	1.08357	-0.89294	0.495203	9.57192	0	35 x 33	0	1
42	T cell receptor signaling pathway	NFKB1	-0.127376	0.398165	1.08357	-1.1121	0.336976	6.01032	2.85515e-09	33 x 35	1	1
43	Adipocytokine signaling pathway	IRS1	-0.167729	0.367109	1.06726	-1.29983	0.291391	5.11526	2.89911e-07	35 x 35	0	1
44	Insulin signaling pathway	PPARGC1A	-0.0733362	0.289342	1.06726	-0.799143	0.534437	10.6184	0	35 x 33	0	1
45	p53 signaling pathway	IGFBP3	-0.153694	0.281181	1.06726	-0.834709	0.445583	8.35821	1.44329e-15	34 x 35	1	1
46	Cytokine-cytokine receptor interaction	IL2RA	-0.200419	0.390974	1.05196	-1.1121	0.482719	9.25606	0	35 x 35	1	1
47	ECM-receptor interaction	ITGA6	-0.0511644	0.249628	1.05196	-0.737288	0.550751	11.0807	0	35 x 33	0	1
48	Regulation of actin cytoskeleton	MSN	-0.108417	0.335804	1.05196	-1.1121	0.413334	7.62268	1.90292e-13	34 x 35	0	1
49	TGF-beta signaling pathway	ROCK1	-0.187727	0.378664	1.05196	-1.29983	0.29637	5.21101	1.81664e-07	33 x 35	1	1
50	Neuroactive ligand-receptor interaction	LPAR6	-0.039975	0.333949	1.03736	-0.962292	0.467192	8.87342	0	35 x 33	0	1
51	TGF-beta signaling pathway	RPS6KB1	-0.177593	0.351377	1.03736	-1.29983	0.356945	6.41682	2.93207e-10	34 x 35	1	1
52	TNF signaling pathway	IKBKG	-0.134737	0.335469	1.03736	-0.89294	0.658991	14.7129	0	35 x 35	1	1
53	Cytokine-cytokine receptor interaction	IL21R	-0.0354837	0.309735	1.02333	-0.834709	0.460852	8.72024	1.11022e-16	33 x 35	1	1
54	Regulation of actin cytoskeleton	ACTN4	-0.0134588	0.245212	1.02333	-0.664666	0.402989	7.39435	8.14127e-13	33 x 32	0	1
55	Adherens junction	NLK	-0.0748375	0.219941	1.0101	-0.716943	0.459006	8.67596	2.22045e-16	33 x 35	1	1
56	NF-kappa B signaling pathway	PLCG1	-0.198052	0.386864	1.0101	-1.1121	0.586546	12.1615	0	35 x 35	1	1
57	T cell receptor signaling pathway	NFATC1	-0.0960469	0.226004	1.0101	-0.544966	0.711643	17.0104	0	35 x 35	0	1
58	Thyroid hormone signaling pathway	FOXO1	-0.108335	0.291209	0.996596	-1.29983	0.544728	10.9079	0	35 x 32	0	1
59	T cell receptor signaling pathway	CD3E	-0.0833176	0.284879	0.984313	-0.799143	0.634347	13.7799	0	35 x 35	1	1
60	T cell receptor signaling pathway	CD40LG	-0.1254	0.392819	0.984313	-1.29983	0.572935	11.7389	0	35 x 33	1	1
61	Cell adhesion molecules (CAMs)	ICOS	-0.00153433	0.275209	0.973762	-0.962292	0.493827	9.53672	0	35 x 30	0	0
62	ErbB signaling pathway	GSK3B	-0.243429	0.333428	0.973762	-1.29983	0.468619	8.90813	0	35 x 35	0	1
63	Fructose and mannose metabolism	C03827	-0.0741178	0.186703	0.973762	-0.484451	0.741995	18.5861	0	35 x 33	0	1
64	Propanoate metabolism	C01013	-0.0195521	0.202677	0.973762	-0.567723	0.511644	9.99999	0	34 x 31	0	1
65	Axon guidance	CDC42	-0.100393	0.209717	0.962466	-0.962292	0.0913458	1.5404	0.0622925	33 x 32	0	1
66	Intestinal immune network for IgA production	ICOS	-0.00355874	0.278516	0.962466	-1.1121	0.488349	9.39758	0	35 x 31	0	0
67	mTOR signaling pathway	EIF4E	-0.0106727	0.18093	0.962466	-0.551013	0.521802	10.2718	0	35 x 30	0	1
68	Aldosterone-regulated sodium reabsorption	ATP1B4...	-0.0757902	0.27521	0.94042	-0.89294	0.622777	13.3668	0	35 x 33	0	1
69	FoxO signaling pathway	IL7R	-0.0877847	0.269214	0.94042	-0.834709	0.417811	7.72259	9.99201e-14	35 x 32	1	1
70	Gastric acid secretion	EZR	-0.0758322	0.278049	0.94042	-0.834709	0.36006	6.48114	2.02583e-10	35 x 33	1	0
71	Alanine, aspartate and glutamate metabolism	Purine metabolism	-0.0167632	0.16279	0.916601	-0.403262	0.593488	12.383	0	35 x 30	0	0
72	Cell adhesion molecules (CAMs)	CD40	-0.0472365	0.260826	0.916601	-0.664666	0.458884	8.67306	2.22045e-16	35 x 31	1	1
73	ECM-receptor interaction	ITGB4	0.00589774	0.223781	0.916601	-0.680242	0.431039	8.02185	1.39888e-14	35 x 30	0	1
74	ErbB signaling pathway	CDKN1B	-0.299532	0.362784	0.916601	-1.29983	0.693464	16.1629	0	35 x 35	1	1
75	Aminoacyl-tRNA biosynthesis	C06112	-0.0311471	0.179319	0.90385	-0.455605	0.555585	11.2211	0	35 x 31	0	1
76	Axon guidance	CFL1	-0.23399	0.387704	0.90385	-1.29983	0.635462	13.8205	0	35 x 35	1	1
77	Cell adhesion molecules (CAMs)	CD2	-0.0670492	0.218569	0.90385	-0.624307	0.347184	6.21693	9.09925e-10	35 x 35	1	1
78	Cell adhesion molecules (CAMs)	CD40LG	-0.0485711	0.26142	0.90385	-0.680242	0.458189	8.65643	2.22045e-16	35 x 31	1	1
79	Cytokine-cytokine receptor interaction	TGFBR2	-0.129691	0.265422	0.90385	-0.716943	0.396017	7.24237	2.10809e-12	33 x 35	1	1
80	Arachidonic acid metabolism	C05959	-0.204486	0.326209	0.892594	-1.1121	0.330463	5.87974	5.79718e-09	35 x 35	1	1
81	Cytokine-cytokine receptor interaction	CD40	-0.0499258	0.262114	0.892594	-0.697165	0.457408	8.63776	2.22045e-16	35 x 31	1	1
82	Leukocyte transendothelial migration	ITGA4	-0.115083	0.351791	0.892594	-0.962292	0.463968	8.79533	0	33 x 35	1	1
83	Cytokine-cytokine receptor interaction	IL12RB1	-0.0885427	0.296221	0.880281	-1.29983	0.270072	4.71031	1.94345e-06	35 x 35	0	1
84	Intestinal immune network for IgA production	CD40	-0.0513268	0.262904	0.880281	-0.716943	0.456495	8.61597	2.22045e-16	35 x 31	1	1
85	p53 signaling pathway	DDB2	-0.0786399	0.239858	0.880281	-0.637185	0.550319	11.0682	0	33 x 35	0	1
86	Regulation of actin cytoskeleton	PFN3...	-0.00608261	0.204168	0.880281	-0.489467	0.455053	8.58165	3.33067e-16	35 x 30	0	1
87	Steroid hormone biosynthesis	C18042	-0.210149	0.332779	0.880281	-1.29983	0.326472	5.8002	8.87479e-09	35 x 35	1	1
88	Focal adhesion	BAD	-0.0950041	0.268539	0.869278	-0.89294	0.243441	4.21488	1.68421e-05	35 x 31	0	0
89	Aldosterone-regulated sodium reabsorption	FXYD4	-0.0885335	0.234523	0.855546	-0.737288	0.683572	15.7273	0	35 x 34	1	1
90	Aminoacyl-tRNA biosynthesis	C06113	-0.048626	0.20389	0.855546	-0.47447	0.594405	12.4126	0	35 x 33	1	1
91	Insulin signaling pathway	FBP1	-0.0288729	0.241026	0.855546	-0.737288	0.532966	10.5775	0	35 x 32	0	1
92	PI3K-Akt signaling pathway	TP53	-0.14538	0.242866	0.855546	-0.834709	0.393812	7.19461	2.83529e-12	34 x 35	1	1
93	Arachidonic acid metabolism	C14772	-0.0664077	0.254443	0.819517	-0.544966	0.521175	10.2549	0	35 x 32	1	1
94	Cytokine-cytokine receptor interaction	IL7R	-0.0706151	0.24661	0.819517	-0.962292	0.41172	7.58682	2.39586e-13	35 x 31	0	1
95	Natural killer cell mediated cytotoxicity	BID	-0.149753	0.295354	0.819517	-0.962292	0.0441142	0.741526	0.229496	35 x 35	1	1
96	Natural killer cell mediated cytotoxicity	CASP3	-0.188006	0.313222	0.819517	-1.1121	0.286339	5.01859	4.61625e-07	35 x 35	0	1
97	p53 signaling pathway	RCHY1	-0.122377	0.273855	0.819517	-0.604861	0.641476	14.042	0	34 x 35	0	1
98	Adherens junction	SMAD2	-0.147662	0.305782	0.810846	-0.799143	0.494081	9.54323	0	34 x 35	1	1
99	Arachidonic acid metabolism	C14773	-0.0676674	0.254749	0.810846	-0.551013	0.520214	10.2289	0	35 x 32	1	1
100	Phosphatidylinositol signaling system	INPP4A	-0.086378	0.205484	0.810846	-0.594211	0.606131	12.7975	0	35 x 33	1	1
101	Arachidonic acid metabolism	C14774	-0.0689395	0.255084	0.801481	-0.559149	0.519282	10.2038	0	35 x 32	1	1
102	Neurotrophin signaling pathway	GSK3B	-0.118474	0.257023	0.801481	-0.765121	0.332048	5.91143	4.88668e-09	35 x 33	0	1
103	T cell receptor signaling pathway	CD247	-0.20957	0.247285	0.801481	-0.737288	0.673149	15.286	0	35 x 35	1	1
104	Arachidonic acid metabolism	C14775	-0.0702484	0.255485	0.791388	-0.567723	0.518212	10.1751	0	35 x 32	1	1
105	Natural killer cell mediated cytotoxicity	NCR3	-0.138274	0.243403	0.791388	-0.834709	0.277097	4.84289	1.05647e-06	35 x 35	1	1
106	ErbB signaling pathway	CDKN1A	-0.132484	0.268389	0.783179	-0.799143	0.276693	4.83525	1.09463e-06	35 x 33	1	1
107	Neurotrophin signaling pathway	BAD	-0.083897	0.225265	0.783179	-0.765121	0.254291	4.41541	7.18914e-06	35 x 32	0	0
108	GABAergic synapse	PRKACA	-0.0574178	0.254969	0.740392	-0.799143	0.588269	12.2161	0	35 x 35	0	1
109	Hippo signaling pathway	SMAD7	-0.168797	0.325888	0.740392	-1.1121	0.373083	6.75269	4.13471e-11	35 x 35	1	1
110	Insulin signaling pathway	PCK1	-0.0104748	0.255022	0.740392	-0.834709	0.505208	9.83072	0	35 x 31	0	1
111	Adrenergic signaling in cardiomyocytes	ATP2B1	-0.105245	0.215338	0.732619	-0.649769	0.53686	10.6859	0	35 x 35	1	1
112	Cholinergic synapse	CACNA1A	-0.0657236	0.216557	0.732619	-0.716943	0.359643	6.47251	2.12919e-10	35 x 32	0	1
113	Aminoacyl-tRNA biosynthesis	C02047	-0.0206729	0.186551	0.725751	-0.469399	0.579805	11.9503	0	35 x 31	1	1
114	Aminoacyl-tRNA biosynthesis	C02987	-0.0382355	0.140519	0.725751	-0.341211	0.606402	12.8065	0	35 x 31	0	1
115	B cell receptor signaling pathway	NFATC1	-0.0618099	0.171538	0.725751	-0.451231	0.625163	13.4508	0	35 x 33	0	1
116	Progesterone-mediated oocyte maturation	PDE3B	-0.0502937	0.183172	0.725751	-0.423382	0.601672	12.6496	0	35 x 33	1	1
117	Terpenoid backbone biosynthesis	C03461	-0.18388	0.265942	0.725751	-0.962292	0.462577	8.76176	1.11022e-16	35 x 35	0	1
118	MAPK signaling pathway	NFATC3	-0.338612	0.487523	0.718525	-1.29983	0.645853	14.206	0	35 x 35	0	1
119	Porphyrin and chlorophyll metabolism	C02987	-0.0387348	0.14048	0.718525	-0.343142	0.606329	12.8041	0	35 x 31	0	1
120	Dopaminergic synapse	SCN1A	-0.0947714	0.192411	0.711484	-0.737288	0.196528	3.36591	0.000434424	33 x 33	0	1
121	Insulin signaling pathway	G6PC	-0.00885668	0.232728	0.711484	-0.716943	0.51583	10.1113	0	33 x 33	0	1
122	ErbB signaling pathway	EIF4EBP1	-0.212096	0.318841	0.704812	-1.29983	0.20703	3.55361	0.000222658	35 x 35	0	1
123	Retrograde endocannabinoid signaling	CACNA1A	-0.0373409	0.196944	0.697616	-0.799143	0.384665	6.99808	9.46843e-12	35 x 31	0	1
124	beta-Alanine metabolism	Propanoate metabolism	-0.0168597	0.201863	0.691343	-0.614622	0.584534	12.0981	0	33 x 33	0	1
125	Neuroactive ligand-receptor interaction	PTGDR	-0.136052	0.227989	0.679079	-1.29983	0.384107	6.98617	1.01786e-11	35 x 35	1	1
126	Serotonergic synapse	ADCY5	-0.196433	0.348582	0.679079	-1.29983	0.459207	8.68079	2.22045e-16	35 x 35	1	1
127	FoxO signaling pathway	RBL2	-0.0402405	0.224938	0.667221	-0.664666	0.508608	9.91985	0	35 x 33	1	1
128	Cytokine-cytokine receptor interaction	IL2RB	-0.158764	0.319995	0.661931	-0.89294	0.326046	5.79174	9.28374e-09	35 x 35	1	1
129	Dopaminergic synapse	TH	-0.0472399	0.159992	0.661931	-0.484451	0.236603	4.08935	2.82417e-05	34 x 30	0	1
130	ECM-receptor interaction	ITGB7	-0.123609	0.311188	0.661931	-1.29983	0.333289	5.93629	4.27191e-09	33 x 35	1	1
131	Folate biosynthesis	C05924	-0.037749	0.173756	0.661931	-0.649769	0.509877	9.95328	0	35 x 31	0	1
132	Glutamatergic synapse	CACNA1A	-0.0654899	0.184038	0.661931	-0.604861	0.521016	10.2506	0	35 x 34	0	1
133	T cell receptor signaling pathway	DLG1	-0.213085	0.28331	0.661931	-1.1121	0.737998	18.3655	0	35 x 35	1	1
134	Dopaminergic synapse	CACNA1A	-0.0595489	0.22445	0.65625	-0.962292	0.487679	9.38066	0	35 x 33	0	1
135	Purine metabolism	C00008	-0.159543	0.205454	0.65625	-0.716943	0.566438	11.5424	0	35 x 35	1	1
136	GABAergic synapse	ADCY1	-0.053738	0.190246	0.639516	-0.664666	0.501282	9.72855	0	35 x 34	0	1
137	Retrograde endocannabinoid signaling	PRKACA	-0.0657408	0.244894	0.639516	-0.765121	0.577658	11.8838	0	35 x 35	0	1
138	TNF signaling pathway	CHUK	-0.119079	0.247974	0.639516	-0.962292	0.629717	13.6128	0	35 x 35	1	1
139	Circadian rhythm	BHLHE41	-0.149116	0.257966	0.634447	-0.89294	0.310294	5.48127	4.68733e-08	34 x 35	1	1
140	FoxO signaling pathway	CDKN1B	-0.0406824	0.237764	0.634447	-0.834709	0.397207	7.26819	1.79501e-12	35 x 32	1	1
141	Tight junction	AKT3	-0.201836	0.289522	0.630059	-1.29983	0.473183	9.01977	0	35 x 35	1	1
142	Adrenergic signaling in cardiomyocytes	ATP2A2	-0.0185447	0.185677	0.624771	-0.53787	0.512369	10.0192	0	34 x 31	0	1
143	ErbB signaling pathway	BAD	-0.209944	0.299197	0.605431	-1.29983	0.406015	7.46078	5.34905e-13	35 x 35	1	1
144	GABAergic synapse	CACNA1A	-0.0175851	0.184383	0.605431	-0.649769	0.452396	8.51858	4.44089e-16	33 x 32	0	1
145	FoxO signaling pathway	BNIP3	-0.0196515	0.198171	0.600561	-0.574691	0.3556	6.38915	3.43482e-10	35 x 30	1	0
146	HIF-1 signaling pathway	EIF4EBP1	-0.0628557	0.175486	0.600561	-0.664666	0.358097	6.44059	2.55844e-10	32 x 34	0	1
147	Cell adhesion molecules (CAMs)	CD6	-0.0492304	0.197961	0.59677	-0.637185	0.463075	8.77377	1.11022e-16	35 x 32	0	1
148	Glutamatergic synapse	PRKACA	-0.0423505	0.196121	0.592314	-0.53787	0.549794	11.053	0	35 x 33	0	1
149	Glutamatergic synapse	TRPC1	-0.0821489	0.193826	0.592314	-0.594211	0.369816	6.68413	6.20206e-11	35 x 32	0	1
150	Serotonergic synapse	CACNA1A	-0.0503615	0.208582	0.592314	-0.89294	0.428735	7.96927	1.9984e-14	35 x 32	0	1
151	Natural killer cell mediated cytotoxicity	SH2D1B	-0.185479	0.307074	0.575144	-1.29983	0.284308	4.97984	5.55181e-07	35 x 35	0	1
152	mTOR signaling pathway	EIF4B	-0.0296123	0.176415	0.566421	-0.574691	0.222811	3.83812	7.65389e-05	34 x 30	1	0
153	Regulation of actin cytoskeleton	CFL1	-0.132435	0.199922	0.551094	-0.765121	0.477731	9.13195	0	35 x 35	0	1
154	T cell receptor signaling pathway	GRB2	-0.0516144	0.202256	0.543544	-0.624307	0.540521	10.7887	0	33 x 34	0	1
155	Thyroid hormone signaling pathway	CASP9	-0.0588538	0.207769	0.536444	-0.799143	0.306732	5.41177	6.67355e-08	35 x 31	1	0
156	Proximal tubule bicarbonate reclamation	GLUD1	-0.099142	0.180567	0.511117	-0.464866	0.548744	11.0228	0	33 x 35	1	1
157	Insulin signaling pathway	CBLC	-0.0691056	0.173366	0.484599	-0.518544	0.635386	13.8177	0	35 x 35	0	1
158	Circadian rhythm	CRY1	-0.0562284	0.185117	0.47942	-0.697165	0.206198	3.5387	0.000235043	35 x 30	0	0
159	Thyroid hormone signaling pathway	BAD	-0.0570808	0.22103	0.456657	-0.834709	0.26631	4.63966	2.67482e-06	35 x 31	0	1
160	Leukocyte transendothelial migration	ACTB	-0.0599227	0.167265	0.440502	-0.531642	0.357973	6.43802	2.59648e-10	32 x 34	1	1
161	Retrograde endocannabinoid signaling	ADCY1	-0.0642839	0.178027	0.438575	-0.680242	0.478635	9.15436	0	35 x 34	0	1
162	Lysine degradation	Citrate cycle (TCA cycle)	-0.0659202	0.176719	0.424026	-0.594211	0.442467	8.28547	2.44249e-15	32 x 34	1	1
163	Alanine, aspartate and glutamate metabolism	C00152	-0.0575287	0.148883	0.421962	-0.434629	0.632219	13.7028	0	35 x 32	0	0
164	D-Glutamine and D-glutamate metabolism	C00217	-0.0591732	0.126157	0.417867	-0.333204	0.737413	18.3336	0	33 x 35	1	1
165	NF-kappa B signaling pathway	CARD11	-0.0553281	0.147345	0.415937	-0.559149	0.559087	11.3238	0	35 x 32	0	1
166	Serotonergic synapse	TRPC1	-0.074384	0.147009	0.385603	-0.451231	0.58345	12.064	0	35 x 33	0	1
167	Aminoacyl-tRNA biosynthesis	C01931	-0.0272182	0.0859609	0.373154	-0.25512	0.624688	13.434	0	34 x 30	0	1
168	Aminoacyl-tRNA biosynthesis	C02988	-0.0356795	0.101227	0.353571	-0.349464	0.519046	10.1975	0	34 x 30	0	1
169	Aminoacyl-tRNA biosynthesis	Histidine metabolism	-0.036062	0.101382	0.352319	-0.351542	0.518932	10.1944	0	34 x 30	0	1
170	Rap1 signaling pathway	C00076	-0.0384339	0.120266	0.345848	-0.386163	0.553813	11.1694	0	35 x 30	1	1
171	MAPK signaling pathway	NFATC1	-0.255058	0.420666	0.339401	-1.29983	0.533368	10.5887	0	35 x 35	0	1
172	Circadian rhythm	PER1	-0.061202	0.125585	0.33574	-0.394291	0.435495	8.12405	7.10543e-15	33 x 32	0	1
173	Axon guidance	FYN	-0.0606397	0.152529	0.327324	-0.518544	0.420388	7.78041	6.86118e-14	35 x 33	0	1
174	Phosphatidylinositol signaling system	PPIP5K2	-0.0628704	0.140451	0.281505	-0.624307	0.364522	6.57367	1.18475e-10	34 x 31	0	1
175	Adipocytokine signaling pathway	C00165	-0.063026	0.142312	0.27882	-0.47447	0.698794	16.4048	0	35 x 33	0	1
