# Supplementary material for: Autoimmunity and autoinflammation: A systems view on signaling pathway dysregulation profiles
Source: PLoS One. 2017 Nov 3;12(11):e0187572. doi: 10.1371/journal.pone.0187572 (PMC5669448; doi:10.1371/journal.pone.0187572)
Supplement: S5 File — (XLSX) [file pone.0187572.s005.xlsx]

## Sheet: Table S15 - sink-spot distr
Data Sheet S5: Distribution of pathway sinks across spots
Autoimmunity, autoinflammation and inflammation: a systems view on signaling pathway deregulation profiles
Arsen Arakelyan*, Lilit Nersisyan, David Poghosyan, Lusine Khondkaryan, Anna Hakobyan, Henry Löffler-Wirth, Evie Melanitou and Hans Binder
* Correspondence: Arsen Arakelyan: aarakaleyan@sci.am
KEGG Pathway	Sub-type	Type	Total number of Sinks	Spot A	Spot B	Spot C	Spot D	Spot E	Spot F	Spot G	% affected sinks	Spot A	Spot B	Spot C	Spot D	Spot E	Spot F	Spot G
Apoptosis	Cell growth and death	Cellular Processes	10	1	1	1	3	0	0	0	0.6	0.166667	0.166667	0.166667	0.5	0	0	0
Cell cycle	Cell growth and death	Cellular Processes	4	0	0	0	0	0	0	3	0.75	0	0	0	0	0	0	1
Oocyte meiosis	Cell growth and death	Cellular Processes	3	0	0	0	0	0	0	0	0	-	-	-	-	-	-	-
p53 signaling pathway	Cell growth and death	Cellular Processes	35	0	2	1	0	0	0	8	0.314286	0	0.181818	0.0909091	0	0	0	0.727273
Regulation of actin cytoskeleton	Cell motility	Cellular Processes	13	1	1	1	0	1	0	5	0.692308	0.111111	0.111111	0.111111	0	0.111111	0	0.555556
Adherens junction	Cellular community	Cellular Processes	14	0	0	3	0	0	0	2	0.357143	0	0	0.6	0	0	0	0.4
Focal adhesion	Cellular community	Cellular Processes	5	0	0	0	4	0	0	1	1	0	0	0	0.8	0	0	0.2
Gap junction	Cellular community	Cellular Processes	10	0	0	3	0	0	0	0	0.3	0	0	1	0	0	0	0
Tight junction	Cellular community	Cellular Processes	12	1	2	6	0	0	0	1	0.833333	0.1	0.2	0.6	0	0	0	0.1
Calcium signaling pathway	Signal transduction	Environmental Information Processing	10	0	6	0	0	0	0	0	0.6	0	1	0	0	0	0	0
ErbB signaling pathway	Signal transduction	Environmental Information Processing	16	0	0	4	7	0	0	5	1	0	0	0.25	0.4375	0	0	0.3125
FoxO signaling pathway	Signal transduction	Environmental Information Processing	29	0	1	0	1	0	0	5	0.241379	0	0.142857	0	0.142857	0	0	0.714286
Hedgehog signaling pathway	Signal transduction	Environmental Information Processing	5	0	2	0	0	0	0	0	0.4	0	1	0	0	0	0	0
HIF-1 signaling pathway	Signal transduction	Environmental Information Processing	33	1	0	0	0	1	28	1	0.939394	0.0322581	0	0	0	0.0322581	0.903226	0.0322581
Hippo signaling pathway	Signal transduction	Environmental Information Processing	26	2	12	0	0	0	0	1	0.576923	0.133333	0.8	0	0	0	0	0.0666667
Jak-STAT signaling pathway	Signal transduction	Environmental Information Processing	8	1	0	1	0	0	0	0	0.25	0.5	0	0.5	0	0	0	0
MAPK signaling pathway	Signal transduction	Environmental Information Processing	34	0	0	1	26	0	0	2	0.852941	0	0	0.0344828	0.896552	0	0	0.0689655
mTOR signaling pathway	Signal transduction	Environmental Information Processing	8	2	0	0	0	0	1	2	0.625	0.4	0	0	0	0	0.2	0.4
NF-kappa B signaling pathway	Signal transduction	Environmental Information Processing	28	1	4	0	19	0	0	2	0.928571	0.0384615	0.153846	0	0.730769	0	0	0.0769231
Notch signaling pathway	Signal transduction	Environmental Information Processing	4	0	0	1	0	0	0	0	0.25	0	0	1	0	0	0	0
Phosphatidylinositol signaling system	Signal transduction	Environmental Information Processing	21	2	1	0	0	0	0	2	0.238095	0.4	0.2	0	0	0	0	0.4
PI3K-Akt signaling pathway	Signal transduction	Environmental Information Processing	25	2	4	2	1	2	1	1	0.52	0.153846	0.307692	0.153846	0.0769231	0.153846	0.0769231	0.0769231
Rap1 signaling pathway	Signal transduction	Environmental Information Processing	16	1	1	3	0	1	0	1	0.4375	0.142857	0.142857	0.428571	0	0.142857	0	0.142857
Ras signaling pathway	Signal transduction	Environmental Information Processing	33	0	1	1	6	1	0	2	0.333333	0	0.0909091	0.0909091	0.545455	0.0909091	0	0.181818
TGF-beta signaling pathway	Signal transduction	Environmental Information Processing	8	0	0	0	0	0	0	3	0.375	0	0	0	0	0	0	1
TNF signaling pathway	Signal transduction	Environmental Information Processing	13	0	0	0	5	0	1	2	0.615385	0	0	0	0.625	0	0.125	0.25
VEGF signaling pathway	Signal transduction	Environmental Information Processing	11	0	0	0	3	0	0	2	0.454545	0	0	0	0.6	0	0	0.4
Wnt signaling pathway	Signal transduction	Environmental Information Processing	15	1	1	4	2	0	0	1	0.6	0.111111	0.111111	0.444444	0.222222	0	0	0.111111
Cell adhesion molecules (CAMs)	Signaling molecules and interaction	Environmental Information Processing	55	0	16	6	1	3	0	8	0.618182	0	0.470588	0.176471	0.0294118	0.0882353	0	0.235294
Cytokine-cytokine receptor interaction	Signaling molecules and interaction	Environmental Information Processing	89	4	7	7	9	5	0	12	0.494382	0.0909091	0.159091	0.159091	0.204545	0.113636	0	0.272727
ECM-receptor interaction	Signaling molecules and interaction	Environmental Information Processing	25	0	3	7	0	1	0	3	0.56	0	0.214286	0.5	0	0.0714286	0	0.214286
Neuroactive ligand-receptor interaction	Signaling molecules and interaction	Environmental Information Processing	81	1	9	1	1	1	0	2	0.185185	0.0666667	0.6	0.0666667	0.0666667	0.0666667	0	0.133333
Aminoacyl-tRNA biosynthesis	Translation	Genetic Information Processing	26	3	0	0	0	0	0	7	0.384615	0.3	0	0	0	0	0	0.7
Alanine, aspartate and glutamate metabolism	Amino acid metabolism	Metabolism	8	0	0	0	0	0	0	0	0	-	-	-	-	-	-	-
Arginine and proline metabolism	Amino acid metabolism	Metabolism	12	0	2	0	1	0	0	0	0.25	0	0.666667	0	0.333333	0	0	0
Cysteine and methionine metabolism	Amino acid metabolism	Metabolism	9	0	0	0	0	2	0	0	0.222222	0	0	0	0	1	0	0
Glycine, serine and threonine metabolism	Amino acid metabolism	Metabolism	10	0	0	0	0	0	0	0	0	-	-	-	-	-	-	-
Histidine metabolism	Amino acid metabolism	Metabolism	4	1	0	0	0	0	0	0	0.25	1	0	0	0	0	0	0
Lysine biosynthesis	Amino acid metabolism	Metabolism	3	0	1	0	0	0	0	0	0.333333	0	1	0	0	0	0	0
Lysine degradation	Amino acid metabolism	Metabolism	8	0	0	0	0	0	0	1	0.125	0	0	0	0	0	0	1
Phenylalanine metabolism	Amino acid metabolism	Metabolism	5	0	0	0	0	0	0	0	0	-	-	-	-	-	-	-
Phenylalanine, tyrosine and tryptophan biosynthesis	Amino acid metabolism	Metabolism	6	0	0	0	0	0	0	0	0	-	-	-	-	-	-	-
Tryptophan metabolism	Amino acid metabolism	Metabolism	15	0	0	0	0	2	0	0	0.133333	0	0	0	0	1	0	0
Tyrosine metabolism	Amino acid metabolism	Metabolism	13	0	1	0	1	0	0	0	0.153846	0	0.5	0	0.5	0	0	0
Valine, leucine and isoleucine biosynthesis	Amino acid metabolism	Metabolism	4	0	0	0	0	0	0	0	0	-	-	-	-	-	-	-
Valine, leucine and isoleucine degradation	Amino acid metabolism	Metabolism	3	0	0	0	0	0	0	0	0	-	-	-	-	-	-	-
Butirosin and neomycin biosynthesis	Biosynthesis of other secondary metabolites	Metabolism	1	0	0	0	0	0	0	0	0	-	-	-	-	-	-	-
Caffeine metabolism	Biosynthesis of other secondary metabolites	Metabolism	5	0	1	0	0	0	0	0	0.2	0	1	0	0	0	0	0
Amino sugar and nucleotide sugar metabolism	Carbohydrate metabolism	Metabolism	7	0	0	0	0	0	0	0	0	-	-	-	-	-	-	-
Butanoate metabolism	Carbohydrate metabolism	Metabolism	7	1	0	0	0	0	0	0	0.142857	1	0	0	0	0	0	0
Citrate cycle (TCA cycle)	Carbohydrate metabolism	Metabolism	1	0	0	0	0	0	0	0	0	-	-	-	-	-	-	-
Fructose and mannose metabolism	Carbohydrate metabolism	Metabolism	3	1	0	0	0	0	0	1	0.666667	0.5	0	0	0	0	0	0.5
Galactose metabolism	Carbohydrate metabolism	Metabolism	11	1	0	0	1	0	0	0	0.181818	0.5	0	0	0.5	0	0	0
Glycolysis / Gluconeogenesis	Carbohydrate metabolism	Metabolism	3	0	0	1	0	0	0	0	0.333333	0	0	1	0	0	0	0
Glyoxylate and dicarboxylate metabolism	Carbohydrate metabolism	Metabolism	9	0	0	0	0	0	0	0	0	-	-	-	-	-	-	-
Inositol phosphate metabolism	Carbohydrate metabolism	Metabolism	4	1	0	0	0	0	0	0	0.25	1	0	0	0	0	0	0
Pentose and glucuronate interconversions	Carbohydrate metabolism	Metabolism	9	1	0	0	0	0	0	0	0.111111	1	0	0	0	0	0	0
Pentose phosphate pathway	Carbohydrate metabolism	Metabolism	3	0	0	0	0	0	0	0	0	-	-	-	-	-	-	-
Propanoate metabolism	Carbohydrate metabolism	Metabolism	8	0	0	0	0	0	0	1	0.125	0	0	0	0	0	0	1
Pyruvate metabolism	Carbohydrate metabolism	Metabolism	8	0	0	0	0	0	0	0	0	-	-	-	-	-	-	-
Starch and sucrose metabolism	Carbohydrate metabolism	Metabolism	7	0	0	0	0	0	0	0	0	-	-	-	-	-	-	-
Nitrogen metabolism	Energy metabolism	Metabolism	5	0	0	0	0	0	0	0	0	-	-	-	-	-	-	-
Oxidative phosphorylation	Energy metabolism	Metabolism	1	0	0	0	0	0	0	0	0	-	-	-	-	-	-	-
Sulfur metabolism	Energy metabolism	Metabolism	3	0	0	0	0	0	0	0	0	-	-	-	-	-	-	-
Glycosaminoglycan degradation	Glycan biosynthesis and metabolism	Metabolism	6	0	0	0	1	1	0	0	0.333333	0	0	0	0.5	0.5	0	0
Glycosphingolipid biosynthesis - ganglio series	Glycan biosynthesis and metabolism	Metabolism	8	0	0	0	0	0	0	0	0	-	-	-	-	-	-	-
Glycosphingolipid biosynthesis - globo series	Glycan biosynthesis and metabolism	Metabolism	4	0	0	1	0	0	0	0	0.25	0	0	1	0	0	0	0
Glycosphingolipid biosynthesis - lacto and neolacto series	Glycan biosynthesis and metabolism	Metabolism	23	0	11	0	0	1	0	0	0.521739	0	0.916667	0	0	0.0833333	0	0
Glycosylphosphatidylinositol(GPI)-anchor biosynthesis	Glycan biosynthesis and metabolism	Metabolism	4	0	0	0	0	0	0	0	0	-	-	-	-	-	-	-
Mucin type O-Glycan biosynthesis	Glycan biosynthesis and metabolism	Metabolism	5	0	0	0	0	0	0	2	0.4	0	0	0	0	0	0	1
N-Glycan biosynthesis	Glycan biosynthesis and metabolism	Metabolism	7	0	0	0	0	0	0	0	0	-	-	-	-	-	-	-
alpha-Linolenic acid metabolism	Lipid metabolism	Metabolism	5	0	0	0	0	0	0	0	0	-	-	-	-	-	-	-
Arachidonic acid metabolism	Lipid metabolism	Metabolism	18	0	0	1	1	3	0	5	0.555556	0	0	0.1	0.1	0.3	0	0.5
Ether lipid metabolism	Lipid metabolism	Metabolism	9	0	1	0	0	0	0	0	0.111111	0	1	0	0	0	0	0
Fatty acid biosynthesis	Lipid metabolism	Metabolism	8	0	0	1	0	0	0	0	0.125	0	0	1	0	0	0	0
Fatty acid degradation	Lipid metabolism	Metabolism	5	0	1	0	0	0	0	0	0.2	0	1	0	0	0	0	0
Fatty acid elongation	Lipid metabolism	Metabolism	2	0	0	0	0	0	0	0	0	-	-	-	-	-	-	-
Glycerolipid metabolism	Lipid metabolism	Metabolism	3	0	0	0	1	0	0	0	0.333333	0	0	0	1	0	0	0
Glycerophospholipid metabolism	Lipid metabolism	Metabolism	9	0	0	0	0	0	0	0	0	-	-	-	-	-	-	-
Linoleic acid metabolism	Lipid metabolism	Metabolism	3	0	0	0	0	0	0	0	0	-	-	-	-	-	-	-
Primary bile acid biosynthesis	Lipid metabolism	Metabolism	7	0	4	1	1	0	0	0	0.857143	0	0.666667	0.166667	0.166667	0	0	0
Sphingolipid metabolism	Lipid metabolism	Metabolism	4	0	0	0	0	0	0	0	0	-	-	-	-	-	-	-
Steroid biosynthesis	Lipid metabolism	Metabolism	10	2	0	0	0	0	0	0	0.2	1	0	0	0	0	0	0
Steroid hormone biosynthesis	Lipid metabolism	Metabolism	27	0	3	1	1	1	0	3	0.333333	0	0.333333	0.111111	0.111111	0.111111	0	0.333333
Synthesis and degradation of ketone bodies	Lipid metabolism	Metabolism	4	0	0	0	0	0	0	0	0	-	-	-	-	-	-	-
Biotin metabolism	Metabolism of cofactors and vitamins	Metabolism	4	0	0	0	0	0	0	0	0	-	-	-	-	-	-	-
Folate biosynthesis	Metabolism of cofactors and vitamins	Metabolism	4	0	0	0	0	0	0	1	0.25	0	0	0	0	0	0	1
Lipoic acid metabolism	Metabolism of cofactors and vitamins	Metabolism	1	0	0	0	0	0	0	0	0	-	-	-	-	-	-	-
Nicotinate and nicotinamide metabolism	Metabolism of cofactors and vitamins	Metabolism	5	0	1	0	0	0	0	0	0.2	0	1	0	0	0	0	0
One carbon pool by folate	Metabolism of cofactors and vitamins	Metabolism	1	0	0	0	0	0	0	0	0	-	-	-	-	-	-	-
Pantothenate and CoA biosynthesis	Metabolism of cofactors and vitamins	Metabolism	6	0	0	0	0	0	0	0	0	-	-	-	-	-	-	-
Porphyrin and chlorophyll metabolism	Metabolism of cofactors and vitamins	Metabolism	11	0	0	0	0	0	0	1	0.0909091	0	0	0	0	0	0	1
Retinol metabolism	Metabolism of cofactors and vitamins	Metabolism	10	0	2	2	0	0	0	0	0.4	0	0.5	0.5	0	0	0	0
Riboflavin metabolism	Metabolism of cofactors and vitamins	Metabolism	3	0	0	0	0	1	0	0	0.333333	0	0	0	0	1	0	0
Thiamine metabolism	Metabolism of cofactors and vitamins	Metabolism	3	0	0	0	0	0	0	0	0	-	-	-	-	-	-	-
Ubiquinone and other terpenoid-quinone biosynthesis	Metabolism of cofactors and vitamins	Metabolism	4	0	0	0	0	0	0	0	0	-	-	-	-	-	-	-
Vitamin B6 metabolism	Metabolism of cofactors and vitamins	Metabolism	2	0	0	0	0	0	0	0	0	-	-	-	-	-	-	-
beta-Alanine metabolism	Metabolism of other amino acids	Metabolism	8	2	0	0	0	0	0	1	0.375	0.666667	0	0	0	0	0	0.333333
Cyanoamino acid metabolism	Metabolism of other amino acids	Metabolism	9	0	1	0	0	0	0	0	0.111111	0	1	0	0	0	0	0
D-Glutamine and D-glutamate metabolism	Metabolism of other amino acids	Metabolism	3	0	0	0	0	0	0	1	0.333333	0	0	0	0	0	0	1
Glutathione metabolism	Metabolism of other amino acids	Metabolism	8	1	2	0	2	0	0	0	0.625	0.2	0.4	0	0.4	0	0	0
Selenocompound metabolism	Metabolism of other amino acids	Metabolism	6	0	0	0	0	0	0	0	0	-	-	-	-	-	-	-
Taurine and hypotaurine metabolism	Metabolism of other amino acids	Metabolism	4	0	1	0	0	0	0	0	0.25	0	1	0	0	0	0	0
Terpenoid backbone biosynthesis	Metabolism of terpenoids and polyketides	Metabolism	8	0	0	0	0	0	0	1	0.125	0	0	0	0	0	0	1
Purine metabolism	Nucleotide metabolism	Metabolism	14	2	0	0	0	0	0	1	0.214286	0.666667	0	0	0	0	0	0.333333
Pyrimidine metabolism	Nucleotide metabolism	Metabolism	8	1	0	0	0	1	0	0	0.25	0.5	0	0	0	0.5	0	0
Drug metabolism - cytochrome P450	Xenobiotics biodegradation and metabolism	Metabolism	29	0	8	0	0	0	0	0	0.275862	0	1	0	0	0	0	0
Drug metabolism - other enzymes	Xenobiotics biodegradation and metabolism	Metabolism	6	0	0	0	2	0	0	0	0.333333	0	0	0	1	0	0	0
Metabolism of xenobiotics by cytochrome P450	Xenobiotics biodegradation and metabolism	Metabolism	35	0	2	0	6	3	0	0	0.314286	0	0.181818	0	0.545455	0.272727	0	0
Adrenergic signaling in cardiomyocytes	Circulatory system	Organismal Systems	16	1	0	2	0	1	0	2	0.375	0.166667	0	0.333333	0	0.166667	0	0.333333
Cardiac muscle contraction	Circulatory system	Organismal Systems	1	0	0	1	0	0	0	0	1	0	0	1	0	0	0	0
Vascular smooth muscle contraction	Circulatory system	Organismal Systems	6	1	0	2	1	0	0	0	0.666667	0.25	0	0.5	0.25	0	0	0
Axon guidance	Development	Organismal Systems	19	1	3	2	1	2	1	3	0.684211	0.0769231	0.230769	0.153846	0.0769231	0.153846	0.0769231	0.230769
Dorso-ventral axis formation	Development	Organismal Systems	3	0	1	0	0	0	0	0	0.333333	0	1	0	0	0	0	0
Osteoclast differentiation	Development	Organismal Systems	10	0	0	0	8	1	0	0	0.9	0	0	0	0.888889	0.111111	0	0
Bile secretion	Digestive system	Organismal Systems	9	1	1	1	0	1	0	0	0.444444	0.25	0.25	0.25	0	0.25	0	0
Carbohydrate digestion and absorption	Digestive system	Organismal Systems	2	1	0	0	0	0	0	0	0.5	1	0	0	0	0	0	0
Fat digestion and absorption	Digestive system	Organismal Systems	2	0	0	0	0	0	0	0	0	-	-	-	-	-	-	-
Gastric acid secretion	Digestive system	Organismal Systems	7	0	3	0	0	0	0	1	0.571429	0	0.75	0	0	0	0	0.25
Mineral absorption	Digestive system	Organismal Systems	10	0	0	1	0	0	1	0	0.2	0	0	0.5	0	0	0.5	0
Pancreatic secretion	Digestive system	Organismal Systems	8	0	2	3	0	0	0	0	0.625	0	0.4	0.6	0	0	0	0
Salivary secretion	Digestive system	Organismal Systems	8	1	0	3	0	0	0	0	0.5	0.25	0	0.75	0	0	0	0
Vitamin digestion and absorption	Digestive system	Organismal Systems	4	0	0	0	0	0	0	0	0	-	-	-	-	-	-	-
Adipocytokine signaling pathway	Endocrine system	Organismal Systems	15	2	3	0	1	0	0	2	0.533333	0.25	0.375	0	0.125	0	0	0.25
Estrogen signaling pathway	Endocrine system	Organismal Systems	6	0	1	0	4	0	0	0	0.833333	0	0.2	0	0.8	0	0	0
GnRH signaling pathway	Endocrine system	Organismal Systems	9	0	2	0	2	5	0	0	1	0	0.222222	0	0.222222	0.555556	0	0
Insulin secretion	Endocrine system	Organismal Systems	9	0	0	5	0	0	0	0	0.555556	0	0	1	0	0	0	0
Insulin signaling pathway	Endocrine system	Organismal Systems	18	1	3	0	1	0	0	5	0.555556	0.1	0.3	0	0.1	0	0	0.5
Melanogenesis	Endocrine system	Organismal Systems	8	0	1	3	0	2	0	0	0.75	0	0.166667	0.5	0	0.333333	0	0
Ovarian steroidogenesis	Endocrine system	Organismal Systems	10	1	6	0	0	0	0	1	0.8	0.125	0.75	0	0	0	0	0.125
Progesterone-mediated oocyte maturation	Endocrine system	Organismal Systems	8	0	3	0	0	0	0	2	0.625	0	0.6	0	0	0	0	0.4
Prolactin signaling pathway	Endocrine system	Organismal Systems	15	0	2	0	1	0	0	0	0.2	0	0.666667	0	0.333333	0	0	0
Thyroid hormone signaling pathway	Endocrine system	Organismal Systems	31	1	7	10	1	0	1	3	0.741935	0.0434783	0.304348	0.434783	0.0434783	0	0.0434783	0.130435
Thyroid hormone synthesis	Endocrine system	Organismal Systems	3	0	0	1	0	0	0	0	0.333333	0	0	1	0	0	0	0
Circadian entrainment	Environmental adaptation	Organismal Systems	4	0	0	3	1	0	0	0	1	0	0	0.75	0.25	0	0	0
Circadian rhythm	Environmental adaptation	Organismal Systems	4	0	0	0	0	0	0	4	1	0	0	0	0	0	0	1
Aldosterone-regulated sodium reabsorption	Excretory system	Organismal Systems	5	0	0	0	1	0	0	2	0.6	0	0	0	0.333333	0	0	0.666667
Endocrine and other factor-regulated calcium reabsorption	Excretory system	Organismal Systems	5	0	0	1	0	0	0	0	0.2	0	0	1	0	0	0	0
Proximal tubule bicarbonate reclamation	Excretory system	Organismal Systems	2	0	0	0	0	0	0	1	0.5	0	0	0	0	0	0	1
Vasopressin-regulated water reabsorption	Excretory system	Organismal Systems	3	0	0	2	0	0	0	0	0.666667	0	0	1	0	0	0	0
Antigen processing and presentation	Immune system	Organismal Systems	8	0	0	0	0	0	0	1	0.125	0	0	0	0	0	0	1
B cell receptor signaling pathway	Immune system	Organismal Systems	13	6	0	0	1	1	1	2	0.846154	0.545455	0	0	0.0909091	0.0909091	0.0909091	0.181818
Chemokine signaling pathway	Immune system	Organismal Systems	13	0	1	0	4	0	4	1	0.769231	0	0.1	0	0.4	0	0.4	0.1
Complement and coagulation cascades	Immune system	Organismal Systems	10	0	1	3	3	0	0	2	0.9	0	0.111111	0.333333	0.333333	0	0	0.222222
Cytosolic DNA-sensing pathway	Immune system	Organismal Systems	5	2	0	0	1	1	0	0	0.8	0.5	0	0	0.25	0.25	0	0
Fc epsilon RI signaling pathway	Immune system	Organismal Systems	8	0	0	0	0	7	0	0	0.875	0	0	0	0	1	0	0
Fc gamma R-mediated phagocytosis	Immune system	Organismal Systems	14	1	0	0	2	8	0	2	0.928571	0.0769231	0	0	0.153846	0.615385	0	0.153846
Intestinal immune network for IgA production	Immune system	Organismal Systems	12	3	0	0	0	0	0	2	0.416667	0.6	0	0	0	0	0	0.4
Leukocyte transendothelial migration	Immune system	Organismal Systems	21	0	1	2	2	2	3	2	0.571429	0	0.0833333	0.166667	0.166667	0.166667	0.25	0.166667
Natural killer cell mediated cytotoxicity	Immune system	Organismal Systems	16	0	0	0	4	1	0	5	0.625	0	0	0	0.4	0.1	0	0.5
NOD-like receptor signaling pathway	Immune system	Organismal Systems	8	0	0	0	0	3	0	0	0.375	0	0	0	0	1	0	0
RIG-I-like receptor signaling pathway	Immune system	Organismal Systems	5	0	0	0	2	0	0	0	0.4	0	0	0	1	0	0	0
T cell receptor signaling pathway	Immune system	Organismal Systems	14	2	1	0	0	0	0	7	0.714286	0.2	0.1	0	0	0	0	0.7
Toll-like receptor signaling pathway	Immune system	Organismal Systems	19	0	0	0	17	1	0	0	0.947368	0	0	0	0.944444	0.0555556	0	0
Cholinergic synapse	Nervous system	Organismal Systems	9	0	0	2	1	0	0	1	0.444444	0	0	0.5	0.25	0	0	0.25
Dopaminergic synapse	Nervous system	Organismal Systems	14	0	3	2	1	0	0	4	0.714286	0	0.3	0.2	0.1	0	0	0.4
GABAergic synapse	Nervous system	Organismal Systems	9	0	1	1	0	0	0	4	0.666667	0	0.166667	0.166667	0	0	0	0.666667
Glutamatergic synapse	Nervous system	Organismal Systems	12	1	0	2	0	0	0	3	0.5	0.166667	0	0.333333	0	0	0	0.5
Long-term depression	Nervous system	Organismal Systems	3	0	0	1	0	0	0	0	0.333333	0	0	1	0	0	0	0
Long-term potentiation	Nervous system	Organismal Systems	3	0	1	0	1	0	0	0	0.666667	0	0.5	0	0.5	0	0	0
Neurotrophin signaling pathway	Nervous system	Organismal Systems	16	1	2	1	2	1	0	2	0.5625	0.111111	0.222222	0.111111	0.222222	0.111111	0	0.222222
Retrograde endocannabinoid signaling	Nervous system	Organismal Systems	8	0	0	2	0	0	0	3	0.625	0	0	0.4	0	0	0	0.6
Serotonergic synapse	Nervous system	Organismal Systems	12	0	1	2	0	0	0	3	0.5	0	0.166667	0.333333	0	0	0	0.5
Synaptic vesicle cycle	Nervous system	Organismal Systems	5	0	1	0	0	1	0	0	0.4	0	0.5	0	0	0.5	0	0
Inflammatory mediator regulation of TRP channels	Sensory system	Organismal Systems	10	0	0	0	1	2	0	0	0.3	0	0	0	0.333333	0.666667	0	0
Olfactory transduction	Sensory system	Organismal Systems	3	0	2	0	0	0	0	0	0.666667	0	1	0	0	0	0	0
Phototransduction	Sensory system	Organismal Systems	7	0	0	0	0	0	0	0	0	-	-	-	-	-	-	-
Taste transduction	Sensory system	Organismal Systems	5	0	1	0	0	0	0	0	0.2	0	1	0	0	0	0	0
